# Supplementary material for: Gallop Racing Shifts Mature mRNA towards Introns: Does Exercise-Induced Stress Enhance Genome Plasticity?
Source: Genes (Basel). 2020 Apr 9;11(4):410. doi: 10.3390/genes11040410 (PMC7230505; doi:10.3390/genes11040410)
Supplement: Supplementary file 1 [file genes-11-00410-s001.zip]

Archive with 28 entries (25 files):
- Supplementary_material/
- Supplementary_material/Table S1.xlsx
- __MACOSX/
- __MACOSX/Supplementary_material/
- __MACOSX/Supplementary_material/._Table S1.xlsx
- Supplementary_material/.DS_Store
- __MACOSX/Supplementary_material/._.DS_Store
- Supplementary_material/File S1.fasta
- __MACOSX/Supplementary_material/._File S1.fasta
- Supplementary_material/Table S7.xlsx
- __MACOSX/Supplementary_material/._Table S7.xlsx
- Supplementary_material/Table S6.xlsx
- __MACOSX/Supplementary_material/._Table S6.xlsx
- Supplementary_material/Table S5.xlsx
- __MACOSX/Supplementary_material/._Table S5.xlsx
- Supplementary_material/Table S9.xlsx
- __MACOSX/Supplementary_material/._Table S9.xlsx
- Supplementary_material/Table S8.xlsx
- __MACOSX/Supplementary_material/._Table S8.xlsx
- Supplementary_material/Table S4.xlsx
- __MACOSX/Supplementary_material/._Table S4.xlsx
- Supplementary_material/Table S3.xlsx
- __MACOSX/Supplementary_material/._Table S3.xlsx
- Supplementary_material/Table S2.xlsx
- __MACOSX/Supplementary_material/._Table S2.xlsx
- Supplementary_material/Table S10.xlsx
- __MACOSX/Supplementary_material/._Table S10.xlsx
- __MACOSX/._Supplementary_material
