# Supplementary material for: Gallop Racing Shifts Mature mRNA towards Introns: Does Exercise-Induced Stress Enhance Genome Plasticity?
Source: Genes (Basel). 2020 Apr 9;11(4):410. doi: 10.3390/genes11040410 (PMC7230505; doi:10.3390/genes11040410)
Supplement: Supplementary file 1 [file genes-11-00410-s001.zip › Supplementary_material/Table S1.xlsx]

## Sheet: Sheet1
Differentially expressed genes (DEGs)
Gene_ID	baseMean	log2FoldChange	lfcSE	stat	pvalue	padj	outlier
ENSECAG00000032106	25.8755	-23.0405	3.02759	-7.61017	2.73742e-14	4.07001e-12	FALSE
ENSECAG00000030595	142.605	10.5253	3.02642	3.47779	0.000505564	0.00579635	FALSE
ENSECAG00000019352	18.4275	7.57529	2.03491	3.72267	0.000197131	0.00266451	FALSE
ENSECAG00000001516	12.2317	6.97759	1.04444	6.6807	2.37796e-11	2.09021e-09	FALSE
ENSECAG00000038063	7.33341	6.24466	1.5331	4.07323	4.63656e-05	0.000825485	FALSE
ENSECAG00000023163	7.36928	6.24112	1.09402	5.70474	1.16524e-08	5.61566e-07	FALSE
ENSECAG00000034632	5.82595	-6.0792	1.11938	-5.43087	5.60804e-08	2.42656e-06	FALSE
ENSECAG00000009129	6.0254	5.96842	1.60237	3.72474	0.000195515	0.00264779	FALSE
ENSECAG00000009755	20.3669	5.96104	1.85558	3.21249	0.0013159	0.012354	FALSE
ENSECAG00000021383	5.17515	5.7488	1.46795	3.91621	8.99507e-05	0.00139995	FALSE
ENSECAG00000007460	4.28532	-5.63912	1.54929	-3.63981	0.000272834	0.00349666	FALSE
ENSECAG00000011929	190.778	5.57386	0.854606	6.52214	6.93105e-11	5.74186e-09	FALSE
ENSECAG00000020402	4.53451	5.5363	1.63402	3.38815	0.00070365	0.00757643	FALSE
ENSECAG00000034297	4.3417	5.47968	1.54616	3.54405	0.000394026	0.00474767	FALSE
ENSECAG00000039315	125.646	5.4468	1.26209	4.31568	1.59113e-05	0.000330425	FALSE
ENSECAG00000033016	497.965	5.3377	0.784486	6.80408	1.01697e-11	9.3508e-10	FALSE
ENSECAG00000015766	5.62652	4.66784	1.2846	3.6337	0.000279382	0.00356542	FALSE
ENSECAG00000021087	27.2916	-4.551	1.45086	-3.13676	0.00170824	0.0150818	FALSE
ENSECAG00000020003	79.6256	4.53253	0.641148	7.0694	1.55601e-12	1.69897e-10	FALSE
ENSECAG00000040244	5.12117	4.51058	1.44293	3.12599	0.00177205	0.0155469	FALSE
ENSECAG00000002234	13.8453	4.35716	0.848596	5.13455	2.82812e-07	1.00319e-05	FALSE
ENSECAG00000010860	16.3382	4.31197	1.06335	4.05508	5.01171e-05	0.000878841	FALSE
ENSECAG00000033856	4.47234	4.30883	1.30422	3.30375	0.000953996	0.00962675	FALSE
ENSECAG00000010281	4.96733	-4.17393	1.22422	-3.40947	0.000650897	0.00709036	FALSE
ENSECAG00000009895	4.5491	-4.07364	1.4537	-2.80225	0.00507469	0.0350068	FALSE
ENSECAG00000015992	5.04552	4.00182	1.41444	2.82925	0.00466567	0.0328667	FALSE
ENSECAG00000023711	20.2845	3.85261	0.918662	4.19372	2.74419e-05	0.000526102	FALSE
ENSECAG00000001037	6416.93	3.8018	0.494352	7.69047	1.46599e-14	2.41043e-12	FALSE
ENSECAG00000024640	505.139	3.7442	0.194913	19.2096	3.07631e-82	2.14973e-78	FALSE
ENSECAG00000019533	4.27506	3.72442	1.27899	2.91201	0.00359112	0.0269981	FALSE
ENSECAG00000038112	4264.96	3.72153	0.471063	7.90028	2.78275e-15	5.25564e-13	FALSE
ENSECAG00000014650	10.1775	3.71953	0.869875	4.27594	1.90337e-05	0.000388063	FALSE
ENSECAG00000035315	4.57733	-3.54078	1.29451	-2.73523	0.00623365	0.0411902	FALSE
ENSECAG00000026965	282.53	3.53154	0.269353	13.1112	2.84048e-39	3.05373e-36	FALSE
ENSECAG00000022992	462.977	3.51369	0.197909	17.754	1.60363e-70	5.60309e-67	FALSE
ENSECAG00000000068	69.8067	3.45689	1.00364	3.44434	0.000572453	0.00640561	FALSE
ENSECAG00000016094	17.4135	3.42831	1.05464	3.25071	0.00115118	0.0111566	FALSE
ENSECAG00000033491	7.00161	3.42086	1.0524	3.25053	0.0011519	0.0111566	FALSE
ENSECAG00000031736	11.2822	3.41667	0.978502	3.49174	0.000479894	0.00557059	FALSE
ENSECAG00000008274	198.819	-3.3967	0.715526	-4.74713	2.06322e-06	5.58829e-05	FALSE
ENSECAG00000015923	16.9077	3.32014	0.730474	4.54518	5.4887e-06	0.000130682	FALSE
ENSECAG00000023351	17.3028	3.24101	0.839003	3.86293	0.000112035	0.00167108	FALSE
ENSECAG00000009869	5.94014	-3.21676	1.04029	-3.09218	0.00198694	0.0170365	FALSE
ENSECAG00000032321	134.081	3.18381	0.849452	3.74808	0.000178197	0.00245367	FALSE
ENSECAG00000028056	35.6465	3.16434	0.520605	6.07819	1.21545e-09	7.54982e-08	FALSE
ENSECAG00000018428	3160.57	3.14574	0.402777	7.81013	5.71296e-15	1.01069e-12	FALSE
ENSECAG00000021499	385.947	3.14395	0.739861	4.24938	2.14368e-05	0.000428613	FALSE
ENSECAG00000021543	1436.73	3.12347	0.503772	6.20016	5.64068e-10	3.88345e-08	FALSE
ENSECAG00000017971	5.97358	3.09475	1.06602	2.90309	0.00369495	0.0276597	FALSE
ENSECAG00000032544	12.3793	-3.08856	0.798994	-3.86556	0.000110833	0.00165668	FALSE
ENSECAG00000010406	8.28026	3.07958	1.08706	2.83294	0.00461217	0.0326709	FALSE
ENSECAG00000033188	27.7596	3.07891	0.917435	3.356	0.000790783	0.00830976	FALSE
ENSECAG00000009787	35.7794	3.0742	0.473213	6.49644	8.2242e-11	6.60583e-09	FALSE
ENSECAG00000018099	22.5548	3.07186	0.705937	4.35146	1.35234e-05	0.000288553	FALSE
ENSECAG00000032503	16.4704	-3.04175	0.924938	-3.2886	0.00100689	0.010066	FALSE
ENSECAG00000013514	893.754	3.01793	0.190479	15.8439	1.54908e-56	2.70624e-53	FALSE
ENSECAG00000030554	9.05527	3.00328	1.04072	2.88576	0.0039047	0.0287675	FALSE
ENSECAG00000004942	3165.49	2.98041	0.312287	9.54384	1.37645e-21	5.82949e-19	FALSE
ENSECAG00000002250	339.564	2.97816	0.202998	14.6709	9.90731e-49	1.15387e-45	FALSE
ENSECAG00000017045	25.505	2.93689	1.02838	2.85584	0.00429234	0.0309545	FALSE
ENSECAG00000016418	82.999	2.92891	0.387568	7.55715	4.12003e-14	6.06122e-12	FALSE
ENSECAG00000012858	22.474	2.924	0.690181	4.23657	2.26956e-05	0.000448985	FALSE
ENSECAG00000006288	3107.7	2.9158	0.18946	15.39	1.90978e-53	2.96567e-50	FALSE
ENSECAG00000011488	114.325	2.91503	0.512005	5.69337	1.24556e-08	5.94128e-07	FALSE
ENSECAG00000030934	10.8819	-2.90433	0.635765	-4.56824	4.91836e-06	0.000119339	FALSE
ENSECAG00000016421	123.843	2.87611	0.827619	3.47516	0.000510553	0.00584026	FALSE
ENSECAG00000034974	4.15712	-2.85165	1.0119	-2.81811	0.00483072	0.0336561	FALSE
ENSECAG00000003977	4.28087	2.84767	1.0128	2.81168	0.00492841	0.0341833	FALSE
ENSECAG00000035128	46.0174	2.80733	0.387278	7.24887	4.20278e-13	5.15246e-11	FALSE
ENSECAG00000029683	26.8432	2.80115	0.44699	6.26668	3.68832e-10	2.68479e-08	FALSE
ENSECAG00000018841	456.541	2.78978	0.382816	7.28752	3.1572e-13	3.97523e-11	FALSE
ENSECAG00000034857	73.2678	2.78386	0.391219	7.11587	1.11213e-12	1.25347e-10	FALSE
ENSECAG00000010020	3762.42	2.77548	0.476898	5.81986	5.88958e-09	3.0273e-07	FALSE
ENSECAG00000009625	3764.61	-2.77539	0.507144	-5.4726	4.43492e-08	1.97396e-06	FALSE
ENSECAG00000031859	1296.07	2.75987	0.50001	5.51962	3.39729e-08	1.53658e-06	FALSE
ENSECAG00000038247	738.541	2.72294	0.498092	5.46674	4.58397e-08	2.02739e-06	FALSE
ENSECAG00000034925	8.0866	-2.71731	0.823221	-3.30083	0.000963999	0.00970666	FALSE
ENSECAG00000010560	980.374	2.71133	0.44992	6.02626	1.67801e-09	9.97951e-08	FALSE
ENSECAG00000009626	1667.11	2.69914	0.149025	18.1119	2.56604e-73	1.19543e-69	FALSE
ENSECAG00000015342	1143.71	2.69507	0.543788	4.95611	7.19172e-07	2.26377e-05	FALSE
ENSECAG00000010326	10.9649	-2.67592	0.918297	-2.91401	0.00356822	0.0268838	FALSE
ENSECAG00000009215	161.871	2.66944	0.277382	9.62371	6.3501e-22	2.86287e-19	FALSE
ENSECAG00000003573	31.9282	2.6464	0.486425	5.44051	5.31274e-08	2.31311e-06	FALSE
ENSECAG00000040299	29.5669	2.64281	0.722421	3.65827	0.000253925	0.00328597	FALSE
ENSECAG00000036608	7.53107	-2.63351	0.831168	-3.16845	0.00153254	0.0138543	FALSE
ENSECAG00000029000	11.2689	2.62493	0.651539	4.02881	5.60591e-05	0.000966994	FALSE
ENSECAG00000008161	21.6955	2.58344	0.768254	3.36274	0.00077173	0.00815245	FALSE
ENSECAG00000040535	9.95198	2.5745	0.701582	3.66956	0.000242973	0.00317067	FALSE
ENSECAG00000014979	43.4073	2.56511	0.546079	4.69733	2.63586e-06	6.87861e-05	FALSE
ENSECAG00000037661	8.11578	-2.54676	0.927155	-2.74685	0.006017	0.0400242	FALSE
ENSECAG00000014338	5879.03	-2.52598	0.453982	-5.56405	2.63578e-08	1.19992e-06	FALSE
ENSECAG00000028169	72.5748	2.52153	0.321998	7.83089	4.84419e-15	8.79253e-13	FALSE
ENSECAG00000010656	64.9356	2.48781	0.534331	4.65594	3.22511e-06	8.16149e-05	FALSE
ENSECAG00000015083	42.9461	-2.48487	0.498935	-4.98035	6.34686e-07	2.03449e-05	FALSE
ENSECAG00000036130	92.2833	2.45282	0.371901	6.59534	4.24277e-11	3.6603e-09	FALSE
ENSECAG00000013291	1848.33	2.4478	0.0822359	29.7655	1.09135e-194	1.52527e-190	FALSE
ENSECAG00000020503	47.4928	-2.44579	0.420252	-5.8198	5.89172e-09	3.0273e-07	FALSE
ENSECAG00000022714	78.7841	2.43067	0.278511	8.72738	2.60648e-18	7.28563e-16	FALSE
ENSECAG00000034371	11.5573	-2.42604	0.733605	-3.30701	0.000942977	0.00954763	FALSE
ENSECAG00000013771	197.644	2.42146	0.272629	8.88187	6.57455e-19	2.04191e-16	FALSE
ENSECAG00000016046	104.378	2.42065	0.892259	2.71294	0.00666884	0.0433263	FALSE
ENSECAG00000033507	10.1914	-2.41908	0.578659	-4.18049	2.90882e-05	0.000553587	FALSE
ENSECAG00000021269	1692.37	2.41689	0.140921	17.1508	6.20338e-66	1.73397e-62	FALSE
ENSECAG00000017913	10.837	2.41278	0.666883	3.618	0.000296892	0.00374492	FALSE
ENSECAG00000013046	405.279	2.3848	0.206588	11.5437	7.94273e-31	5.84251e-28	FALSE
ENSECAG00000025993	4.5899	2.37025	0.882325	2.68637	0.00722337	0.0460136	FALSE
ENSECAG00000023420	5275.06	2.36984	0.146738	16.1502	1.13217e-58	2.26046e-55	FALSE
ENSECAG00000011160	24.4468	2.35739	0.593825	3.96985	7.19182e-05	0.00118142	FALSE
ENSECAG00000021468	12.0916	2.35705	0.621758	3.79095	0.000150075	0.00213589	FALSE
ENSECAG00000006176	21.8228	2.34137	0.435932	5.37094	7.83278e-08	3.27757e-06	FALSE
ENSECAG00000009179	15.4733	2.33609	0.753723	3.0994	0.00193913	0.0167291	FALSE
ENSECAG00000034812	9.51021	2.32352	0.791348	2.93616	0.00332302	0.0254898	FALSE
ENSECAG00000015318	73.2544	2.31863	0.31105	7.45421	9.04089e-14	1.27632e-11	FALSE
ENSECAG00000000168	59.9354	2.3173	0.391516	5.9188	3.2429e-09	1.78436e-07	FALSE
ENSECAG00000000527	14.774	2.29724	0.788024	2.91518	0.00355481	0.0268117	FALSE
ENSECAG00000010347	371.94	2.28343	0.1889	12.0881	1.22151e-33	1.00423e-30	FALSE
ENSECAG00000032524	10.0095	-2.2339	0.772453	-2.89196	0.00382851	0.0283407	FALSE
ENSECAG00000000583	12.4277	2.22789	0.707694	3.1481	0.00164334	0.0146568	FALSE
ENSECAG00000013153	946.841	2.22376	0.148588	14.966	1.22527e-50	1.71244e-47	FALSE
ENSECAG00000008727	373.691	-2.21926	0.225364	-9.84746	7.02979e-23	3.50887e-20	FALSE
ENSECAG00000021476	281.666	2.21174	0.377441	5.85983	4.63345e-09	2.43743e-07	FALSE
ENSECAG00000007737	21.512	-2.20727	0.756804	-2.91657	0.00353905	0.0267622	FALSE
ENSECAG00000017983	11.4584	2.20706	0.714686	3.08815	0.00201407	0.0172269	FALSE
ENSECAG00000011811	14.4059	2.18467	0.742808	2.9411	0.00327048	0.0251836	FALSE
ENSECAG00000023027	1793.19	2.1808	0.280786	7.76675	8.05272e-15	1.40577e-12	FALSE
ENSECAG00000021289	426.524	2.17656	0.199838	10.8916	1.26368e-27	7.35884e-25	FALSE
ENSECAG00000037575	51.0056	2.1527	0.341205	6.3091	2.80656e-10	2.06445e-08	FALSE
ENSECAG00000006867	52.9316	2.14976	0.415167	5.17807	2.24196e-07	8.26746e-06	FALSE
ENSECAG00000039739	65.7878	2.1391	0.722892	2.95909	0.00308551	0.0241857	FALSE
ENSECAG00000000051	188.44	2.13809	0.272435	7.8481	4.22386e-15	7.76745e-13	FALSE
ENSECAG00000018937	40.2591	2.10658	0.468362	4.49776	6.86717e-06	0.0001589	FALSE
ENSECAG00000020431	1074.82	2.10152	0.282938	7.42748	1.10682e-13	1.53158e-11	FALSE
ENSECAG00000040631	578.955	2.09026	0.250712	8.3373	7.60076e-17	1.83152e-14	FALSE
ENSECAG00000020407	31.0848	2.08921	0.411644	5.0753	3.86883e-07	1.32852e-05	FALSE
ENSECAG00000036744	21.527	2.08823	0.628473	3.32271	0.00089148	0.00911923	FALSE
ENSECAG00000029666	44.7283	2.08289	0.609261	3.41871	0.000629177	0.0069458	FALSE
ENSECAG00000009339	29.8852	-2.08263	0.561571	-3.70857	0.000208429	0.00280023	FALSE
ENSECAG00000021457	21.4447	-2.07522	0.499996	-4.15047	3.31795e-05	0.000621603	FALSE
ENSECAG00000017717	14.7153	2.07183	0.689973	3.00277	0.00267537	0.0215883	FALSE
ENSECAG00000003837	4953.17	2.06352	0.157728	13.0828	4.12838e-39	4.1213e-36	FALSE
ENSECAG00000004107	724.36	2.05243	0.220713	9.29912	1.41615e-20	5.20844e-18	FALSE
ENSECAG00000017241	1401.08	2.05196	0.166215	12.3452	5.16962e-35	4.51567e-32	FALSE
ENSECAG00000004592	100.502	2.04719	0.332629	6.15458	7.52779e-10	5.0581e-08	FALSE
ENSECAG00000020490	19.8241	-2.04633	0.557039	-3.67358	0.000239173	0.00313279	FALSE
ENSECAG00000011988	240.881	-2.03448	0.240457	-8.46092	2.65283e-17	6.74108e-15	FALSE
ENSECAG00000011097	312.724	2.02848	0.383386	5.29097	1.2167e-07	4.87238e-06	FALSE
ENSECAG00000019720	45.5671	-2.02509	0.317341	-6.38144	1.75434e-10	1.33982e-08	FALSE
ENSECAG00000000345	8.10568	-2.01756	0.677104	-2.97969	0.00288544	0.0229391	FALSE
ENSECAG00000016130	45.2316	-2.01204	0.289659	-6.94622	3.75212e-12	3.82771e-10	FALSE
ENSECAG00000011349	21.5814	2.00982	0.542479	3.70489	0.000211483	0.00283111	FALSE
ENSECAG00000024563	155.341	2.00937	0.351568	5.71544	1.09422e-08	5.31003e-07	FALSE
ENSECAG00000013334	780.639	2.00685	0.183596	10.9308	8.21375e-28	5.21797e-25	FALSE
ENSECAG00000012621	98.8986	1.98991	0.351178	5.66637	1.45853e-08	6.88664e-07	FALSE
ENSECAG00000007909	20.9499	1.98853	0.629522	3.1588	0.00158422	0.0142021	FALSE
ENSECAG00000040275	23.2831	1.98514	0.523411	3.7927	0.000149016	0.00212299	FALSE
ENSECAG00000014232	856.155	1.98371	0.323445	6.13306	8.62033e-10	5.70984e-08	FALSE
ENSECAG00000009195	264.571	1.95791	0.179835	10.8872	1.32603e-27	7.41302e-25	FALSE
ENSECAG00000006417	9.96929	1.95231	0.623602	3.13071	0.00174386	0.0153477	FALSE
ENSECAG00000005241	19.6572	1.95125	0.64282	3.03545	0.00240175	0.0197801	FALSE
ENSECAG00000011891	13.1783	1.94287	0.728591	2.66661	0.00766204	0.0481929	FALSE
ENSECAG00000011486	258.572	1.92822	0.358956	5.37176	7.79732e-08	3.27253e-06	FALSE
ENSECAG00000015000	38.0187	1.92364	0.479791	4.00934	6.08898e-05	0.0010378	FALSE
ENSECAG00000000197	67.2307	-1.91894	0.468223	-4.09834	4.16117e-05	0.000753324	FALSE
ENSECAG00000037339	100.669	1.91878	0.504342	3.80453	0.000142074	0.00204493	FALSE
ENSECAG00000038787	100.32	1.91728	0.388162	4.93938	7.83713e-07	2.43481e-05	FALSE
ENSECAG00000017483	75.411	1.90294	0.314927	6.04247	1.51768e-09	9.22224e-08	FALSE
ENSECAG00000039817	345.101	-1.90133	0.276863	-6.86741	6.53783e-12	6.21583e-10	FALSE
ENSECAG00000035276	6.79745	1.89245	0.622843	3.03841	0.00237831	0.0196218	FALSE
ENSECAG00000014330	1365.11	1.88816	0.215971	8.74264	2.27726e-18	6.49529e-16	FALSE
ENSECAG00000008293	33.3308	1.88588	0.331529	5.68844	1.28207e-08	6.07396e-07	FALSE
ENSECAG00000003209	39.1249	-1.87733	0.391421	-4.79619	1.61715e-06	4.55671e-05	FALSE
ENSECAG00000024875	73.0424	-1.87504	0.693763	-2.7027	0.00687778	0.0443376	FALSE
ENSECAG00000011048	349.937	1.87151	0.168198	11.1268	9.28905e-29	6.49119e-26	FALSE
ENSECAG00000020201	74.8047	1.86911	0.382699	4.88401	1.0395e-06	3.15829e-05	FALSE
ENSECAG00000025767	10.2865	1.86819	0.7048	2.65067	0.00803332	0.0499216	FALSE
ENSECAG00000023133	36.4814	-1.85951	0.360999	-5.151	2.59094e-07	9.23751e-06	FALSE
ENSECAG00000028266	60.3301	1.8567	0.303463	6.11838	9.4531e-10	6.17367e-08	FALSE
ENSECAG00000038573	34.0696	-1.85625	0.502598	-3.6933	0.00022136	0.0029436	FALSE
ENSECAG00000006714	27.676	1.8559	0.354847	5.23014	1.69384e-07	6.55763e-06	FALSE
ENSECAG00000018828	94.2258	-1.85334	0.472909	-3.91902	8.89108e-05	0.0013884	FALSE
ENSECAG00000007476	62.5092	1.85182	0.284916	6.49955	8.05589e-11	6.50804e-09	FALSE
ENSECAG00000017984	686.685	1.85034	0.296114	6.24873	4.13797e-10	2.93565e-08	FALSE
ENSECAG00000001533	72.6002	-1.8501	0.283676	-6.52188	6.94315e-11	5.74186e-09	FALSE
ENSECAG00000039825	6.70863	1.84425	0.650602	2.83468	0.00458719	0.0325434	FALSE
ENSECAG00000002437	1054.11	1.83985	0.124218	14.8114	1.23678e-49	1.57138e-46	FALSE
ENSECAG00000014717	10.7991	1.83579	0.673451	2.72594	0.00641185	0.0420319	FALSE
ENSECAG00000009813	959.063	1.83196	0.208375	8.79167	1.47359e-18	4.29062e-16	FALSE
ENSECAG00000037431	46.1249	1.82002	0.377504	4.8212	1.42695e-06	4.14616e-05	FALSE
ENSECAG00000039965	14.3461	1.8172	0.658979	2.7576	0.00582278	0.0390121	FALSE
ENSECAG00000011892	64.962	-1.81495	0.268884	-6.74996	1.4789e-11	1.32494e-09	FALSE
ENSECAG00000027715	60.6441	1.81366	0.348496	5.20425	1.94786e-07	7.35766e-06	FALSE
ENSECAG00000036440	33.6822	1.81117	0.425084	4.26074	2.03751e-05	0.000411507	FALSE
ENSECAG00000020041	2800.8	-1.80698	0.264161	-6.84046	7.89418e-12	7.30656e-10	FALSE
ENSECAG00000000660	17.0495	1.80267	0.468132	3.85078	0.000117743	0.00175061	FALSE
ENSECAG00000005070	29.9931	1.80071	0.450554	3.99665	6.42452e-05	0.00108049	FALSE
ENSECAG00000025051	74.804	-1.79277	0.336929	-5.32091	1.03248e-07	4.21928e-06	FALSE
ENSECAG00000010153	711.719	-1.7804	0.294759	-6.04019	1.53929e-09	9.31304e-08	FALSE
ENSECAG00000000074	270.955	1.77964	0.280002	6.35579	2.07354e-10	1.54972e-08	FALSE
ENSECAG00000019735	17.4567	-1.77711	0.630737	-2.81752	0.0048396	0.0337012	FALSE
ENSECAG00000014894	50.8945	-1.77625	0.3226	-5.50603	3.67018e-08	1.65466e-06	FALSE
ENSECAG00000009044	535.668	1.77343	0.217993	8.13525	4.11079e-16	8.70492e-14	FALSE
ENSECAG00000007258	491.606	-1.76961	0.300312	-5.89255	3.80282e-09	2.04416e-07	FALSE
ENSECAG00000007746	25.1482	-1.76732	0.429322	-4.11654	3.84606e-05	0.000702648	FALSE
ENSECAG00000010024	29.2178	1.76623	0.352535	5.01008	5.44081e-07	1.77251e-05	FALSE
ENSECAG00000028489	21.7472	-1.7579	0.446768	-3.9347	8.32994e-05	0.00132899	FALSE
ENSECAG00000000710	27.4093	1.7555	0.410779	4.27358	1.92359e-05	0.000391325	FALSE
ENSECAG00000018618	400.66	-1.75508	0.258603	-6.78676	1.14679e-11	1.04075e-09	FALSE
ENSECAG00000031528	388.323	1.74907	0.254124	6.88276	5.87029e-12	5.73728e-10	FALSE
ENSECAG00000019099	89.2659	1.74821	0.369945	4.72561	2.29431e-06	6.07296e-05	FALSE
ENSECAG00000010324	1406.58	1.74646	0.228216	7.65267	1.96851e-14	3.09122e-12	FALSE
ENSECAG00000032882	15.9558	1.74185	0.437438	3.98192	6.83604e-05	0.00113739	FALSE
ENSECAG00000030580	225.565	1.73765	0.191594	9.06943	1.1964e-19	4.07828e-17	FALSE
ENSECAG00000003535	19.3583	1.71485	0.605829	2.83059	0.00464621	0.0328289	FALSE
ENSECAG00000018679	35.9628	1.70235	0.318187	5.35017	8.78724e-08	3.65507e-06	FALSE
ENSECAG00000036039	32.823	1.69593	0.604925	2.80353	0.00505465	0.0348947	FALSE
ENSECAG00000019837	3980.46	1.69003	0.104092	16.2359	2.81187e-59	6.54978e-56	FALSE
ENSECAG00000033029	484.156	-1.6882	0.530483	-3.18238	0.0014607	0.0133867	FALSE
ENSECAG00000003774	3101.69	-1.67713	0.28769	-5.82966	5.554e-09	2.87492e-07	FALSE
ENSECAG00000039591	34.2047	1.67374	0.449405	3.72434	0.000195826	0.00264943	FALSE
ENSECAG00000009634	9.46656	-1.67274	0.591049	-2.83012	0.00465303	0.0328438	FALSE
ENSECAG00000038650	20.866	-1.67251	0.453597	-3.68721	0.000226727	0.00300639	FALSE
ENSECAG00000006647	295.19	1.67172	0.21818	7.6621	1.82919e-14	2.93848e-12	FALSE
ENSECAG00000005905	252.837	1.66767	0.315836	5.28016	1.29069e-07	5.12463e-06	FALSE
ENSECAG00000003315	590.31	1.66744	0.346893	4.80679	1.53372e-06	4.3835e-05	FALSE
ENSECAG00000011003	1390.43	1.66623	0.186329	8.94241	3.80758e-19	1.23755e-16	FALSE
ENSECAG00000021201	48.3893	1.66489	0.472103	3.52653	0.000421047	0.00500814	FALSE
ENSECAG00000023859	173.24	1.6636	0.25237	6.5919	4.34238e-11	3.72325e-09	FALSE
ENSECAG00000018948	16440.4	1.66234	0.203494	8.16898	3.11014e-16	6.68727e-14	FALSE
ENSECAG00000005092	24.2029	1.66172	0.437399	3.7991	0.000145223	0.00208168	FALSE
ENSECAG00000016336	24.0177	-1.66008	0.409259	-4.0563	4.9856e-05	0.000875361	FALSE
ENSECAG00000000106	552.904	-1.65332	0.218947	-7.55125	4.31091e-14	6.27596e-12	FALSE
ENSECAG00000034662	19.1768	1.65256	0.472217	3.49958	0.000465991	0.0054363	FALSE
ENSECAG00000037840	138.105	-1.65222	0.510291	-3.23779	0.00120458	0.0115389	FALSE
ENSECAG00000016661	2773.49	1.6498	0.406936	4.0542	5.03055e-05	0.000881039	FALSE
ENSECAG00000036016	154.758	1.63865	0.251826	6.50706	7.66338e-11	6.26336e-09	FALSE
ENSECAG00000001110	839.519	1.63731	0.22079	7.41566	1.2102e-13	1.65821e-11	FALSE
ENSECAG00000004913	188.888	-1.63324	0.286091	-5.70882	1.13765e-08	5.50164e-07	FALSE
ENSECAG00000020013	28.2771	-1.63203	0.357284	-4.56787	4.92705e-06	0.000119342	FALSE
ENSECAG00000011440	261.33	1.62815	0.395738	4.11422	3.88491e-05	0.000708818	FALSE
ENSECAG00000023566	33.6368	-1.62723	0.538745	-3.02041	0.00252436	0.0205717	FALSE
ENSECAG00000020234	293.431	1.62199	0.203634	7.96521	1.64939e-15	3.20165e-13	FALSE
ENSECAG00000040323	15.1034	1.61759	0.495425	3.26506	0.00109439	0.010696	FALSE
ENSECAG00000001057	31.4184	-1.61722	0.510348	-3.16886	0.00153037	0.0138437	FALSE
ENSECAG00000009173	47.1884	1.60885	0.336031	4.78781	1.6861e-06	4.70359e-05	FALSE
ENSECAG00000021804	705.54	1.60492	0.198153	8.0994	5.52297e-16	1.13513e-13	FALSE
ENSECAG00000014399	47.4259	1.59751	0.313265	5.09955	3.40454e-07	1.17486e-05	FALSE
ENSECAG00000004006	135.353	1.59436	0.353185	4.51422	6.35496e-06	0.000149523	FALSE
ENSECAG00000040015	77.7077	1.59377	0.499429	3.19118	0.00141692	0.0130971	FALSE
ENSECAG00000034667	74.5739	-1.59216	0.264374	-6.0224	1.71854e-09	1.01772e-07	FALSE
ENSECAG00000009918	192.408	1.58891	0.231998	6.84879	7.44788e-12	7.01609e-10	FALSE
ENSECAG00000029002	12.9235	-1.58524	0.582599	-2.72099	0.00650871	0.0425487	FALSE
ENSECAG00000018531	23.7869	1.58483	0.511333	3.09941	0.00193905	0.0167291	FALSE
ENSECAG00000027628	82.1903	1.58177	0.255241	6.19716	5.74924e-10	3.93879e-08	FALSE
ENSECAG00000022853	743.797	1.58103	0.177107	8.927	4.37719e-19	1.39035e-16	FALSE
ENSECAG00000012186	139.475	1.57534	0.304471	5.17404	2.29088e-07	8.35962e-06	FALSE
ENSECAG00000005573	62.9912	1.57338	0.321453	4.89459	9.85091e-07	3.00603e-05	FALSE
ENSECAG00000011220	697.651	1.57088	0.20077	7.82429	5.10515e-15	9.14738e-13	FALSE
ENSECAG00000010312	64.5507	1.56874	0.391724	4.00472	6.20923e-05	0.00105234	FALSE
ENSECAG00000029615	41.4531	1.56733	0.343899	4.55752	5.17613e-06	0.000124298	FALSE
ENSECAG00000027617	16.2343	1.56667	0.498206	3.14462	0.00166304	0.0147709	FALSE
ENSECAG00000005814	1462.32	1.54981	0.202934	7.63704	2.22264e-14	3.37648e-12	FALSE
ENSECAG00000012668	22.6036	1.54874	0.5552	2.78952	0.00527855	0.0362165	FALSE
ENSECAG00000016815	57.0331	1.54812	0.353851	4.37506	1.214e-05	0.00026346	FALSE
ENSECAG00000029005	12.8768	1.54756	0.501761	3.08426	0.00204059	0.0173898	FALSE
ENSECAG00000019638	24.4469	1.54682	0.465275	3.32454	0.000885655	0.00907472	FALSE
ENSECAG00000038539	909.07	1.54622	0.161233	9.58994	8.81346e-22	3.84928e-19	FALSE
ENSECAG00000031435	21.6196	-1.53839	0.400767	-3.83862	0.000123728	0.00182215	FALSE
ENSECAG00000017239	70.2056	1.53827	0.319639	4.81251	1.49045e-06	4.27732e-05	FALSE
ENSECAG00000015301	212.089	1.5335	0.185264	8.27738	1.25918e-16	2.88496e-14	FALSE
ENSECAG00000014920	44.4335	1.52803	0.524667	2.91238	0.00358691	0.026981	FALSE
ENSECAG00000008355	119.006	1.51677	0.334284	4.53737	5.69608e-06	0.00013493	FALSE
ENSECAG00000027297	87.7534	1.51629	0.225025	6.7383	1.6025e-11	1.42653e-09	FALSE
ENSECAG00000020066	1629.23	1.51404	0.264825	5.71714	1.08329e-08	5.27531e-07	FALSE
ENSECAG00000022402	117.813	1.51305	0.305029	4.96034	7.03717e-07	2.23019e-05	FALSE
ENSECAG00000004215	21.3987	1.51263	0.452622	3.34194	0.000831956	0.00865779	FALSE
ENSECAG00000035904	17.7474	-1.51114	0.469861	-3.21615	0.00129921	0.0122937	FALSE
ENSECAG00000006031	13.7804	-1.50994	0.479852	-3.14668	0.00165136	0.0147003	FALSE
ENSECAG00000012444	25.255	-1.50985	0.371688	-4.06213	4.86271e-05	0.000858097	FALSE
ENSECAG00000013086	20.4261	-1.50685	0.549178	-2.74384	0.00607257	0.0402992	FALSE
ENSECAG00000007242	1015.44	1.50589	0.249371	6.03874	1.55324e-09	9.35691e-08	FALSE
ENSECAG00000038226	3575.65	1.50119	0.20347	7.37794	1.6076e-13	2.1398e-11	FALSE
ENSECAG00000038549	170.266	-1.49246	0.195111	-7.64925	2.02159e-14	3.1393e-12	FALSE
ENSECAG00000013151	195.566	1.48663	0.301099	4.93736	7.91888e-07	2.45398e-05	FALSE
ENSECAG00000013287	45.5607	-1.48561	0.346999	-4.28132	1.85789e-05	0.000381291	FALSE
ENSECAG00000013642	29.4415	-1.48124	0.307358	-4.81926	1.44094e-06	4.16947e-05	FALSE
ENSECAG00000027725	15.3995	1.47987	0.50747	2.91618	0.00354347	0.0267622	FALSE
ENSECAG00000022378	137.143	1.47772	0.286538	5.15718	2.50703e-07	9.03048e-06	FALSE
ENSECAG00000023471	21.9831	-1.47514	0.377493	-3.90773	9.31663e-05	0.00144037	FALSE
ENSECAG00000039113	98.9449	1.47387	0.436169	3.37913	0.000727144	0.00779166	FALSE
ENSECAG00000028175	239.474	1.47011	0.226891	6.47937	9.21065e-11	7.31409e-09	FALSE
ENSECAG00000000454	97.8451	-1.46595	0.52385	-2.79841	0.00513544	0.0354085	FALSE
ENSECAG00000022139	59.2651	-1.46382	0.470035	-3.11429	0.00184391	0.0160764	FALSE
ENSECAG00000006205	1051.69	1.4617	0.207949	7.02913	2.07827e-12	2.2343e-10	FALSE
ENSECAG00000002668	1102.87	1.46074	0.233354	6.25976	3.85564e-10	2.7753e-08	FALSE
ENSECAG00000020583	333.041	1.45535	0.170165	8.55259	1.20361e-17	3.17389e-15	FALSE
ENSECAG00000015865	3941.01	1.45179	0.211997	6.84817	7.47995e-12	7.01609e-10	FALSE
ENSECAG00000014410	68.1076	1.45161	0.303363	4.78506	1.70932e-06	4.74953e-05	FALSE
ENSECAG00000023733	680.502	1.45088	0.465676	3.11564	0.00183545	0.0160326	FALSE
ENSECAG00000035317	169.09	-1.4486	0.319237	-4.5377	5.68705e-06	0.00013493	FALSE
ENSECAG00000003789	22.4474	1.44823	0.544352	2.66046	0.00780335	0.0488837	FALSE
ENSECAG00000011145	1122.26	1.44332	0.196008	7.36358	1.79038e-13	2.33854e-11	FALSE
ENSECAG00000016384	808.253	1.44261	0.186062	7.75335	8.95028e-15	1.5071e-12	FALSE
ENSECAG00000017795	5793.9	1.44247	0.148214	9.73234	2.19476e-22	1.02246e-19	FALSE
ENSECAG00000006663	994.974	1.44078	0.339268	4.24673	2.16918e-05	0.000431858	FALSE
ENSECAG00000000763	1108.8	1.44	0.278405	5.17234	2.31185e-07	8.41417e-06	FALSE
ENSECAG00000013488	34.7434	1.43938	0.355833	4.0451	5.23008e-05	0.000913696	FALSE
ENSECAG00000009713	276.077	1.43622	0.152421	9.42271	4.3961e-21	1.80706e-18	FALSE
ENSECAG00000027770	952.158	1.43511	0.287482	4.99201	5.97547e-07	1.92427e-05	FALSE
ENSECAG00000024888	13382.4	1.43438	0.20598	6.96369	3.31474e-12	3.43162e-10	FALSE
ENSECAG00000017987	150.293	-1.43417	0.235166	-6.09856	1.07028e-09	6.83022e-08	FALSE
ENSECAG00000029711	60.1643	1.43322	0.254072	5.64101	1.69057e-08	7.84963e-07	FALSE
ENSECAG00000008738	1530.99	1.43238	0.176715	8.10555	5.25091e-16	1.09532e-13	FALSE
ENSECAG00000029783	13.5184	1.43221	0.453806	3.156	0.00159947	0.0143296	FALSE
ENSECAG00000003996	81.5163	1.42832	0.331329	4.31087	1.62611e-05	0.000336688	FALSE
ENSECAG00000017724	1452.51	1.42762	0.130761	10.9177	9.48218e-28	5.76187e-25	FALSE
ENSECAG00000034128	57.8074	1.42323	0.313908	4.53389	5.79061e-06	0.000136937	FALSE
ENSECAG00000025368	33.6524	1.42275	0.367774	3.86856	0.00010948	0.00163997	FALSE
ENSECAG00000012735	111.93	-1.42195	0.311126	-4.57034	4.86934e-06	0.000118355	FALSE
ENSECAG00000011704	293.709	-1.41491	0.306368	-4.61835	3.86798e-06	9.61902e-05	FALSE
ENSECAG00000025146	27.6926	-1.4135	0.491141	-2.878	0.0040021	0.0293151	FALSE
ENSECAG00000039032	102.8	1.41301	0.320659	4.40656	1.05024e-05	0.000233728	FALSE
ENSECAG00000027968	30.3177	-1.41037	0.399623	-3.52925	0.000416735	0.00496953	FALSE
ENSECAG00000030120	14.6202	-1.4091	0.51031	-2.76127	0.00575775	0.0387435	FALSE
ENSECAG00000006942	1325.89	1.40875	0.175877	8.00988	1.14817e-15	2.2924e-13	FALSE
ENSECAG00000021413	3291.48	1.40633	0.260917	5.38998	7.0467e-08	3.00258e-06	FALSE
ENSECAG00000011920	99.6095	-1.40437	0.201256	-6.97805	2.99297e-12	3.12162e-10	FALSE
ENSECAG00000005185	136.65	-1.40433	0.239319	-5.86803	4.40998e-09	2.34349e-07	FALSE
ENSECAG00000024738	85.9658	-1.40318	0.239006	-5.87092	4.33393e-09	2.31187e-07	FALSE
ENSECAG00000031204	331.611	1.40284	0.234469	5.98304	2.19015e-09	1.26486e-07	FALSE
ENSECAG00000032627	421.787	1.40056	0.360811	3.88171	0.000103726	0.00156891	FALSE
ENSECAG00000003822	48.9923	-1.40022	0.23682	-5.91258	3.36791e-09	1.84588e-07	FALSE
ENSECAG00000038953	90.8359	1.39593	0.24394	5.72244	1.05007e-08	5.13137e-07	FALSE
ENSECAG00000019914	471.94	1.3949	0.19234	7.25229	4.09782e-13	5.06824e-11	FALSE
ENSECAG00000015181	381.801	1.39069	0.154522	8.99996	2.25809e-19	7.51407e-17	FALSE
ENSECAG00000009296	40.017	1.39041	0.399253	3.48252	0.00049672	0.00571572	FALSE
ENSECAG00000034300	30.5501	1.38942	0.335433	4.14217	3.44033e-05	0.000637694	FALSE
ENSECAG00000011597	101.645	-1.38561	0.267215	-5.18537	2.15586e-07	7.971e-06	FALSE
ENSECAG00000025451	18.9414	1.38386	0.424773	3.25788	0.0011225	0.0109248	FALSE
ENSECAG00000016880	161.023	1.38052	0.271957	5.07626	3.84937e-07	1.32509e-05	FALSE
ENSECAG00000001299	107.533	-1.3779	0.212493	-6.48446	8.90486e-11	7.11167e-09	FALSE
ENSECAG00000012206	29.9412	-1.36835	0.376372	-3.63564	0.000277293	0.00354245	FALSE
ENSECAG00000007696	252.902	-1.36637	0.196609	-6.9497	3.66065e-12	3.76186e-10	FALSE
ENSECAG00000000341	128.924	1.36419	0.232065	5.87846	4.14098e-09	2.21741e-07	FALSE
ENSECAG00000019206	38.4625	-1.3633	0.306418	-4.44915	8.62108e-06	0.000194965	FALSE
ENSECAG00000021390	51.5254	-1.36261	0.319731	-4.26173	2.02851e-05	0.000410282	FALSE
ENSECAG00000020494	80.8102	-1.35994	0.38567	-3.52618	0.000421607	0.00500919	FALSE
ENSECAG00000039383	78.3732	1.35979	0.427034	3.18427	0.00145121	0.0133172	FALSE
ENSECAG00000023264	68.2412	-1.35835	0.320632	-4.23647	2.27064e-05	0.000448985	FALSE
ENSECAG00000006711	71.3857	-1.35772	0.256322	-5.29694	1.17758e-07	4.74289e-06	FALSE
ENSECAG00000036553	126.556	-1.35685	0.20814	-6.51894	7.08063e-11	5.82111e-09	FALSE
ENSECAG00000013124	462.793	1.35624	0.20092	6.75013	1.47711e-11	1.32494e-09	FALSE
ENSECAG00000022676	48.6665	1.35447	0.344094	3.93633	8.27376e-05	0.00132153	FALSE
ENSECAG00000005021	17.9047	-1.3542	0.438164	-3.09062	0.00199736	0.0170944	FALSE
ENSECAG00000014462	33.6449	1.35234	0.372279	3.6326	0.000280585	0.00357145	FALSE
ENSECAG00000018835	47.4426	-1.35074	0.344896	-3.91637	8.98923e-05	0.00139995	FALSE
ENSECAG00000011746	800.823	1.34949	0.163488	8.2544	1.52671e-16	3.44149e-14	FALSE
ENSECAG00000019985	25.4973	-1.34717	0.462773	-2.91107	0.00360191	0.0270647	FALSE
ENSECAG00000022553	22.5446	1.34389	0.487169	2.75856	0.00580561	0.038953	FALSE
ENSECAG00000013762	127.046	1.34278	0.348822	3.84947	0.000118373	0.00175625	FALSE
ENSECAG00000014880	78.0681	1.34109	0.329395	4.07138	4.67345e-05	0.000829938	FALSE
ENSECAG00000031190	152.331	1.33909	0.160111	8.3635	6.08831e-17	1.49281e-14	FALSE
ENSECAG00000036450	172.291	-1.33843	0.230258	-5.81273	6.14628e-09	3.13505e-07	FALSE
ENSECAG00000006322	56.0468	-1.33788	0.369079	-3.62492	0.000289048	0.00365918	FALSE
ENSECAG00000006436	296.262	1.33504	0.132738	10.0578	8.48996e-24	4.39465e-21	FALSE
ENSECAG00000024811	428.906	1.3349	0.126684	10.5372	5.81889e-26	3.12788e-23	FALSE
ENSECAG00000001249	114.959	1.33485	0.443197	3.01187	0.00259641	0.0210484	FALSE
ENSECAG00000033030	121.824	-1.33379	0.344678	-3.86966	0.000108988	0.00163611	FALSE
ENSECAG00000010598	541.41	1.33326	0.310487	4.29408	1.75422e-05	0.000361608	FALSE
ENSECAG00000020441	171.053	-1.33183	0.183762	-7.24758	4.24282e-13	5.15632e-11	FALSE
ENSECAG00000015069	862.7	1.33065	0.190475	6.98597	2.82899e-12	2.97278e-10	FALSE
ENSECAG00000022249	587.429	1.33065	0.18059	7.36837	1.72729e-13	2.27742e-11	FALSE
ENSECAG00000015822	33.0303	1.32924	0.423512	3.13862	0.00169745	0.0150054	FALSE
ENSECAG00000009216	21.019	-1.32726	0.421689	-3.14749	0.00164679	0.0146783	FALSE
ENSECAG00000029684	22.2282	-1.32624	0.457499	-2.8989	0.00374478	0.0279429	FALSE
ENSECAG00000023776	21.5331	-1.32621	0.410661	-3.22945	0.00124029	0.0118242	FALSE
ENSECAG00000015858	862.092	1.32232	0.104291	12.6791	7.71876e-37	7.19183e-34	FALSE
ENSECAG00000006192	37.4779	-1.32137	0.404798	-3.26426	0.00109751	0.0107189	FALSE
ENSECAG00000023433	21.0148	1.31951	0.460915	2.86281	0.00419909	0.0305182	FALSE
ENSECAG00000033709	580.691	-1.31639	0.269267	-4.8888	1.01452e-06	3.08909e-05	FALSE
ENSECAG00000013884	20.8648	1.31623	0.472195	2.78747	0.0053122	0.0363938	FALSE
ENSECAG00000000606	97.2824	-1.31458	0.213537	-6.15623	7.4496e-10	5.02974e-08	FALSE
ENSECAG00000005335	39.4142	-1.31368	0.357807	-3.67148	0.000241147	0.00315273	FALSE
ENSECAG00000004167	47.2179	-1.30889	0.3331	-3.92942	8.51522e-05	0.00134625	FALSE
ENSECAG00000010663	506.503	1.30515	0.149906	8.70647	3.13493e-18	8.59093e-16	FALSE
ENSECAG00000001741	23.054	1.30395	0.472159	2.76167	0.00575068	0.0387334	FALSE
ENSECAG00000036212	52.411	1.30288	0.421423	3.09162	0.0019907	0.0170555	FALSE
ENSECAG00000006573	268.639	-1.30246	0.180541	-7.21419	5.42564e-13	6.37217e-11	FALSE
ENSECAG00000032735	73.9956	1.30235	0.263394	4.94447	7.63495e-07	2.38183e-05	FALSE
ENSECAG00000011770	1040.75	1.29871	0.149226	8.70303	3.23134e-18	8.68485e-16	FALSE
ENSECAG00000036540	47.1063	-1.298	0.316197	-4.10504	4.04239e-05	0.000734673	FALSE
ENSECAG00000002257	188.847	-1.29586	0.256688	-5.04837	4.45589e-07	1.51154e-05	FALSE
ENSECAG00000032959	542.257	1.29365	0.178799	7.23522	4.6479e-13	5.55206e-11	FALSE
ENSECAG00000016036	44.1873	1.2934	0.456625	2.83252	0.00461831	0.0326965	FALSE
ENSECAG00000011084	202.919	-1.29256	0.312718	-4.13331	3.57574e-05	0.000659296	FALSE
ENSECAG00000015926	26.2871	-1.28746	0.396811	-3.24451	0.00117654	0.0113556	FALSE
ENSECAG00000019747	795.542	1.28296	0.165337	7.75968	8.51452e-15	1.45121e-12	FALSE
ENSECAG00000015525	92.8746	-1.28257	0.235926	-5.43632	5.43932e-08	2.36087e-06	FALSE
ENSECAG00000002866	647.881	1.28175	0.16806	7.62671	2.40818e-14	3.619e-12	FALSE
ENSECAG00000006208	44.7733	-1.28136	0.287515	-4.45665	8.32486e-06	0.000188654	FALSE
ENSECAG00000031322	9855.59	1.27957	0.224507	5.69944	1.20201e-08	5.75319e-07	FALSE
ENSECAG00000011135	114.475	-1.27913	0.199785	-6.40254	1.52811e-10	1.18649e-08	FALSE
ENSECAG00000005682	194.78	-1.27844	0.233421	-5.47698	4.32645e-08	1.93184e-06	FALSE
ENSECAG00000003034	57.8319	-1.2772	0.26293	-4.85757	1.18836e-06	3.54884e-05	FALSE
ENSECAG00000025981	12.7128	1.27605	0.471216	2.708	0.00676892	0.0437974	FALSE
ENSECAG00000036081	43.1891	1.27164	0.290799	4.37291	1.22603e-05	0.000264839	FALSE
ENSECAG00000021606	638.746	-1.2699	0.267542	-4.74656	2.0691e-06	5.59336e-05	FALSE
ENSECAG00000021598	96.6793	1.26986	0.281139	4.51683	6.27714e-06	0.000147942	FALSE
ENSECAG00000039586	101.159	1.26913	0.359083	3.53435	0.000408775	0.0048997	FALSE
ENSECAG00000017267	1993.49	1.26703	0.273683	4.62955	3.66458e-06	9.16211e-05	FALSE
ENSECAG00000004055	728.6	1.26602	0.239694	5.2818	1.27922e-07	5.09354e-06	FALSE
ENSECAG00000001640	91.1923	-1.26269	0.4371	-2.88878	0.00386734	0.0285526	FALSE
ENSECAG00000013270	155.603	-1.26251	0.198318	-6.3661	1.93894e-10	1.46479e-08	FALSE
ENSECAG00000010069	27.1658	-1.26189	0.395607	-3.18975	0.00142395	0.0131361	FALSE
ENSECAG00000013073	511.241	1.26167	0.190221	6.63268	3.29656e-11	2.87955e-09	FALSE
ENSECAG00000020561	30.0701	-1.26017	0.395748	-3.18428	0.00145116	0.0133172	FALSE
ENSECAG00000007922	115.82	-1.26007	0.327823	-3.84376	0.000121161	0.00179001	FALSE
ENSECAG00000018834	37.6446	-1.25778	0.296784	-4.23804	2.25484e-05	0.000447638	FALSE
ENSECAG00000021336	22.1582	1.25719	0.4448	2.82641	0.00470724	0.033082	FALSE
ENSECAG00000004303	32.656	-1.25694	0.3508	-3.58307	0.000339582	0.00419628	FALSE
ENSECAG00000009530	2656.03	1.2562	0.182853	6.87001	6.41991e-12	6.14552e-10	FALSE
ENSECAG00000020525	29.9784	-1.25593	0.393534	-3.19141	0.0014158	0.0130954	FALSE
ENSECAG00000031886	49.2232	1.25323	0.318967	3.92902	8.52914e-05	0.00134679	FALSE
ENSECAG00000022681	62.3552	1.25312	0.296881	4.22095	2.43277e-05	0.000475695	FALSE
ENSECAG00000017657	1063.77	1.25135	0.23771	5.2642	1.40804e-07	5.49686e-06	FALSE
ENSECAG00000015267	383.089	1.25019	0.217964	5.73577	9.70675e-09	4.77681e-07	FALSE
ENSECAG00000025319	31.3242	1.24903	0.358469	3.48436	0.000493324	0.00569339	FALSE
ENSECAG00000038800	17.8014	-1.24716	0.401604	-3.10544	0.00189997	0.0164931	FALSE
ENSECAG00000007598	399.868	-1.24413	0.227501	-5.46869	4.5337e-08	2.01152e-06	FALSE
ENSECAG00000015368	62.1281	-1.24149	0.257238	-4.82622	1.3915e-06	4.06003e-05	FALSE
ENSECAG00000009762	413.641	-1.23846	0.250911	-4.93584	7.98072e-07	2.46767e-05	FALSE
ENSECAG00000028730	336.245	-1.23774	0.201267	-6.14977	7.75966e-10	5.18894e-08	FALSE
ENSECAG00000020645	93.0731	-1.23226	0.419375	-2.93832	0.00329992	0.0253595	FALSE
ENSECAG00000024660	125.1	1.23059	0.286718	4.292	1.77073e-05	0.000364473	FALSE
ENSECAG00000006470	72.7061	-1.23053	0.294731	-4.1751	2.97856e-05	0.000564835	FALSE
ENSECAG00000039104	44.2153	-1.22716	0.315265	-3.89248	9.92248e-05	0.00151064	FALSE
ENSECAG00000011001	70.1471	-1.2249	0.235832	-5.19392	2.05909e-07	7.65368e-06	FALSE
ENSECAG00000012441	1757.25	1.22431	0.164812	7.42853	1.09812e-13	1.53158e-11	FALSE
ENSECAG00000030387	73.7553	-1.22369	0.311469	-3.92878	8.5379e-05	0.00134679	FALSE
ENSECAG00000024925	230.124	1.22204	0.242108	5.04749	4.47652e-07	1.51486e-05	FALSE
ENSECAG00000019333	409.217	1.22141	0.239137	5.1076	3.2628e-07	1.13718e-05	FALSE
ENSECAG00000018849	640.117	1.22074	0.196441	6.21428	5.15591e-10	3.60295e-08	FALSE
ENSECAG00000009562	481.674	1.22067	0.1893	6.44837	1.13056e-10	8.92696e-09	FALSE
ENSECAG00000030548	91.503	1.21868	0.341537	3.56821	0.000359431	0.00440414	FALSE
ENSECAG00000011364	124.311	-1.21847	0.220246	-5.53232	3.16014e-08	1.43396e-06	FALSE
ENSECAG00000006595	90.29	-1.21613	0.361459	-3.36449	0.000766847	0.00812544	FALSE
ENSECAG00000017517	30.1065	-1.21529	0.34139	-3.55984	0.000371084	0.00452057	FALSE
ENSECAG00000008137	58.5607	1.21402	0.391053	3.10448	0.00190614	0.0165364	FALSE
ENSECAG00000004928	46.2781	-1.21334	0.326027	-3.72159	0.000197974	0.00267331	FALSE
ENSECAG00000039393	66.7657	-1.21322	0.300939	-4.03145	5.54344e-05	0.000957666	FALSE
ENSECAG00000009429	20.9249	1.21035	0.402051	3.01043	0.00260878	0.0211242	FALSE
ENSECAG00000002556	118.948	-1.20897	0.210663	-5.73887	9.53098e-09	4.70689e-07	FALSE
ENSECAG00000013692	185.984	-1.20807	0.270766	-4.46168	8.13196e-06	0.000185403	FALSE
ENSECAG00000008726	190.41	1.20593	0.239887	5.02708	4.97995e-07	1.63764e-05	FALSE
ENSECAG00000014923	164.589	-1.20562	0.321689	-3.74777	0.000178415	0.00245426	FALSE
ENSECAG00000005886	94.1166	-1.20419	0.223906	-5.37809	7.52808e-08	3.16905e-06	FALSE
ENSECAG00000016899	366.67	1.20289	0.232349	5.17706	2.25408e-07	8.29027e-06	FALSE
ENSECAG00000015765	47.5317	-1.20218	0.317913	-3.78146	0.000155911	0.00219993	FALSE
ENSECAG00000016537	187.256	1.19908	0.24651	4.86422	1.14911e-06	3.44635e-05	FALSE
ENSECAG00000014360	3093.72	1.19904	0.152671	7.85372	4.03874e-15	7.52605e-13	FALSE
ENSECAG00000015406	186.967	1.19891	0.129602	9.25072	2.2299e-20	7.99106e-18	FALSE
ENSECAG00000016348	42.8722	-1.19827	0.326739	-3.66735	0.000245076	0.0031901	FALSE
ENSECAG00000017794	3244.34	1.19458	0.423348	2.82175	0.00477625	0.0334228	FALSE
ENSECAG00000022748	36.3187	-1.19329	0.293228	-4.06949	4.71162e-05	0.000835655	FALSE
ENSECAG00000010624	65.8284	1.19162	0.30588	3.8957	9.79146e-05	0.00149721	FALSE
ENSECAG00000016259	181.909	1.19009	0.245289	4.8518	1.22346e-06	3.64585e-05	FALSE
ENSECAG00000009080	34.281	-1.18996	0.387167	-3.07351	0.00211554	0.0178651	FALSE
ENSECAG00000009873	58.5369	1.18934	0.300382	3.95944	7.51265e-05	0.00122374	FALSE
ENSECAG00000008759	44.2158	-1.18877	0.378001	-3.14489	0.00166152	0.0147709	FALSE
ENSECAG00000023339	79.1337	-1.18815	0.282062	-4.21236	2.52718e-05	0.000490553	FALSE
ENSECAG00000021655	261.746	1.18538	0.218977	5.41326	6.18877e-08	2.6532e-06	FALSE
ENSECAG00000035640	86.7948	-1.18512	0.309326	-3.83128	0.000127477	0.00186752	FALSE
ENSECAG00000015576	183.339	-1.18495	0.234031	-5.06324	4.12192e-07	1.40851e-05	FALSE
ENSECAG00000017300	161.38	-1.18478	0.211362	-5.60543	2.07734e-08	9.58182e-07	FALSE
ENSECAG00000020563	1758.31	1.18339	0.165442	7.15286	8.49862e-13	9.81626e-11	FALSE
ENSECAG00000014118	113.607	-1.1831	0.197717	-5.98378	2.18017e-09	1.26486e-07	FALSE
ENSECAG00000032664	27.572	1.18296	0.403928	2.92865	0.00340439	0.0259998	FALSE
ENSECAG00000033586	36.9977	1.18245	0.320992	3.68372	0.000229851	0.00303629	FALSE
ENSECAG00000031094	3046.72	-1.18022	0.249295	-4.73424	2.19874e-06	5.88689e-05	FALSE
ENSECAG00000007379	67.1414	-1.17969	0.268945	-4.38637	1.1526e-05	0.000253282	FALSE
ENSECAG00000009966	217.016	1.17805	0.41633	2.8296	0.00466055	0.0328637	FALSE
ENSECAG00000033470	76.4616	1.17794	0.300668	3.91772	8.93887e-05	0.0013943	FALSE
ENSECAG00000019020	79.5732	-1.17545	0.223023	-5.27056	1.36005e-07	5.33935e-06	FALSE
ENSECAG00000031504	197.644	-1.17531	0.194856	-6.03168	1.62262e-09	9.73293e-08	FALSE
ENSECAG00000026130	87.2388	1.17462	0.230204	5.10251	3.35169e-07	1.16236e-05	FALSE
ENSECAG00000017083	45.9105	-1.17377	0.410378	-2.86022	0.00423347	0.0306724	FALSE
ENSECAG00000001674	29.5825	-1.1695	0.294523	-3.97083	7.16215e-05	0.00118142	FALSE
ENSECAG00000013957	21.7985	1.16802	0.40621	2.87542	0.00403496	0.0295249	FALSE
ENSECAG00000027909	43.0115	-1.16769	0.35149	-3.32212	0.000893357	0.00912021	FALSE
ENSECAG00000016157	39.5749	-1.16568	0.355709	-3.27708	0.00104887	0.0103571	FALSE
ENSECAG00000007120	178.637	-1.16189	0.181584	-6.39864	1.56766e-10	1.21048e-08	FALSE
ENSECAG00000020379	85.0889	1.16127	0.363337	3.19612	0.0013929	0.0129093	FALSE
ENSECAG00000033821	147.026	1.16095	0.289903	4.00461	6.21194e-05	0.00105234	FALSE
ENSECAG00000017915	194.572	1.15887	0.242915	4.77069	1.83593e-06	5.05593e-05	FALSE
ENSECAG00000009611	2714.09	1.15866	0.165693	6.99285	2.69356e-12	2.87368e-10	FALSE
ENSECAG00000010818	231.597	-1.15849	0.301006	-3.84872	0.000118735	0.00175974	FALSE
ENSECAG00000032442	72.6743	1.15836	0.309669	3.74065	0.000183547	0.00251742	FALSE
ENSECAG00000016834	271.955	-1.15805	0.162812	-7.1128	1.13708e-12	1.27135e-10	FALSE
ENSECAG00000009168	424.63	1.15742	0.193526	5.98073	2.22139e-09	1.27762e-07	FALSE
ENSECAG00000002061	18.861	-1.15643	0.378025	-3.05913	0.0022198	0.0185661	FALSE
ENSECAG00000023391	62.8297	1.15505	0.288264	4.00692	6.15144e-05	0.00104462	FALSE
ENSECAG00000028304	258.943	-1.15504	0.309403	-3.73312	0.000189126	0.00257645	FALSE
ENSECAG00000026034	76.0725	1.15298	0.263995	4.36744	1.25711e-05	0.000270714	FALSE
ENSECAG00000017561	106.808	1.15162	0.410475	2.80557	0.00502269	0.0347167	FALSE
ENSECAG00000040546	489.365	1.15116	0.150642	7.64173	2.14327e-14	3.29169e-12	FALSE
ENSECAG00000019204	42.8924	1.14749	0.37545	3.05631	0.00224083	0.0187084	FALSE
ENSECAG00000002455	45.0931	-1.14632	0.310312	-3.69408	0.000220681	0.00293737	FALSE
ENSECAG00000021445	63.7241	-1.1454	0.300094	-3.81681	0.000135188	0.00196145	FALSE
ENSECAG00000004439	38.087	-1.14127	0.380028	-3.00312	0.00267229	0.0215759	FALSE
ENSECAG00000037356	161.521	-1.14069	0.16549	-6.8928	5.47059e-12	5.3843e-10	FALSE
ENSECAG00000018426	856.076	1.14027	0.121227	9.40613	5.14747e-21	2.05546e-18	FALSE
ENSECAG00000005015	121.564	-1.14006	0.370282	-3.07891	0.00207759	0.0176086	FALSE
ENSECAG00000020873	55.3257	-1.13906	0.354581	-3.21243	0.00131619	0.012354	FALSE
ENSECAG00000000455	29.3619	-1.13756	0.336497	-3.3806	0.000723283	0.00775795	FALSE
ENSECAG00000002570	149.202	-1.13656	0.227824	-4.98877	6.07656e-07	1.95232e-05	FALSE
ENSECAG00000021484	1032.3	1.135	0.180267	6.29624	3.04956e-10	2.23145e-08	FALSE
ENSECAG00000004353	21.6301	-1.13285	0.345163	-3.28208	0.00103044	0.0102575	FALSE
ENSECAG00000015597	5127.12	1.13261	0.173613	6.52372	6.85835e-11	5.73965e-09	FALSE
ENSECAG00000030236	102.465	1.13047	0.240002	4.71025	2.47418e-06	6.52435e-05	FALSE
ENSECAG00000017398	709.285	-1.12999	0.244949	-4.61315	3.9661e-06	9.82795e-05	FALSE
ENSECAG00000021167	498.858	1.12667	0.168526	6.68544	2.30225e-11	2.03647e-09	FALSE
ENSECAG00000027826	2025.25	-1.12583	0.231296	-4.86749	1.13026e-06	3.40442e-05	FALSE
ENSECAG00000010521	156.945	-1.12552	0.32453	-3.46816	0.00052403	0.00595435	FALSE
ENSECAG00000014260	4636.6	-1.12479	0.249654	-4.50539	6.625e-06	0.000153806	FALSE
ENSECAG00000024018	176.209	1.12472	0.161956	6.94456	3.7965e-12	3.84492e-10	FALSE
ENSECAG00000000268	151.942	1.12382	0.172158	6.52783	6.67293e-11	5.61813e-09	FALSE
ENSECAG00000023032	25.0099	-1.121	0.404204	-2.77336	0.00554814	0.0376961	FALSE
ENSECAG00000021154	41.5178	-1.11979	0.279006	-4.01348	5.98307e-05	0.00102349	FALSE
ENSECAG00000007432	1957.57	1.11868	0.184466	6.06441	1.32436e-09	8.08265e-08	FALSE
ENSECAG00000016139	148.27	1.11789	0.238478	4.6876	2.76426e-06	7.16759e-05	FALSE
ENSECAG00000010117	905.839	1.11641	0.350358	3.18647	0.00144022	0.0132511	FALSE
ENSECAG00000005421	82.9919	-1.1151	0.247102	-4.5127	6.40069e-06	0.000150346	FALSE
ENSECAG00000020771	38.8969	-1.11276	0.279263	-3.98462	6.75884e-05	0.00112992	FALSE
ENSECAG00000009728	31.0298	-1.11238	0.346607	-3.20934	0.0013304	0.0124539	FALSE
ENSECAG00000020578	40.7632	-1.11138	0.358205	-3.10264	0.001918	0.0166084	FALSE
ENSECAG00000021710	3308.5	1.11012	0.152382	7.2851	3.21436e-13	4.01106e-11	FALSE
ENSECAG00000037588	68.1914	1.11006	0.284995	3.89501	9.81947e-05	0.0014998	FALSE
ENSECAG00000011804	53.6906	-1.10953	0.321071	-3.45573	0.0005488	0.00617333	FALSE
ENSECAG00000014026	168.418	-1.10508	0.219221	-5.04094	4.63251e-07	1.5489e-05	FALSE
ENSECAG00000023330	983.58	1.10408	0.275205	4.01185	6.02457e-05	0.00102933	FALSE
ENSECAG00000001757	431.182	1.10349	0.138785	7.95103	1.84968e-15	3.54125e-13	FALSE
ENSECAG00000010731	178.779	-1.10271	0.176964	-6.23123	4.62791e-10	3.25024e-08	FALSE
ENSECAG00000040042	83.7691	1.10052	0.344784	3.1919	0.00141339	0.0130818	FALSE
ENSECAG00000003075	127.886	-1.10034	0.211466	-5.20341	1.95665e-07	7.37091e-06	FALSE
ENSECAG00000022001	138.222	-1.09976	0.185344	-5.93362	2.96322e-09	1.63691e-07	FALSE
ENSECAG00000021288	395.716	1.09852	0.172212	6.37887	1.78396e-10	1.35503e-08	FALSE
ENSECAG00000024249	225.693	-1.09609	0.124239	-8.82242	1.12012e-18	3.40322e-16	FALSE
ENSECAG00000019660	296.985	1.09487	0.228493	4.7917	1.65378e-06	4.64121e-05	FALSE
ENSECAG00000003277	1510.11	1.09437	0.129784	8.43228	3.39001e-17	8.46049e-15	FALSE
ENSECAG00000021905	208.373	-1.09329	0.238098	-4.59179	4.39469e-06	0.000107566	FALSE
ENSECAG00000022360	197.27	-1.09218	0.18624	-5.86438	4.50817e-09	2.3866e-07	FALSE
ENSECAG00000019948	338.645	1.09121	0.208759	5.22714	1.72148e-07	6.64626e-06	FALSE
ENSECAG00000012566	66.158	-1.09107	0.302466	-3.60724	0.00030947	0.00388953	FALSE
ENSECAG00000000703	110.567	-1.09083	0.221301	-4.92916	8.25822e-07	2.53663e-05	FALSE
ENSECAG00000013024	61.0514	-1.09075	0.271983	-4.01036	6.06254e-05	0.00103456	FALSE
ENSECAG00000031522	731.155	-1.09056	0.23294	-4.68174	2.84445e-06	7.30772e-05	FALSE
ENSECAG00000023430	607.407	-1.0902	0.226593	-4.81126	1.49982e-06	4.29539e-05	FALSE
ENSECAG00000008851	6018.02	1.08736	0.131117	8.29301	1.10421e-16	2.57207e-14	FALSE
ENSECAG00000012289	245.881	-1.08734	0.199192	-5.45874	4.79521e-08	2.11332e-06	FALSE
ENSECAG00000001714	53.333	-1.08682	0.352328	-3.08469	0.00203762	0.0173823	FALSE
ENSECAG00000025866	60.6607	1.08677	0.249988	4.34727	1.3784e-05	0.000293667	FALSE
ENSECAG00000022127	282.762	1.08674	0.312673	3.47565	0.000509616	0.00583802	FALSE
ENSECAG00000001481	1402.55	-1.08509	0.272752	-3.97831	6.94062e-05	0.00115068	FALSE
ENSECAG00000010577	187.446	-1.08264	0.256003	-4.229	2.34733e-05	0.00046141	FALSE
ENSECAG00000014441	87.4289	-1.08169	0.180368	-5.99717	2.00787e-09	1.17414e-07	FALSE
ENSECAG00000013239	173.354	1.07869	0.239384	4.50611	6.60255e-06	0.000153539	FALSE
ENSECAG00000026328	109.451	-1.07817	0.2913	-3.70123	0.000214558	0.00286405	FALSE
ENSECAG00000031363	606.534	1.0777	0.131119	8.21926	2.04764e-16	4.54252e-14	FALSE
ENSECAG00000034172	799.179	1.07299	0.180495	5.94469	2.76987e-09	1.55176e-07	FALSE
ENSECAG00000016405	153.867	1.07239	0.205334	5.22267	1.76359e-07	6.79006e-06	FALSE
ENSECAG00000024986	686.835	1.07217	0.0914004	11.7305	8.89577e-32	6.90707e-29	FALSE
ENSECAG00000018069	685.727	1.07178	0.180323	5.94368	2.78687e-09	1.55176e-07	FALSE
ENSECAG00000025446	19.0992	1.0697	0.397207	2.69304	0.00708032	0.0452881	FALSE
ENSECAG00000029287	2117.5	1.06907	0.191143	5.59302	2.23158e-08	1.01923e-06	FALSE
ENSECAG00000037802	28.7214	-1.06782	0.39056	-2.73408	0.00625545	0.0412582	FALSE
ENSECAG00000029744	93.9689	1.06592	0.24967	4.26932	1.96072e-05	0.000398299	FALSE
ENSECAG00000035284	27.5645	-1.06555	0.394985	-2.69769	0.00698222	0.0448247	FALSE
ENSECAG00000028530	348.594	-1.06516	0.278446	-3.82539	0.000130564	0.00190675	FALSE
ENSECAG00000015172	8574.8	1.0641	0.137033	7.76527	8.14736e-15	1.40577e-12	FALSE
ENSECAG00000011156	194.536	-1.06394	0.147014	-7.23696	4.58864e-13	5.52852e-11	FALSE
ENSECAG00000019809	156.858	1.06391	0.23034	4.61887	3.85829e-06	9.61203e-05	FALSE
ENSECAG00000011268	43.0389	1.06277	0.332195	3.19925	0.00137788	0.012804	FALSE
ENSECAG00000008784	679.364	1.06275	0.247967	4.28585	1.82042e-05	0.000374149	FALSE
ENSECAG00000019453	326.123	-1.06232	0.262857	-4.04142	5.31279e-05	0.000925037	FALSE
ENSECAG00000017771	153.893	1.06216	0.280895	3.78133	0.000155991	0.00219993	FALSE
ENSECAG00000015382	545.153	-1.06153	0.26064	-4.07279	4.64529e-05	0.000825987	FALSE
ENSECAG00000039864	15.1361	-1.05722	0.397007	-2.66298	0.00774526	0.048592	FALSE
ENSECAG00000034330	53.9845	-1.05663	0.387286	-2.72829	0.00636635	0.0417728	FALSE
ENSECAG00000014406	69.0987	-1.05413	0.34688	-3.03889	0.00237454	0.0196022	FALSE
ENSECAG00000005400	269.444	-1.05368	0.347253	-3.03434	0.00241064	0.01983	FALSE
ENSECAG00000000508	65.7922	-1.05349	0.315554	-3.33855	0.000842168	0.00871863	FALSE
ENSECAG00000038588	917.112	-1.05188	0.165323	-6.36256	1.98418e-10	1.49091e-08	FALSE
ENSECAG00000035385	1056.36	1.05043	0.256613	4.09346	4.24983e-05	0.000766368	FALSE
ENSECAG00000004727	47.9741	1.05037	0.268527	3.91159	9.16903e-05	0.00142385	FALSE
ENSECAG00000016808	508.624	1.04996	0.152196	6.89876	5.24576e-12	5.19963e-10	FALSE
ENSECAG00000030195	30.686	1.04979	0.314772	3.33508	0.000852752	0.00880211	FALSE
ENSECAG00000012987	258.12	1.04979	0.342751	3.06282	0.00219258	0.0184083	FALSE
ENSECAG00000021172	314.615	-1.04952	0.131027	-8.00993	1.14777e-15	2.2924e-13	FALSE
ENSECAG00000009746	70.715	1.04905	0.29992	3.49778	0.000469156	0.00546411	FALSE
ENSECAG00000023132	138.732	-1.04871	0.16755	-6.25909	3.87223e-10	2.7753e-08	FALSE
ENSECAG00000035240	349.822	1.04848	0.241239	4.34624	1.38494e-05	0.000293782	FALSE
ENSECAG00000027665	34.9849	1.04823	0.325112	3.2242	0.00126327	0.0120105	FALSE
ENSECAG00000011070	113.081	-1.04769	0.201283	-5.20507	1.93923e-07	7.34491e-06	FALSE
ENSECAG00000022483	1421.76	1.04726	0.136837	7.65334	1.9583e-14	3.09122e-12	FALSE
ENSECAG00000015789	59.8297	-1.04654	0.334492	-3.12876	0.00175546	0.0154401	FALSE
ENSECAG00000012440	41.8639	1.04645	0.385502	2.7145	0.00663758	0.0431674	FALSE
ENSECAG00000028699	130.488	-1.04644	0.232493	-4.50095	6.7649e-06	0.000156793	FALSE
ENSECAG00000015796	86.1703	-1.0428	0.267119	-3.9039	9.46563e-05	0.00146017	FALSE
ENSECAG00000002091	97.3734	-1.0427	0.235577	-4.42616	9.59239e-06	0.000215502	FALSE
ENSECAG00000011257	806.699	1.04205	0.260561	3.99925	6.35436e-05	0.00107081	FALSE
ENSECAG00000013883	193.336	1.04181	0.352448	2.95594	0.00311721	0.0243795	FALSE
ENSECAG00000007791	80.5982	-1.04063	0.310078	-3.35602	0.000790727	0.00830976	FALSE
ENSECAG00000008596	286.838	-1.03924	0.282211	-3.68248	0.000230977	0.00303968	FALSE
ENSECAG00000009052	108.876	-1.03902	0.216325	-4.80303	1.56286e-06	4.43922e-05	FALSE
ENSECAG00000019106	95.2321	-1.03579	0.256628	-4.03616	5.43334e-05	0.000940971	FALSE
ENSECAG00000009133	253.483	-1.03326	0.223842	-4.616	3.91205e-06	9.71133e-05	FALSE
ENSECAG00000010871	78.6428	-1.03253	0.27481	-3.75727	0.000171775	0.00239354	FALSE
ENSECAG00000034127	125.268	1.02744	0.321812	3.19268	0.00140958	0.0130552	FALSE
ENSECAG00000009287	40.1398	-1.02576	0.341151	-3.00676	0.00264047	0.0213437	FALSE
ENSECAG00000000746	42.7217	1.02558	0.381195	2.69043	0.00713592	0.0455396	FALSE
ENSECAG00000018228	1653.2	-1.0248	0.231966	-4.41791	9.9661e-06	0.000222858	FALSE
ENSECAG00000018565	121.1	-1.02459	0.243328	-4.21073	2.54548e-05	0.000492737	FALSE
ENSECAG00000006910	278.306	-1.02448	0.147859	-6.92877	4.24527e-12	4.26849e-10	FALSE
ENSECAG00000034669	40.1412	-1.02392	0.364393	-2.80993	0.00495528	0.0343357	FALSE
ENSECAG00000017597	35.8985	1.02387	0.303421	3.3744	0.00073976	0.00789831	FALSE
ENSECAG00000009561	74.7827	-1.02286	0.305129	-3.35222	0.000801661	0.00839881	FALSE
ENSECAG00000035355	26.5981	-1.02282	0.315619	-3.24068	0.00119245	0.011462	FALSE
ENSECAG00000006803	419.524	1.02037	0.265207	3.84744	0.000119358	0.00176711	FALSE
ENSECAG00000011592	285.178	-1.01961	0.26746	-3.81221	0.000137729	0.0019906	FALSE
ENSECAG00000024048	1095.46	1.0195	0.0921408	11.0646	1.86376e-28	1.24038e-25	FALSE
ENSECAG00000011139	127.199	-1.01841	0.222741	-4.57215	4.82741e-06	0.00011754	FALSE
ENSECAG00000022111	94.4971	-1.01798	0.267098	-3.81125	0.000138266	0.00199629	FALSE
ENSECAG00000007305	422.119	1.01721	0.232943	4.36677	1.26096e-05	0.000271126	FALSE
ENSECAG00000022791	63.5607	1.01702	0.383503	2.65192	0.00800358	0.0498032	FALSE
ENSECAG00000012601	495.632	1.01605	0.162273	6.26138	3.81587e-10	2.76324e-08	FALSE
ENSECAG00000000437	82.9669	-1.01568	0.212691	-4.7754	1.79346e-06	4.95364e-05	FALSE
ENSECAG00000032145	86.3965	1.01275	0.302412	3.34892	0.000811284	0.00849326	FALSE
ENSECAG00000029867	56.4439	-1.01094	0.246983	-4.09317	4.25516e-05	0.000766368	FALSE
ENSECAG00000018288	78.4912	1.01049	0.324964	3.10954	0.00187378	0.0162962	FALSE
ENSECAG00000022243	32.0602	-1.00769	0.36075	-2.79331	0.00521721	0.0358661	FALSE
ENSECAG00000012179	901.692	1.00755	0.285797	3.52539	0.000422852	0.00501679	FALSE
ENSECAG00000024055	1703.04	1.0047	0.338652	2.96676	0.00300951	0.0237097	FALSE
ENSECAG00000024604	3537.95	1.00394	0.107367	9.3505	8.72327e-21	3.29504e-18	FALSE
ENSECAG00000004664	30.0131	-1.00341	0.297485	-3.37296	0.000743636	0.0079155	FALSE
ENSECAG00000008799	230.377	1.00176	0.235457	4.25452	2.095e-05	0.000420082	FALSE
ENSECAG00000001317	2282.61	1.00107	0.164034	6.1028	1.04224e-09	6.71404e-08	FALSE
ENSECAG00000019094	23.393	-1.00065	0.369727	-2.70646	0.0068005	0.0439408	FALSE
ENSECAG00000008386	42.1352	-1.00008	0.366509	-2.72865	0.00635932	0.0417463	FALSE
ENSECAG00000007352	46.036	-1.00001	0.305426	-3.27415	0.0010598	0.0104235	FALSE
