# Supplementary material for: Gallop Racing Shifts Mature mRNA towards Introns: Does Exercise-Induced Stress Enhance Genome Plasticity?
Source: Genes (Basel). 2020 Apr 9;11(4):410. doi: 10.3390/genes11040410 (PMC7230505; doi:10.3390/genes11040410)
Supplement: Supplementary file 1 [file genes-11-00410-s001.zip › Supplementary_material/File S1.fasta]

>equCab3_dna range=chr8:43701981-43707473 5'pad=0 3'pad=0 strand=+ repeatMasking=none
TTTTTTAATTGAGTTAATGATAGGTTACAATCTTGTGTGATTTCAGTTGTGCATTAATGTTTGTCATTCGTGTTGTAGGT
GCACCACTTCACCCTTTGTGCCCCCACCCCACCTTTCTCCTGGTAGCCACTAATCTGTTCTCTTTGTCCACATTTTTAAA
TTCTTCATATGAGTGGAGTCATACAGAGATTATCCTTCTCTAACTGGCTTATTTCACTTAACATAATTCCCTCAAGGTCC
ATCCATGCTGTTGCAAGTGGGATGATTTTCTTCTGTTTTGCAGCTGAATAGTATTCCATTGTATATATATACCACAACTT
CTTTATCCATTCATCTGTTGATGGGCACTTAGGTTGCTTCCATGTCTTAGCTATTGTAAATAATGCTGCAATGAACATTG
GGGTGCATAGGACTTTTGGGATTGCTGACTTCAAGCTCTTTGGATAGATACCCAGTAGTGGAACGGCTGGATCGTATGGT
AGTTCTATTTTTAATTTTTTGAGGAATCTCCATACTGTTTTCCATAGTGGCTGCATTAGTTTGCATTCCCACCAGCAGTG
TATGAGGGTTCCATTCTCTCCACAACCTCTCCAACATTTCTTACTATTAGATTTAGATATTTTTGTCATTCTAATGGGTG
TAAGGTGATATCTTAGTGTAGTTTTGATTTGCATTTCCCTGATGATCAGCGATGATGAGCATCTTTTCATGTGCCTATTG
GCCATCTGTATATCTTTTTTGGAGAAATGTCTGTTCATGTCTCCAGCCCATTTTTTGATCGGGTTGTTTGATTTTTTTGT
TGTTGAGTTGTGAGAGTTCTTTATATATTATGGATATTAAGCCTTTGTCAGATATATGACTTGCAAATATTTTTTCCCAG
TTAGTGGGTTGTTTTTTTGTTTCAATCCTGTTTTCATTTGCCTTGAAGAAGCTCTTTAGTCTGATGAAGTCCCATTTGTT
TATTCTTTCTATTGTTTCCCTTCTCCGAGAAGGCATGATGTCTGAAAAGGTCCTTTTAATACTGATGTCAAAGAGTGTAC
TGCCCACGTTTTCTTCCAGAAGCCTTATGGTTTCAGGTCTCACCTTTAGGTCTTTGATCCATTTTGAGTTTATTTTGGTG
AATGGTGCAAAAGAATGGTCAATTTTCATTCTTTTACATGTGGCTTTCCAGTTTTCCCAGCACCATTTGTTGAAAAGACT
TTCTTTTCTCCATTGTATGCTCTCAGCTCCTTTGTCAAATATAAGCTGTCTATAGATGTGTGGTTTTATTTCTGGGCTTT
CAATTCTGTCCCATTGATCTGTGCACCTGTTTTTGTACCAGTACCATGCTGGTTTGATTACTGTAGCTTTGTAGTAAGTT
TTGAAGTCAGGGATTGTGATGCCTCCAGCTTTGTTCTTTTTTCTCAGGATTGCTTTAGCAATTTGAGGTCTTTTGTTGCC
CCATATAAATTTTAGGATTCTTTGTTCTAATTCTGTAAAGAATGTCATTGGGATTCTGATTGGGATGGCATTGAATCTGT
AGATTGCTTTAGGTAGAACGGACATTTTAACTGTTTATTCTTCCAATCCATGTACATGGAATGTCTTTCCATCTCCCTAT
GTCGTCATCCAATTCTCTCAGAAAGGCTTTGTAATTTTCATTATATAGGTCCTTCACTTCCTTAGTTAAATTTACCCCAA
GGTATTTTATTCTTTTTGTTGCGATTGTGAATGGTATTGTGTTCTTGAGTTCTTTTTCTGTTAGTTCGTTATTAGAATAT
AGAAATGCTACTGACTTATGCAAACTGATTTTGTACCCTGCAACTTTGCTGTAGTTGTTGATTATTTCTAAGAGTTTTCC
AATGGATTCTTTGGGGTTTTCTATATATAAGATCATGTCGTCTGCAAACAGCGAGTTTCACTTCTTCCCTCCCTATTTGG
ATTCCTTTTATTCCTTTTTCTTGCCTGATTGCTCTGGCCAGGACCTCCAGTACTATGTTAAAGAAGAGTGGTGATAGAGG
GCATCCTTGTCTTGTTCTTGTTTTCAGGGGGATGGCGTTCAGTTTTTGCCCATTGAGTATGATGTTGGCTATGGGTTTGT
CATATATTGCCTTTATTATGTTGAGGTAGTTCCCTTCTATGCCCATTTTGTTCAGAGTTTTTATCATAAATGGCTGTTGG
ATCTTGTCAAATGTCTTCTCTGCATCTATTGAGATGATCATGTGGTTTTTATTCCTCAGTTTGTTGATGTGGTGTATCAC
GTTGATTGATTTGCGGATGTTGAACCATCCCTGTGTCCCTGGTATGAATCCCACTTGATCATGATGTATGATCCTTTTGA
TGAATTGCTGAATTCTGGTTGCCAAAATTTTGTTTAGAATTTTTGCATCTATGTTCATCAGTGATATTGGCCTGTAGTTC
TCTTTTTTCGTGGTGTCCTTGTCAGGCTTTGGTATCAGCGTGATGTTAGCCTCGTAGAATGTTTTAGGAAGTGTTCCGTC
CTCCCTAGTTTTTTGGAATAGCTTGAAAAGGATAGGTATTGAATCCTCTCTGAAAGTTTGGTAGAATTCCCCAGGGAAGC
CATCTGGTGCTGGGGTTTTATTCTTTGGGATGTTTTTGATTGCTGTTTCATTCTCTTTCCTTGTGATTGGTCTGTTCAAA
TTGTTTGCTTCTTCTTGAGTGAGCTTTGGGAGATTGTAGGAGTCCAAGAATTTATCCATTTCCTCTAGGTTATCCGTTCT
GTTAGCATAGAGTTTTTTGTAGTATTCTCTTATAATCCATTGTGTTTCTTCAGAGTCTGTTGTTATTTCTCCTCTTTCAT
TTCTGATTTTGTTTATTTGGGCTTTCTCCCTTTTTTTCTTTGTAAGTCTGGCTAGGGGTTTGTCAATTTTATTTATGTTC
TCAAAGAACCAGCTCTTTGTTTCATTGATCCTTTCTACCACCCTTTTCGTTTCAATAGTATTTATTTCTGCTCTGATTTT
TATTATTTCTCTCCTTCTGCTGACTTTGGGTTTTATTCGTTCTTCTTTCTCTAGTTCAATTAGGTGTAGTGTAAGATTGC
TTATTTGGGATTTTTCTTGTTTGTTAAGATGTGCCTGTATTGCACTGAATTTTCCTCTTAATACAGCTTTTGCTGTATCC
CATATGAGTTGGTATAGCATGTTATCATTTTCATTTGTTTACAGGTATTTTTTGATTTCTTCTTTGATTTCTTCAATGAT
CCATTGCTTGCTCAGTAGTGTGTTGTTTAGTCTCCACATCTTTCTGCCTTTCTCAGCTTTTTTCTTGTAATTAATCTCTA
GCCGTATAGCATTATGATCTGAGAAGATGTTTGTTAGTATTTCAATTTTTTTTAATTTGTAGAGGCTTGCCTTATTTCCC
AACATATGGTCTATCCTTGAGAATGTTCCATGTGCGCTTGAGAAGAATGTGTATTCTGCTTTTTTAGGATGAAGTGATCT
ATATATGTCTATTAAGTCCAATTGCTTTAGTTTTTCGTTTAGCTCCACTATTTCTTTGTTGATTTTCTGTCTGGATGATC
TGTCCATTGATGTGAGTGGGGTGTTGAGGTCCCCTACTATTATTGTGTTGTTTTTAACATCTTCCTTTAGGTCTGTTAAT
AGTTGCTTTATGAACCTTGGTGCTCCTATGTTAGGTGCATAGATATTTATAAGCATTATTTCTTCTTGATAAAGTGCACC
TTTGATCATTATATGTTGTCCCTGTGTGTCTCTCTTTACCTTTCTTATTTTGAAATCCACTTGGTCTGATATAAGAATTG
CAACCCCTGCTTTTTTTCCCTTGCTATTAGCTTGAAGTATTGTCCTCCACCCCTGCACTCTGAGCCTGTCTTTGTCCTTG
GGGCTGAGGTGTGTTTCCTGGAGGCAACAAATTGTTGGATCTTGTTCTTTAATCCATTTTGCCACTCTGTGTCTTTTTAT
TGGAGAGTTCAATCCGTTTACATTGAGAGTGATTATTGATGCATGTGGACTTAAAGCTGTCAATCTGTTGCTCATTATCT
GGCTTTCCTGCTTTTCTCTTCCTGTGTGCTTTATCCTACCCATTTGATACTGCAATTTCTTATGTTGGGTTTCTTAGATT
TTTCCTTATTTATGTTTTGTGGCTCTCTTCTACTTTTTAGTTTAGTGGCTACCCTGAAGTTTGTATTTAGAATCTCGTGT
ATAATATAGTCTTTTCTCTGGTGGTCTCTTACTTACTTGGCCTAGACTAATTTAGTCCCTTTGCTCTTCCGCTCCTAAAT
TATTATTTTCATTTCTTGTTCTAACTTGTGTTATGAGTTTATAGTAAGAGTGATAAGATCGTCTTTGCTTTGGTAGTTTC
CTTACCTTTATCCTAATGCTATAGTTGAATATTTGCTATCCTATTCTGGTTCTATTTATCTGTCTCCCTACTGTGTGGTT
TGTGACCCCTTTCTCCCTTTTTTCTTTTTTCAGGTATGAGAGCCTTCTTGAGGATTTCTTGTAGTGGAGGACTTTTGGTT
ACAAATTCCCTTAACTTTTCTTTGTGTGGAAAAGATTTAATTTCTCCCTCATATCTGAAGGATATTCTTGCTGGATAGAG
TATTCTTAGCTGAAGATTTTTATCTTTTAAAACTTTGAATATGTCACTCCATTCTCTCCTAGCTTGTAAGGTTTCTGCAG
AGAAATCCGCTGAAAGTCTAATAGGAGCTCCTTTGTAGGCTATTCTCTTTTGTCTTGCTGCCCTGAGTATTCTTTCTTTG
TCATTCATTTTTGCCATTTGTACTACTATGTGCCTTGCAGTAGGTCTTTTTACATTGACAAATCTAGGAGATCTGAAAAC
TTCCTCTACACACATTTCTCCCTCAATCCCTAGATTTGGGAAGTTCTCTTCTATAATTTCATTAAGCACACTTTCTGCTC
CATTTTCATTTTCCACGTTCTCAGGAATTCCTATGATCCTTAAATTCTTTCTCCTCATTGAATCCGCTATCTCTCTAATA
CTTTCCTCATTCCTTTTAATCCTTAGTCCTCTTTCTTCCTCTGTCTGTCGCCATTCAGCCTGTCTATCTTCGATTATGCT
AATTTGCTCTTCTATGGTGTCTACCCGGGCATTCAGGGAATCCGTATTCTATTTTATCTGGTCCATTGTGTTTTTCATCT
CTGGTAATTCTGTTTGATTCTTCTTTATAATTTCTGTCTGTTTTATGAAGTAACCCCAGAACTTGGCTTGTTTCTCTATC
TTTCTCTCTACCTCATTGAGTTTTTTGATTATAGCTGCTCTGAACTCATTTTCACTTAGTTTACCTATTTCCAAGTCCTG
AGGACTTAATTCTGTGTTTTTATTGTTTTCCTTCTGGTCTGGGGCTTTTATAAATTGCTGGATGGTAGAGGAGCGGTTTT
TTCACATGGTAGTAGAATTCAGTTGCAGTTACAGCCTGTCGCCACTAGATGGGGGTCGAGTGCCGCGCATTCTGAGCTCT
CTGCCTTCAGGCAAGATGGCGGCGCCCAGTGCAGTTTGCAGGGGGCTGGGGGT
>equCab3_dna range=chr24:21620729-21626637 5'pad=0 3'pad=0 strand=+ repeatMasking=none
TTTTTTTTTTTTTATTAAGGTTATGAAAGTTAACATCCTTGTGAAATTAGAGTTGTACATCATTGTTAGTCATGTTGTAG
GTACACCACTTCACCCCTAGTGCCCTCCCCCCACCCCCCTTTCCCCTGGCAACCACTGATCAGTTCTCTTTGTCCATATG
TTAACTACCACCTAAGAGTGGAGTCATACAGAGTTCGTCTTTCTCTGTCTGGCTTATTTCACTCAACATAATACCGTCAA
GGTCTATCCATGTTGTTGTGAATGGGACGACTTTGTCCTTTTTTATGGCTGAGTAGTATTCCATTGTATATATATATACT
ACATCTTCTTTATCCATTCATCAGTTGCTGGGCACTTAGGTTGGTTCCATGACTTGGCTATTGTGAATAATGCTGTGATG
AACATAGGGGTGCATGGAACTTTTGGAATTGCTGATTTCAGGTTCTTAGGATAGATACCCAGTAGTGGGATGGCTGGGTC
ATAAGGTATTTCTATTCTTAACTTTTTGAGGAATCTCCATACTGTTTTCCATAGTGGCTGCACCAGTTTGCATTCCCACC
AACAGTGTATGAGGGTTCCCTTTTCTCCACAACCTCTCTACCATTTGTCACTCTTGGTTTTGGATATTTTTGCCATTCTA
ACAGGTGTAAGGTGATATCTTAGTGTAGTTTTGATTTGCATTTCCCTGATGATTAGTGATGATGAGCATCTTTTCATGTG
TCTATTGGCCATCCATATATCTTCTTTGGAGAAATGTCTGTTCATGTCCCCTGCCCATTTTGTAATTGGGTTGTTTGATT
TTTTATTGTTGAGTTGTGTGAATTCTTTGTATATTATGGAGATTAACCCTTTGTCGGATAAATAATTGTGAATATTTTTT
CCCAATTAGTGGGCTGTTTTTTTGTTTCAATCCTGTTTTCCCTTGCCTTGAAGAAGCTCTTTAGTCTGATGAAGTCCCAT
TTGTTTATTCTTTCTATTGTTTCCCTCGTGTGAGGGGTTATGGTGTCCGAAAAGATTCTTTTGAAGCTGATGTCAAAGAG
TGTACTGCCGATATTCTCTTCTAGAAGACTTACTGTTTCAGGCCTAATCTTTAGGTCTTTGATCCATTTTGAGTTTATTT
TAGTAAATGGTGAAAAAGAATGGTCAATTTTCATTCTTTTACATGTGGCTGTCCAGTTTTCCCAGCACCATTTGTTGAAG
AGACTTTCTTTCCTCCATTGTAGGCCCTCAGCTCCTTTGTCAAAGATTAGCTGTCCATAGGTGTGTGGTTTCTTTTCTGG
GCTTTCAATTCTGTTCCATTGATCTGTGCATCTGTTTTTGTACCAGTACCATGCTGTATTGATTACTGTAGCTTTGTAGT
ATGTTTTGAAGTCAGGGATTGTGATGCCTCCAGCTTTGTTCTTCTTTCTCAGGATTGCTTTAGCAATTCAGGGTCTTTTC
TTGCCCCATATGAATTTTAGGATTCTTTGTTCAATTTCTGTAAAGAATGACATTGGAATTCTGATTGGGATAGCGTTGAA
TCTGTAGATTTCTTTAGGTAGTATGGACATTTTAACTATGTTTATTCTTCCAATCCATGTGCATGGAATGTCTTTCCATC
TCTTTATGTCGTCGTCAATTTCTTTCAAGAAGGTCTTGTAGTTTTCGTTATATAGATCTTTCACTTCCTTGGTTAAATTT
ATCCCAAGGTATTTTATTCTTTTTGTTGCGATTGTGAATGGGATTGAGTTCTTGAGATCTTTTTCTGTTAGTTCATTGTT
AGCATATAGAAATGCTAGTGATTTATGTATGTTGATTTTATACCCTGCAACTTTGCTGTAGCTGTTGATTGTTTCTAATA
GTTTTTCTATGGATTCTTTGGGGTTTTCTATATATAAGATCATGTCGTCTGCAAACAGCGAGAGTTTTACTTCTTCGTTG
CCTATTTGGATTCATTTTATTTCATTTTCCTGCCGAATTGCTCTGGCCAAAACCTCCAGTACTATGTTGAATAAGAGTGG
TGAAAGTGGGCACCCTTGTCTTGTGCCTGTTCTGAGAGGGCTGGGTTTCAGTTTTTGTCCATTGAGTATGATGTTGGCTG
TGGGTTTGTCATATATGGCCTTTATTATGTTGAGGTACTTTCCTTCTATACCTATTTTATTGAGGGTTTTTATCATAAAT
GGGTGTTGGATTTTTGTTGAATGCTTTCTCTGCATCTGTTGAGATGATCATGTGGTTTTTGTTTCTCATTTTGTTAATGT
AGTGAATCACGTTGATTGACTTGCGGATGTTGAACCATCCCTGTGTCCCTGGTATAAATCCCACTTGATCATGTTGTATA
ATCTTTTTGATATATTGCTGTATTCGGTTTGCCAAAATTTTGTTGAGGATTTTTGCATCTATGTTCATCAGTGATATTGG
CCTGTAGTTTTCCTTCTTTGTGTTGTCCTTGTCAGGTTTGGGGATCAGGGTGATGTTGGCTTCATAGAATGTATTAGGGA
GTGCTCCATCTTCCTCTATTTTCTGGAATAGTTTGAGAAGGATAGGTATTAAATCTTCTTTGAATGTTTGGTAGAATTCT
CCAGAGAAGCCGTCTGGTCCTGGACTCTTATTTTTGGGGAAGTTTTTGATTACTGTTTCTATTTCTTTACTTGTGATTGG
TCCATTCAGATTCTCTATTTCTTCCTGATTCAGTTTGGGCAGGTTGTATGAGTCTAGGAATTTATCCATTTCTTCTAGGT
TGTTCAATTTGTTGGCATATAGTTTTTCATAGTATTCTCTTATGATTCTTTGTATTTCTTTGGTATCTGTTGTGATTTCT
CCTCTCTCGTTTCTAATTTTACTTATTTGAGACTTTCCTCTTTTTTTCTTAGTGAGTCTGGCTAAGGGTTTGTCGATTTT
GTTAATTTTGTCGAAGAACCAACTCTTTGTTTCATTGATCCTTTCTACTGTCTTTTTAGATTCAATATCATTTATTTCTG
CTCTAATTTTTATTATTTCCCTCTTCTACTGACTTTGGGCTTTGTTTGTTCTTCTTTTTCTAATTCCGTTAGGTGTTGTT
TGAGGTTGTTTATGTAACATTTTTCTTGCTTATTGAGGTGAGCCTGTATTGCAATGAATTTCCCTCATAGGACTGCCTTT
GCTGCGTCCCAAATCATTTGGTACAGTGTGTTTTCATTTTCATTTGTCTCCAGATAATGTTTGATTTCTTCTTTAATTTC
TTGAATAATCCATTGTTTGTTCAGTAGCATGTTGTTTAGTCTCCACATTTTTGGCCCTTTCCCAGCTTTATTCTTGTAGT
TGATTTCCAGTTTCATAGCATTATGATCAGAAAAGATGCTTGATATTGTTTCAACCATCTTGAACTTATTGATGCTTGCT
TTGTTTCCCAAGATATGGTCTATCCTTCAGAATGTTCCATGCGTGCTTGAGAAGAATGTGTACCCTGCTATTTTTGGATG
AAGTGTCCTATATATATCTATTAGGTCCATCTGATCTAATTTTTCATTTAATTCTATAATTTCCTTGTTGATTTTCTGTC
TGAATGATCTGTCCATTGGTGTTAATGGGGTGTTGAGGTCCCCTACTATTATTGTATTGCTGTTGATGTCTCCTTTTAGT
TTTGTTAATAGTTTCTTTACGAATTTTGGTGCTCCTGTGTTAGGTGCGTATATATTTATAAGTGTTATGTCATCTTGGTG
GAGCGTCCCTTCTATCATTATATACTGCCCCTCTTTGTCTTTCTTTATCTCTTTGGCTTTGAAGTCTACTTTGTCTGATA
TAAGTATGGCAACACCTGCTTTCTTTTGTTCATTATTAGCTTGGAGTATTGTCTTCCATCCCTTCACTTTGAGTCTGTGT
TTGTCTTTGGGGCTGAGGTGTGTTTCCTGGAGGCAGCATATTGTTGGATCTTGTTCTTTGATCCATCCTGCCACTCTGTG
CCTTTTGATTGGAGAGTTCAGTCCATTTACGTTTAGAGTGATTATTGAAACGTGGGGGCCTACCGTTGCCATTTTATCAC
TTGTTTTCCGGTTCTTTTGCATTTTGTCCTGATGGAGAGCTGTTACTTTGTGTTATTGTCCTTCTGCTTATCTCCTTTGT
TCTGGATTTTGTAACCCCTTTCCTTTTTTTGATTTTTCAGGAATGAGGTTCTTCCTGAGCATTTCTTGAAGAGGAGGTTT
TGTGGCGATGAATTCCCTTAACTTATGTTTATCTAGGAAAGTTTTTATTTCTCCATCGTATTTGAAGGATATTTTCACTG
GGTAGAGTATTCTTGGCTGCAGGTTTTTGTCCTTTAGCGTTTTGAATATTTCATTCCAATCTCTTCTAGCCTGTAAGGTC
TCTCCTGAGAAATCTGCTGATAGCCTTATGGGGTTTCCTTTGTAAGTTATTTTCTTCTGCCTGGCTGCCCTTAGTATTTT
CTCTTTGTTGTTGACTTTTGCTAGTTTCACTACTGTATGCCTTGGGGTTGGTCTTCTTGTGTTAATAAAGTTTGGAGATC
TATTGGCTTCTGTCACATGAAGTTCCATCTCTCTTCCCAAGTTTGGAAAGTTCTCAGCTATTATTTCTTTGAACAGGCCT
TCTGCCCCCTTCTCCTTCTCTTCTCCCTCTGGTATACCTATAATCCTTATGTTGCGTCTCCTAATTGAGTCAGATAATTC
TTGGAGAGTTTCTTCATTTCTTTTTAGTCTTAGTTCTCTCTCCTCCTCTGTCTGCAGCATTTCTATATTCCTATCCTCCA
AATTGCTAATTCTGTCCTCCGTATTATCGACCCTACTGTTCAGAGAGTCCAGATTTTTCTTACTCTCCTCCACTGTGTTC
TTCATCTCCAGTATTTCTAATTGGTTCTTCGTTATAGTGTCAAGCTCTTTTGTGACATAGCTCCTGAACTCATTGAGTTG
TCTATCTGAATTCTCTTTTAACTCGTTGAGTTTTTTAATAATGGCAGTTTTCAAATCATTGTCATTTAGGCTATAGATTT
CATTGTCTTTGGGATTGTTTTCTGGGTGCTTATCATTTTCCTTCTGTTCTGGAGATTTAATGTATTTTTTCATACTGCTT
GATGGTGTGGATTTGTGCCTCCGAATAGAGATAGAGTTTAGTCGCTGCTTCCACTTGTTGCGACTGGTGTGTGTGTGGGG
GGCGGGGCAGCTGTTTAGACTGCACTAACCAGGAACCCTGTCAGCTGTTACTGACTGGACCTGGACCCCTCCTCGTAGTC
ACAGTGGTCCTGTGGGGTCCCTCGTCGGTTGTGGGGGCAATTGCAAAGGGGCCTCAGGCTGCTGATGCCTACTGTTGCAG
CCCACTTAGACGCGCTCCCTCCTTGTGGTCTGTAGTGGTATTGTGGGCTTTCCCAGCAGCCAGGAGCAGGATCACCTATA
ATTGCCACTTTGTCCCTAACAGAGCACACAAGATCACACTTGTCCACTATAGGTCCCAGCAGAGCTATGGGTATCTTCTG
CAGTCTGTTGTTAGCTCACCTAGCTGTGCTACTTTTGCCCCAGGGCCTTCCTGCCTTGTGATTGCCAGTTGGGACCTCTC
CACTAGTGCTGTGCAGAGGCTTTTACTGAGGCTGCTGTAGGAACCTGGAGTTCCCCCCTGGGCTATGTAGCCATTTCACT
GGAGCTCCACTCTGCCCCACTCCACTCCTGCAGGATCTCTGGGAGCCCCTTGCCTCGTCTGGGACACAGCTAGAGTCCGT
GGGCCTGGCGGTGGCTTGTAAGCTGCTGCCTTGTGGGGAATTCTGCTTTAGGGAGCTTCCTGGTGTTCCGAATGCTGGGC
GGGGGCTCTCTGCCAATGGCGAGCAGAGGCCCTCCCTGCTGGGGGGGTGCACGACCGTGGAGTGTCCCCCCGGGCCGCAG
AGCTGGGTGTTGGAGCTCCACCCAGTCCCCAAGCACATCCACGGGAAGTCTGGGCACCCCCTGCACCGA
>equCab3_dna range=chr24:18673593-18679067 5'pad=0 3'pad=0 strand=+ repeatMasking=none
TTTTTTTTTTTAATTGAGTTATTGATAGGTTACAATCTTGTGAAATTTCAGTTGTACATTAATGTTCGTCAGTCATGTTG
TAGGTGCACCACTTCACCCTTTGTGCCCACCCCCCACCCCACCTTTCCCCTGGTATCCACTAAACTGTTCTTAGTCCATA
ATTTTAAATTCCTCATTTGAGTGGAGTCATACACAGATTATCCTTCTCTCGCTGGCTTATTTCACTTAACATAATTCTCT
CAAGGTCCATCCATGTTATTGCAAATGGAATGATTTTGTTCTGTTTTGCAGCTGAGTAGTATTCCATTGTATATATGTAC
CACATCTTCTTTATCCATTCGTCTGTTGCTGGACACTTAGGTTGCTTCCACGTCTTGGCTATTGTAAACAGTGCTGCAAT
AAACATTGGGGTGCACAGGACTTTTGGGATTGCTGACTTCAAGTTCTTTGGATAAATACCCAGTAGTGGGATGGCTGGAT
CGTATGGTAGTTCTATTTTTAGTTTTTTGAGGAATCTCCATACTGTTTTCCATAGTGGCTGCACCAGTTTGCATTCCCAC
CAGCAGCGTTTGAGGGTTCCTTTCTCTCCACAACCTCTCCAACATTTGTTGCTATTAGTTTTAGATATTTTTGTCATTGT
AAGGGGTGTAAGGTGATATCTTAGTGTAGTTTTGATTTGCATTTCCCTGATGATCAGCGATGATGAGCATCTTTTCATGT
GCCTATTGGCCATCCGTATATCTTCTTTGGAGAAATGTCTGTTCATGTCTCCAGCCCATTTTTTGATTGGGTTGTTTGAT
GTTTTGTTGTTGAGTTGCAAGAGTTCTTTATATATTATGGATATTAAGCCTTTGTCAGATATATGACTTGCAAATATTTT
TTCCCAGTTAGTGGGTTGTTTTGTTTCAATCCTGTTTTCATTTGCCTTGAAGAAGCTCTTTAATCTGATGAAGTCCCATT
TGTTTATTCTTTCTATTGTTTCCCTTGTCTGAGAAGGCATGGTGTCCGAAAAGATCCTTTTAATACTGATGTCAAAGAGT
GTACTGCCTACGTTTTCTTCCAGAAGCCTTATGGTTTCAGGTCTCACCTTTAGGTCTTTGATCCATTTTGAGTTTATTTT
GGTGAATGGTGAAAAAGAATGGTCAATTTTCATTCTTTTACATGTGGCTTTCCAGTTTTCCCAGCACCATTTGTTGAAAA
GACTTTCTTTTCTCCATTGTATGCCCTCAGCTCCTCTGTCAAAGATAAGCTGTCCATAGATGTGTGGTTTTATTTCTGGG
CTTTCAATTCTGTTCCATTGATCTGTGCACCTGTTTTTGTACCAGTACCATGCTGCTTTGATTACTGTAGCTTTGTAGTA
CGTTTTGAAGTCAGGGATTGTGATGCCTCCCGTTTTGTTCTTTTTTCTCAGGATTGCTTTAGAAATTCGGGGTCTTTTGT
TGCCCCATATGAATTTTAGGATTCTTTGTTCTAATTCTGTAAAGAACGTCATTGGGATTCTGATTGGGATGGCATTGAAT
CTGTAGATTGCTTTAGGTAGAACGGACATTTTAACTGTTTATTCTTCCAATCCATGTACATGGAATGTCTTTCCATCTCC
TTATGTCATCATCCAATTCTCTCAGAAAGGCCTTGTAATTTTCATTATATAGGTCCTTCACTTCCTTAGTTAAATTTACC
CCAAGGTATTTTATTCTTTTTGTTGCGATTGTGAATGGTATTGTGTTCTTGAGTTCTTTTTCTGTTGGTTCATTACTGGA
GTACAGAAATGCTACTGATTTATGCAAATTGATTTTATACCCTGCAACTTTGCTGTAGTTGTTGATTACTTCTAAGAGTT
TTCCGATGGATTCTTTGGGATTTTCTATATATAAGATCATGTCGTCTGCAAAAAGCAAGAGTTTCACTTCTTCCCTCCCT
ATTTGGATTCCTTTTATTCCTTTTTCTTGCCTGATTGCTCTGGCAAGGACCTCCAGTACTATGTTAAATAAGAGTGGTGA
TAGAGGGCATCCTTGTCTCGTTCCTGTTTTCGGGGGGATGGGGTTCAGTTTTTGCCCATTGAGTATGATGTTGGCTATGG
GTTTGTCGTATATGGCCTTTATTATGTTGAGGTAGTTTCCTTCTATGCCCATTTTGTTCAGAGTTTTTATCATAAATGGC
TGTTGGATCTTGTCAAATGCCTTCTCTGCATCTATTGAGATGATCATGTGGTTTTTGTTCCTCAGTTTGTTGATGTGGTG
TATCACGTTGATTGATTTGCGGATGTTGAACCATCCCTGTGTCCCTGGTATGAATCCCACCTGATCCTGATGTATGATTC
TTTTGATGAATTGCTGAATTCTGGTTGCCAAAATTTTGTTTAGAATTTTTGCATCTATGTACATCAGTGATATTGGCCTG
TAGTTCTCTTTTTTCGTGGTGTCCTTGTCAGGTTTTGGTATCAGCATGATGTTGGCCTCATAGAATGTGTTAGGAACAGT
TCCATCTTCCCTAATTTTTTGGAATAGCTTGAAAAGGATAGGTATTAAATCCTCTCTGAAAGTTTGGTAGAATGCCCCAG
GAAAGCCATCTGGTCCTGGGGTTTTATTCTTTGGGATGTTTTTGATGGCTGTTTCAATCTCTTTCCTTGTGATTGGTCTG
TTCAAATTGTCTGCCTCTTCTTGAGTGAGCTTTGGGAGATTGTAGGAGTCCAAGAATTTATCTATTTCCTCTAGGTTATC
CATTCTGTTGGCATATAGTTTTTTGTAGTATTCTCTTATAATCTGTTGTATTTCTGCAGAGTCTGTTGTTATTTCTCCTC
GCTCATTTCTGATTTTGTTTATGTGAGCTTTCTCCCTTTTTTTCTTTGTAAGTCTGGCTAGTGGTTTATCAATTTTATTT
ATCTTCTCAAAAAACCAGCTCTTTGTCTCATTGATCCTTCCTACTGCCTTTTTCGTTTCAATAGTATTTATTTCTGCTCT
GATTTTTATTATTTCTCTCCTGCTGACTTTGGGCTTCATTTGTTCTTTTTTCTCTAGTTCAGTTAGGTGTGCTTTAAGGT
TGCTTATTTGGGATTTTTCTTGTTTGTTAAGATGTGCCTGTATTGCGATGAATTTTCCTGTTAATACAGCTTTTGCCGTA
TCCCATATGAGTTGGTATGGCATGCTATCATTTTGTTTCCAGGTATTTTTTGATTTCTTCTTTAATTTCTTCAATGATCC
TTTGCTTGTTCAGTAGTGTGTTGTTTGGTCTCCACATCTTTGTGCCTTTCTCAGCTTTTTTCTTGTAATTAATTTCTAGC
CTTATAGCACTATGATCTGAGAAGATGCTTGTTGTTATTTCAATTTTTTTAAATTTGTAGAGGCTTGCCTTGTTTCCCAA
CATATGGTCTATCCTAGAGAATGTTCCATGTGCACTTGAGAAGAATGTGTATTCAGCTCTTTCAGGGTGAAGTGATCCAC
ATATGTCTATTAAGTCCAATTGTTTTAGTTTTTCATGTAGCTCCACTATTTCCTTGTTGATTTTCTGTCTGGATGATCTG
TCCATTGATGTGAGTGGGGTGTTGAGGTCCCCTACTATTATTGTGTTGTTTTTAACATCTTCCTTTAGGTCTGTTAATAG
TTGCTTTATGAATCTTGGTGCTCCTGTGTTGGGTGCATAGATATTTATAAGCGTTATTCCTTCTTGATGAAGTGTCCCTT
TGATCATTATATATTGTCCCTCTGTGTCTCTCTTTACCTGTCTTATTTTGCAATCTACTTGGTCTGATATGAGAACTGCA
ACACCTGCCTTTTTTCCCTTGCTATTTGCTTGAAGTATTGTCCTCCACCCCTTCACCCTGAGTCTGTGTTTGTCCTTGGG
GCTGAGGTGTGTTTCCTGGAAGCAACAAATTGTTGCATCTTGTTCTTTAATCCATTTTGCCACTCTGTGTCTTTTTATTG
GAGAGTTCAATCCGTTCACATTGAGAGTGATTATTGATGCATGTGGACTTAGTGCTGTTAATCTGTCGCTCATTATCTTG
TTTTCCTGCATTTCTTTTCCTGTTTGCTTTAGACTACCCATTTAATACTGCAATTTCTTATGCTGGGTTTCTTAGATTTT
TCCTTATTTATGATTTGTGACTCTGTTCTGTAGTTTATTTTAGTGTCTACCTTGAAGTTTGTATTTAGAATCTCTTGTAT
AATATAGTCTATTCTCTGGTGGTCTCTTACTTACTTGACCAATACTGATTTGGACCCTTTGCTCTTCCCCTCCTAAATAA
TTATTTTCATTTTTTATTCCAACTCGTCTTATTAATTGGTAGTTAGAGTGCTAAGATCGTCCTTGTTTTGGTAGTTTCCT
TACCTTTATCCTAATGCTATCATTGAATATTTTCTATCCTGTTCTGGTTCTATCCATCAGTCTCCCTAGTCTGTGGATTG
TGTCCCCTTTCTCCCTTTTTTCTTTTTTCAGGTATGAGAGCCTTCTTGAGGATGTCTTGTAATGGAGGGCTTTTGGTTAC
AAATTCCCTTAACTTTTGTTTGTCTGGAAAAGAATTTCTCCCTCATATCTGAAGGAAATTCTTGCTGGATAGAGTATTCT
TGGCTGAAGATTTTTATCCTTTAAAGCTTTGAATATGTCACTCCATTCTCTCCTAGCTTGTAGGTTTTCTGTAGAGAAAT
CCGCTGACAGTCTGATAGGGGCTCCTTTATAGGTTATTCTGTTTTTTTTTCTTACTTCCCTGAGTATTCTTTCCTTATCT
TTCCTTTTTGCCAACTTTACTACTATGTGCCTTGCAGTAGGTCTTTTTACATTGACAAATCTAGGAGATCTAAAACCCTC
CTCTACACACATTTCTCCATTGATCCCTAGATTTGGGAAGTTCTCTTCAATGATTTCGTTAAGCACACTTTCTGCTCCAT
TTTCCTTTTCCATATTCTTGGGAATTCCTATGATCCTTATGTTCTTACTCCTCATTGAGTCCATTATCTCTCGGAGATTT
TCCTCATTTTTTTTAATTCTTAGTTCTCTTTCCTCCTCTGTCTGGCGCCATTCAGCCTGTCTGTCCTCGATTATGCTAAT
TTTCTCCTCTATGTTGTCTACACGGGCATTCAGGGAATCCGTATTCTGTTTTATCTGGTCCATTGTGTTTTTCATCTCAA
GTAATTCTGTTTGATTCTTCTTTATGATTTCAATCTCTTTTGTGAAGTAACTCCAGAACTCGGCTTGTTTCTTTATCTTT
CTCTCTACCTCATTGAGTTTTTTGATTATAGCTGCTCTGAACTCATCACTTAGTTTACCTACTTCCAAGCCCTCAGGACT
TAATTCTATGTTTTTATTGTTTTCCTTCTGGTCTGGGGCCTTTATAAATTGCTGGATGGTAGAGGAGCGGTTTTTTCGCA
TGGTGGTAGAGTTCACTTGCAGTTACAGCCTGTGCCACTAGATGGGGGTCGAGAGCCGCGTGTTATGAGCTCTCGGCCTT
GGGGCAAGATGGCTGTGCCCACTGGCTTTGCCGGC
>equCab3_dna range=chr27:14247557-14253028 5'pad=0 3'pad=0 strand=+ repeatMasking=none
AAAGCCAGTGGGCGCAGCCATCTTGCCCCAAGGCAGAGAGCTAACACGCCGCTCTCGACCCCCATCTAGTGGCGACAGGC
TGTAACTGCAACTGAATTCTACCACCATGAGAAAAAACCGCTCCTCTACCATCCAGCAATTTATAAAAGCCCCAGACCAG
AAGGAAAACAATAAAAACACAGAATTAAGTCCTGAGGACTTGGAATTAGGTAAACTAAGTGATAATGAATTCAGAGCAGC
TATAATCAAAAAACTCAATGAGGTAGAAAGAAAGACAGAGAAACAAGCCGAGTTCTGGAGTTACTTCACAAAAGAGATTG
AAATCATAAAGAAGAATCAAACAGAATTACTTGAGATGAAAAACACAATGGACCAGATAAAACAGAATATGGATTCCCTG
AATGCCCGTGTAGACAACATAGAGGAGCAAATTAGCATAATCGAAGATAGACAGGCTGAATGGCGCCAGAGGAAGAAAGA
GAACTAAGAATTTAAAAAAATGAGGAAAATCTCCAAGAGATAATGGATTCAATGAGGAGTAAGAACATAAGGATCACAGG
AATTCCCGAGAATATGGAAAAGGAAAATGGAGCAGAAAGTGTGCTTAACGAAATTATTGAAGAGAATGTCCCAAATCTAG
GGATCAACGGAGAAATGTGTGTAGAGGAGGGTTTTAGATCTCCTAGATTTGTCAATGTAAAAAGAGCTACCCCACGGCAC
ATAGGAGTAAAGTTGGCAAAAAGGAAAGATAAGGAAAGAATACTCAGGGAAGTAAGAAAAAAAAAGAGAATAACCTATAA
AGGAGCCTCTATCAGACTGTCCGGATTTCTCTACAGAAACCCTACAAGCTAGGAGAGAATGGAGTGACATATTCAAAGCT
TTAAAGGATAAAAATCTTCAGCCTAGAATACTCTATCCAGCAAGAATTTCCTTCAGATATGAGGGAGAAATTAAATCTTT
TCCAGACAAACAAAAGTTAAGGGAATTTGTAACTAAAAGCCCTCCATTACAAGAAATCCTCAAGAAGGCTCTCATACCTG
AAAAAAGAAAAAAGGGGAGAAAGGGGACACAATCCACAGACTAGGGAGACCGATGGATAGAACCAGAACAGGATAGCAAA
TATTCAATTATAGCATTAGGGTAAAGGTAAGGAAACTACCAAAACAAGGACGATCTTAGCACTCTAACTACCAATTAATA
AGACGAGTTGGAATAAAAAATGAAAATAATTATTTAGGAGGGGAAGAGCAAAGGGTCTAAATCAGTATTAGTCAAGTAAG
TAAGAGACCACCAGAGAATAGACTATATTACACACAAGATTCTAAATACAAACTTCAAGGTAGACACTAAAATAAAGTAC
AGAACAGAGTCACAAATCATAAATAAGGAAAAATCTAAGAAACCCAGCATAAGAAAATGCAGTATTAAATGGGTAGTCTA
AAGCAAACAGGAAAAGAAACGCAGGAAAACAAGATAATGAGCGACAGATTAACAGCACTAAGTCCACATGCATCAATAAT
CACTCTCAATGTGAACGGATTGAACTCTCCAATAAAAAGACACAGAGTGGCAAAATGGATTAAAGAACACGATCCAACAA
TTTGTTGCCTCCAGGAAACACACCTCAGCCCCAAGGACAAACACAGACTCAGGGTGAAGGGGTGGAGGACAATACTTCAA
GCAAATAGCAAGGAAAAAAAGGCAGGTGTTGCAATTCTCATATCAGACCAAGTGGATTTCAAAATAAGACAGGTAAAGAG
AGACACAGAGGGACAATATATAATGATCAAAGGGACACTTCATCAAGAAGAAATAACGCTTATAAATATCTATGCACCCA
ACACAGGAGCACCAAGATTCATAAAGCAACTATTAACAGACCTAAAGGAAGATGTTAAAAACAACACAATAATAGTAGGG
GACCTCAACACCCCACTCACATCAATGGACAGATCATCCAGACAGAAAATCAACAAGGAAATAGTGGAGCTAAATGAAAA
ACTAAAACAGTTGGACTTAATAGACATATATAGATCACTTCACCCTGAAAGAGCTGAATACACATTCTTCTCAAGTGCAC
ATGGAACATTCTCTAGGATAGACCATATGTTGGGAAACAAGGCAAGCCTCTACAAATTTAAAAAAATTGAAACAATAACA
AGCATCTTCTCAGATCATAGTGCTATAAGGCTAGAAATTAATTACAAGAAAAAAGCTGAGAAAGGCACAAAGATGTGGAG
ACTAAACAACACACTACTGAACAAGCAATGGATCATTGAAGAAATTAAAGAAGAAATAAAAAAATACCTGGAAACAAATG
AAAATGACAGCATGCCATACCAACTCATATGGGATACAGCAAAAGCTGTATTAAGAGGAAAATTCATCGCAATACAGGCA
CATCTTAACAAACAAGAAAAATCCCAAATAAGCAACCTTAAAGCACACCTAACTGAACTAGAGAAAAAAGAAGAAATGAA
GCCCAAAGTCAGCAGAAGGAGAGAAATAATAAAAATCAGAGCAGAAATAAATACTATTGAAATGAAAAAGGCAGTAGAAA
GGATCAATGAGACAAAGAGCTGGTTTGAGAAGATAAATAAAATTGACAAACCACTAGCCAGACTTACAAAGAAAAAAAGG
GAGAAAGCTCAAATAAACATAATCAGAAATGAGTGAGGAGAAATAACAACAGACTCTGCAGAAATACAACAGATTATAAG
AGAATACTACAAAAAACTATATGCCAACAGAATGGATGACCTAGAGGAAATGGATAAATTCTTGGACTCCTACAATCTCC
CAAAGCTCACTCAAGAAGAGGCAGACAATTTGAACAGACCAATCACAAGGAAAGAGATTGAAACAGCAATCAAAAACATC
CCCAAGAATAAAACCCCAGGACCAGATGGCTTTCCTGGGGAATTCTACCAAACTTTCAGAGAGGATTTAATACCTATCCT
TTTCAAGCTATTCCAAAAAATTAGGGAAGATGGAACACTTCCTAACACATTCTGTGAGGCCAACATCACGCTGATACCAA
AACCTGACAAGGACACCATGAAAAAAGAGAACTACAGGCCAATATCACTGATGAACATAGATGCAAAAATTCTAAACAAA
ATTTTGGCAACCAGAATTCAGCAATTCATCAAAAGAATCATACATCATGATCAGGTGGGATTCATACCAGGGACACAGGG
ATGGTTCAACATCTTCAAATCAATCAACGTGATACACCACATCAACAAACTGAGGAATAAAAACCACATGATCATCTCAA
TAGATGCAGAGAAGGCATTTGACAAGATCCAACAGCCATTTATGATAAAAACTCTGAACAAAATGGGCATAGAAGGAAAC
TACCTCAACATAATAAAGGCCATATATGACAAACCCATAGCCAACATCATACTCAATGGGCAAAAACTGAACGCCATCCC
CCTGAAAACAGGAACGAGACAAGGATGTCCTCTATCACCACTCTTATTTAACATAGTACTGGAGGTCCTGGCCAGAGCAA
TCAGGCAAGAAAAAGGAATAAAAGGAATCCAAACAGGGAGGGAAGAAGTGAAACTCTCACTGTTTGCAGACGACATGATC
TTAAATATAGAAAACCCCAAAGAATCCATTGGAAAACTGTTAGAAGTAATCAACAACTACAGCAAAGTTGCAGGGTATAA
AATCAATTTGCATAAATCAGTAGCATTTCTATACTCCAGTAATGAACCAACAGAAAAAGAACTCAAGAATACAATACCAT
TCACAATCGCAACAAAAAGAATAAAATACCTTGGGGTAAATTTAACTAAGGAAGTGAAGGACCTATATAATGAAAATTAC
AAGGCCTTTCTGAGAGAATTGGATGACGACATAAGGAGATGGAAAGACATTCCATGTACATGGATTGGAAGAATAAACAT
GGTTAAAATGTCCGTTCTACCTAAAGCAATCTACAGATTCAACGCCATCCCAATCAGAATCCCAATGACATTCTTTACAG
AATTAGAACAAAGAATCCTAAAATTCATATGGGGCAACAAAAGACCCCAAATTTCTAAAGCAATCCCGAGAAAAAAGAAC
AAAACGGGAGGCATCACAATCCCTGACTTCAAAACATACTACAAAGCTACAGTAATCAAAACAGCATGATACTGGTACAA
AAACAGGTGCACAGATCAATGGAACAGAATTGAAAGCCCAGAAATAAAACCACACATCTATGGACAGCTTATCTTTGACA
AAGGAGCTGAGGGCATACAATGGAGAAAAGAAAGTCTTTTCAACAAATGGTGCTGGGAAAACTGGAAAGCCACATGTAAA
AGAATGAAAATAGACCATTCTTTTTCACCATTCACCAAAATAAACTCAAAATGGATCAAAGACCTAAAGGTGAGACCTGA
AACTATAAGGCTTCTGGAAGAAAACGTAGGCAGTACACTCTTGATATCAGTATTAAAAGGATCTTTTTGGATACCATGCC
TTCTCAGAGAAGGGAAACAATAGACAGAATAAACAAATGGGACTTCATCAGATTAAAGAGCTTCTTCAAGGCAAATGAAA
ACAGGATTGAAACAAAAAAACAAACCACTAACTGGGAAAAAATATTTGCAAGTCATATATCTGACAAAGGCTTAATATCC
TTAATATATAAAGAACTCTCGCAACTCAACAACAAAACATCAAACAACCCGATCAAAAATGGGCTGGAGACATGAACAGA
CATTTCTCCAAAGAAGATATACTGATGGCCAATAGGCACATGAAAAGATGCTCATCATCGCTGATCATCAGGGAAATGCA
AATCAAAACTACACTAAGATATCACCTTACACCTGTTAGAATGACAAAAATATCTAAAACTAATAGCAACAAATGTTGGA
GAGGTTGTGGAGAAAAAGGAACCCTCATACACTGCTGGTGGGAATGCAAACTGGTGCAGCCACTATGGAAAACAGTATGG
AGATTCCTCAAAAAATTAAAAATAGAAGTACCATACGATCCAGCCATCCCACTACTGGGTATTTATTCAAAGAGCTTGAA
GTCAGCAATCCCAAAAGTCCTATGCACCCCAATGTTTATTGCAGCACTGTTTACAATAGCCAAGACGTGGAAGCAACCTA
AGTGTCCAGCAACAGACGAATGGATAAAGAAGATGTGGTACATATATACAATGGGATACTACTCAGCTGCAAAACAGAAC
AAAATCATTCCATTTGCAATAACATGGATGGACCTTGAGAGAATTATGTTAAGTGAAATAAGCCAACGATAGAAGGATAA
TCTGTGTATGACTCCACTCATATGAGGAATTTAAAATTATGGACTAAGAACAGTTTAGTGGATACCAGGGGAAAGGTGGG
GTGGGGGGTGGGCACAAAGGGTGAAGTGGTGCACCTACAACATGACTGACAAACATTAATGTACAACTGAAATTTCACAA
GATTGTAACCTATCAATAACTCAATAAAAAAA
>equCab3_dna range=chr19:34569032-34574631 5'pad=0 3'pad=0 strand=+ repeatMasking=none
CACATGTTCTTTATCCAATCATCTATTCATGGGCACTTAGGTTGCTTCCACATCTTGGCTATTGTAAATAATGCTGCGAT
AAACATAGGGGTGCATGGGACTTTTGGAATTGCTGATTTCAGGTTCTTTGGATAGATACACAGTAGTGGGATAGCTGGAT
CATATGGTAGCTCTACTTTTAATTTTTTGAGGAATCTCCATACTGTTTTCCATAGTGGCGGCACCAGTTTGCATTCCCAC
CAGCAGTGTAGGAGGATTCCTTTTTCTCCATAACCTCTCCAACATCTGTTACTAATTGTTTTAGTTATTTTTGTCATTCT
AATGGGTGTAAGGTGATATCTTACTGTACTTTTGATTTGCATTTGCCTGATGCACAGCAATGATGAAGATCTTTTCATGT
GCCTATTGGCCACCTGTATATCTTCTTTGGTGAAATGTCTGTTCATGTCTCCAGCCCATTTTTTGATGGGGTGGTTTGAT
TTTTAGTTGTTAAGCTGTGTGAGTTCTTTATATATTATGGATATTGAGCCTTTGTCAGATGTATTACTTGCAAATATTTT
TTCCCAGTTAGTCGGTTTTTTTGTTTCCTTCCTGTTTTCCTTTGCCTTGAAGAAGCTCTTTAGTCTGATGAAGTCCCATT
TGTTTATTCTTTCTATTGTTTCCCTTCTCTGAGAAGACATGGTGTCCGGAAAGATCCTTTTAATACTGATGTCAAAGAGT
GTACTGCCTACATTTTCTTCTAGAAGCCTTCTGGTTTCAGGTCTCAGCTTTAGGTCTTTGATCCATTTTGAGTTTATTTT
GGTGAATGGTGAAAAAGAATGATCAATTTTCATTCTTTCACATGTGGCTTTCCAGTTTTCCCAGCACCATTTGTTGAAAA
GACTTTCTTTTCTCCATTGTATGCCCTCAGCTCCTTTGTCAAAGAGTAGCTGTCCATAGATGTGTGGTTTTATTTCTGGG
CTTTCAATTCTGTTCCATTGATCTGTGCACCTGTTTTTGTACCAGTACCATGCTGTTTTGATTACTGTAGCTTTGTAGTA
TGTTTTGAAGTCAGGTGTTGTGATACCTCCAGCTGTGTTCTTTTCTCTCAGGATTGCTCTAGCAATTCAGGGTCTTTTGT
TGCCCCATATGAATTTTAGGATTCTTTGTTCTATTTCTGTAAAGAATGTCATTGGGATTCTGATTGGGATGGTGTTGAAT
CTGTAGATTGCTTTAGGTAGAACAGACATTTTCACTACGTTTATTCTTCCAATCCATATACATGGAATGTCATTCCATCT
CCTTATGTTATCATCCATTTCTTTCAGAAAAGCCTTGTAATTTTCATTGTCTAAGTCTTTCACTTCCTTAGTTAAATTCA
CCCTGAGGTATTTCATTCTTTTTGTTGCGATTGTGAATGGTATTGTGTTCTTGAGTTCTTTTACTGTTAGTTCGTTATTA
GAGCATAGAAATGCTACTGATTTATGTAAATTGATTTTATACCTTGCAACTTTGCTGTAGTTGTTGATACTTCTAAAATT
TTCCCAATGGATTCTTTGGGGTTTTCTATATATAAGATCATGTCGTCTGCAAACAGCGAGAGTTTCACTTCTTCCCTCCC
TATTTGGATTCCTTTTATTCCTTTTTCTTGCCTAATTGCTCTGGCCAAAACCTCCACTACTATGTTAAATAAGATTGGTG
ATAGAGGGCATCCTTGTCTCGTTCCTGTTTTCAGGGGAATGGTGCTCAGTTTTTGCCTGTTGAGTATGATGTTGGCTGTG
GGTTTGTCATATATGGCCTTTATTATGTTGAGGTAGTTTCCTTCTATGCCCATTTTGTTCAGAGTTTTTATCATAAATGG
CTGTTGGATCATTTCAAATGCCTTCTCTGCATCTATTGAGATGATCATGTGGTTTTTATTCCTCAGTTTGTTGATGTGGT
GTATCACATTGACTGATCTGCGGATGTTGAACCATCCCTGTGTCCCTGGTATGAATCCCACTTGATCATGATGTATGATC
CTTTTGATGAATTGCTGAATTCAGGTTGCCAAAATTTTGTTCAGACTTTTTGCATCTATGTTCATCAGCGATATCGGTCG
GTAGTTCTCCTTTTTCGTGCTGTCCTTTTCAGGCTTTGCTATCAGCATGATGTTGGCCTTGTAGAATGTGTTAGGAAGTG
CTGCATGCTCCCTAATTTTTTGGACTAGCTTGAAAAGGATAGGTATTAAATCCTCTGTGAAAGTTTGGTAGACTTCCCCA
GGAAAGCCATCTGATCCTGGGGTTTTATTCTTTGGGATGATTTTGATTGCTGTTTCAATCTCTTTCCTTGTGATTGGTCT
GTTCAAGTTGCCTGCTTCTTCTTGACTAAGCTTTGGGAGATTGCAGGAGTCCAAGAATTTATCCATTTCCTCTAGGTTAT
CCATTTCGCTGGCATATAGCTCTTCGCAGTATTCTCTTATAATCCATTGTTTGTCTGTGGAGTCTGTTGTTATTTCTCCT
CTTTCATTTCTGATTTTGTTTATTTGAGCTTTCTCTCTTTTTTTCTTTGTAAGTCTGGCTAGGGGTTTGTCAATTTTATT
TATCTTCTCAAAGAACCAGCTCTTTGTTTCATTGATCCTTTCTACTGCCTTTTTTGTTTCAATAGCATTTATTTCTGCTG
TGATTTTTATTATTTCTCTCCTTCTGCTGACTTTGGGCTTTGTTTGTTCTTTCTCTAACTCAGCTGGGTGTAGTTTAAGA
TTGCTGATTTGGGATTTTTCTTGTTTGTTAAGATGTGCCTATATGGTGACGAATTTTCCTCTTAACACAGCTTTTGCTGT
ATCCCATATGAGCTGGTATGGCATGTTATCATTTTCATTTTCTCCAGGTATTTTTTTATTTCTTCTTTAATTTCTTCAAT
GATCCATGCTTATTCAATAGCATATTGTTTAGTCTCCACATCCTTGTGCCTTTCTCAGTTTTTTTCTTGTAATTAATTTC
TAGCTTTATAGCATTATGATCAGAGAAGATGCTTCTTATTATTTCAATTTTTTTAAATTTGTAGAGGCTTGCCTTCTTTC
CCAACATATGGTCTATCCTTGAGAATGTTCCATGCTCACTTGAGAAAAACATGTATTCTGCTGTTTTTGGATGGAGTGTT
CTATATATGTCTATTAACTCCAACTGCTTTAGCTTTTCATTTAGCTCGACTGTTTCTTTGTTGAGTTTCTGTCTGGATGA
TCTGTCCATTGATGTGAGTGGGGTGTTCAGGTCCCCTACTATTAGTGTGTTATTTTTGATATCTTCTTTTAGGCTTGCTA
ATAGTTGATTTATGAACTTTGGTGCTCCTGCCTTGGGTGCATAGATATTTATAAGCATTATCTCTTCTTGATGAAGTGTC
CCTTTGATCATTATATATTGGCCCTCTATGTCTCTCTTTACCTGCCTTATTTTGAAATCTGTTTTGTCTGATATAAGTAT
TGAGATACCTGCTTCCTTTTATTTGCTATTAGCTTGGAGTATTGTCTTCCACCCCTTCACTCTGAGCCTGTGTTTGTCCT
TGGAGCTCAGATGTGTTTCCTGGAGGCAACAAATTGTTGAGTCTTGTTCTTTAATCCATTTTGCCACTCTTTTTATTGGA
GAGTTCAATCCGTTTACATTGAGGTTGAGTATTGATGCATGAGGGCTTAATGCTGTCATTCTGTTGCTCGTTTTCTGGTT
TTCCTGTGTTTCCTTTGTTTCTCGTCCTGTGTGTTTTAGCCTACCCAGTGACTTTTGCAATTTCTTATGCTGGGTTTCTT
AGATTTTTCCTTATTTATGCTTTGTGTCTCTGTTCTGTTTTTTAGTTTAGTGGATACCCTGAAGTTTGTATTTAGACTCT
CGTGTATAACATAGTCCATTTTCTGGTGGTCTCTCACTTCCTTAGCCTAGACTGTTTCAGTCCCCTTTCTCCTCCCCTCC
TAAATTATTATTTTCATCTCTTATTCCAACTTGTGTTGTGAGTTTGTAGTTAGAGTGATAAGATTGTCTTTGCTTTAGTG
ATTTACTTCCCTTTATCCTAATGCTATCATTGAATATTTGCTATCCTATTCCGATTCTATCTGTTTGTCTCCCTACTCTG
TATTTTATGACAGCTTTCTCCCTTTTTTTCTTATTTCAGGTATGAGAGCTTTCTTGAGGATTTCTTGTAGTGGAGGTCTT
GTGACTATGAAATCCCTTAGCTTTTGTTTGTCTGGAAAAGATTTAATTTATCCCTCATATCTGAAGGATATTTTTGCTGG
ATAGAATATTCTTGGCTGAAGATTTTTATCCTTTAAAATTTTGAATATGTCACTCCAATCTCTCCTAGATTGTAAGGTTT
CTGTAGAGAAATCCGCTGAAAGTCTGATACAGGTTCCTGTGTAGGTTATTTTCTTCTGCCTAGCTGCCCTGAATATTCTT
TGTTATTCATTTTTGCCATTTTTACTACTATATGACTTGTAGTAGGTCTTTTTACATTGACAAACCTAGGAGATCTGAAA
GCTTCCTCCCCACACATTCCTCTCTCAAGCCCTAGATTTGGGAAGTTCTCTTCTATTACTTCGTTGAGCACACTTTCTGC
TCCATTTTCCTTTTCCATGCCCTCAGGAATTCTGATTATTCTTAAGTTGCATTTTCTAATTGAGTCAGCTATTTCTCGGA
GATTTTCTTCAGTTTTTTTAATTATTAGTTCTCTTTCTTCCTCTGTCTGGAGCCAGTCAGCCTGTCTATCTTTGATTATG
TTAATTTGCTCCTCTATGGTGTCTACATGGGCATTCAGGGAATCCGTATTTTCTTTTCTCTGATCCATTGTATTTTTCAT
CTCTAGTATTTCTGATTGATTCTTCTTTATGTTTTCAGTCTCTTTTGTGGAGTGACTCCAGAATTCGTTGAGTTGTTTCT
CCATATTTCTCTTTACCTCATCGAGTATTTTGATGATAGCTATTTCGAACTCATCTTCACTTAGTTTACCTATTTCCAAA
TCCTCAGGACATACTTCTGTATTTTTACTGTTTTCCTTTTGGACTGGAGCTTTTATAAATTGCTGGATGGTAGAGGAGCG
GTTGTTGCGCATGATGTTATTATTCGGTTCCAGTTACAGCCTGTCGCCACTAGATGAGGGTCTAGACCTGCACGTTCTGA
GCCGTCCACCTTCAGCCCTTATGGCGGAGTGCAGCATGGGTTGGGGAAGGAGGGGCACTTTCTCCTATGCCCTGACCTGG
ATTCGGGTCAGCTCTCGCTCTCTGGTCTCCCAGAGCCCTGGCTTGCTGGGGTCCCCACAAGCGAAAGCTTTCCCCAATAA
GAGGGTTTCCACTGCACAGGCGGTGGGAGTCGTGGATGATCCCTGGATGCGCAGACCCTCCCCGGCTACTTCCCTCACCC
GTGGCAGTGATCCCGGTCTCTAGGGGAGGGAGCCAAGTTCTCTCCTACCCTGTTCCAGCTCCTTCAAGGGCGGCTCCAGC
CTCTCCGCCCTCCATCATTTGGCTGCTGTGGGTCTCTGACGATTTCTGTTATTAGGATATTTTTTGTGGTTGGAAAGCAG
TTGCTCTTTTTGGTTGTGACTTGGAGAGGAGAGAGTCCCAGGTGAACTCACACCACCATGTTGCTGATGTCACTCTCCTT
>equCab3_dna range=chr8:97468616-97474219 5'pad=0 3'pad=0 strand=+ repeatMasking=none
TATATATATACCACTTCTTCTTTATCCATTCATCTGTCAATGGGCACTTAGGTTGCTTCCATGTCTTGGCTATTGTAAAT
AATGCTGCAATAAACATTGGGGTGCATAGGACTTTTGGAATTGCTGACTTCAAGCTCCCTGGATAGATACCCAGTAGTGG
AATAGCTGGATTGTATGGTAGTTCCATTTTTAATTTTTTGAGGAATCTCCATACTGTTCTCCATAGTGGCTGCACCAGTT
TGCATTCTCACCAGCAGTGTATGAGGGTTCCTTTTTCTTCACAACCTCTCCAACATTTGTTACTATTTGTTTCAGTTATT
TTTGTCATTCTAATGGGTGTAAGGTGATATCTTAGTGTAGTTTTGATTTGCATTTCCCTGATGATCAGCAATGATGAACA
TCTTTTCATGTGCCTATTGGCCATCCATATATCTTCTTTGGAGAAATGTCTGTTCTTGTCTCCTGCCCATTTTTTGATCG
GGTTAATTTTTTGTTGTTGAGTTGTGTGAGTTCTTTATATATTATGGATATTAAGCCTTTGTCGGATGTATTACTTGCAA
ATATTTTTTCCCAGTTAGTGGGTTGTTTTTTTGTTTCACTCCTGTTTTCCCCTGCCTTGAAGAAGCTCTTTAGTCTGATG
AAGTCCCATTTGTTTATTCTTTCTATTGTTTCCCTTGTCTGAGAAGACATGATGTCTGAAAAGATCCTTTTAATACTGAT
GTCAAAGAGTGTACTGCCTACATTTTCTTCTAGAAGTCTTATGGTTTCAGGTCTCAGCTTTAGGTCTTTGATCCATTTTG
AGTTTATTTTGGTGAATGGTGAAAAAGAATGGCCAATTTTCATTCTTTTACATGTGGCTTTCCAGTTTTCCCAGCACCAT
TTGTTGAAAAGACTTTCTTTTCTCCATTGTATGCCCTCAGTTCCTTTGTTGAAGATTAGCTGTCCATAGATGTGTGGTTT
TATTTCTGGGCTTTCAATTCTGTTCCATTGATCTGTGCATCTGTTTTTGTACCAGTACCAAGCTGTTTTGATTACTGTAG
CTTTGTAGTATGTTTTGAAGTCAGGGATTGTGATGCCTCCAGCTGTGTTCTTTTTTCTCAGGATTGCTTTAGCAATTCGG
GGTCTTTTGTTGCCCCATGTGAATTTTAGGATTCCTTGTTCTATTTCTGTAAAGAATGTCATTGGGATTCTGATTGGGAT
GGCGTTGAATCTGTAGATTGCTTTAGGTAGAATGGACATTTTAACTATGTTTATTCTTCCAATCCATGTACATGGAATGT
CTTTCCATCTCCTTATGTCATCATCCAATTCTCTCAGAACGGCCTTGTAATTTTCATTATATAGGTCCTTCACTTCCTTA
GTTAAATTCACCTCGAGGCATTTTATTCTTTTTGTTGCGATTGTGAATGGTATTGTGTTCTTGAGTTCTTTTTCTGTTAG
TTCGTTATTAGAGTATAGAAATGCTACTGATTTATGCAAATTGATTTTATACCCTGCAACTTTGCTGTAGTTGTTGATTA
CTTCTAAAAGTTTTCCAATGGATTCTTTGGGGTTTTCTATATAAGATCATGTTATCTGCAAACAGCGAGAGTTTCACTTC
TGCCCCCCATTTGGATTCCTTTTATTCCTTTTTCTTGCCTGATTGCTCTGGCCAGGACCTCCAGTACTATGTTAAATAAG
AGTGGTGATAGAAGGCATCCTTGTCTCGTTCCTGTTTTCAGGGGGATGGCGCTCAGTTTTTGCCCATTGAGTATGATGTT
GGCTGTGGGTTTGTCATATATGGCCTTTGTTATGTTGAGGTAATTTCCTTCTATCCCCATTTTGTTCAGAGTTTTTATCA
TAAATGCTGTTGGATCTTGTCAAATGCTTTGTCTGCATCTATTGAGATGATCATGTGGTTTTTATTCCTCAGTTTGTTGA
TGTGGTGTATCACGTTGATTGATTTGCGGATGTTGAACCATCCCTGTGTCCCTGGTATGAATCCCACTTGATCACCATGT
CTGATCGTTTTGGTGTATTGCTGAATTTGAGTTGCCAAAATTTTGTTGAGAATTTTTGCATCTATGTTCATCAGTGATAT
TGGCCTGTAGTTCTCCTTTTTCATGGTGTCCTTGTCAGGCTTTGGTATCAGCGTGTTGTTGGCCTCGTAGAACGTGTTAG
GAAGTGTTCCATCCTCCCTAATTTTTTGGAATAGCTTGAAAAGGATAGGTATTAAATCCTCTCTGAAAGTTTGGTAGAAT
TCCCCAGGAAAGCCATCCGGTCCTGGGGTTTTATTCTTTGGGATGTTTTTGATTGCTGTTTCAATCTCTTTCCTTGTGAT
TGGTCTGTTCAAATTGTCTGCTTCTTCTTGAGTGAGCTTTGGGAGATTGTAGGAGTCCAAGAATTTACCCATTTCCTCTA
GGTTATCCATTTTGCTGGCATATAGTTTTTTGTAGTATTCTCTTATAATCCATTGTATTTCTGCGGAGTCTGTTGTTATT
TCTCCTCTTTCATTTCTGATTTTGTTTATTTGAGCTTTCTCTCTTTTTTCCTTGTAAGTCTGGCTAGGGGTTTGTCAATT
TTATTTATCTTCTCAAAAAACTAGCTCTTTGTTTCATCGATCCTTTCTACTGCCTTTTTTCTTTCAATAGCATTTATTTC
TGCTCTGATTTTTATTATTTCTCTCCTTCTGCTGACTTTGGGCTTTGTTTCTTCGTCTTTCTCTAATTCAGTTAGGTGTA
GTTTAAGATTGCTGATTTGGGATTTTTCTTGTTTGTTAAGATGTGCCTGAATTGCGATGAATTTTCCTCTTAATACAGCT
TTTGCTGCATCCCATATGAGTTGGTATGGCCTGTTATCATTTTCATTTGCCTCCAGGTACTTTTTGATTTCTTCCTTAAT
TTCTTCAATGATCCATTCCTTGTTCAATAGCGTATTGTTTAGTCTCCACATCCTTGTGCTTTTCTCAGCTTTTTTCTTGT
AATTAATTTCTAGCTTTACAGCATTATGATCAGAGAAGATGCTTGTTATTATTTCAATTTTTTTAAATGTATAGAGGCTT
GCCTTGTTTCCCAACATATGGTCTATCCTTGAGAATGTCCCATGTGCACTTGAGAAGAATGTGTATTCTGCTGTTTTTGG
ATGAAGTGTTCTATATATGTCTATTAAGTCCAACTGTTTTAGCTTTTCGTTCAGCTCCACTGTTTCTTTGTTGATTTTCT
GTCTGGATCATCTGTACATTGATGTGAGTGGGGTGTTGAGGTCCCCTACTTTTATTGTGTTATTTTTGATATCTTCTTTT
AGGTTTGTTAATAGTTGCTTTACGAACTTGGGTGCTCCTGTGTTAGGTGCATAGATATTTATAAACATTATTTCTTCTTG
AAGAAGTGTCCCTTTGATCATTACATATTGGCCCTCTGTGTCTCTCTTTACCTGCCTTATCTTGAAGTCTGTTTTGCCTG
ATATAAGTATTGCGACACCTGCTTTCTTTTGTTTGCTATTAGCTTGGAGTATTGTCTTCCACCCCTTCACTTTGAGCCTG
TGTTTGTCCTTGGAGCTGAGGTGTGTTTCCTGGAGGCAACAAATTGTTGGATCTTGTTCTTTAATCCATTTTGCCACTCT
GTGTCTTTTTATTGGAGAGTTCAATCCGTTTACATTGGTGGTGAGTGTTGATGCATGAGGGCTTCATGCTGTCATTCTGT
TGCTCGTTTTCCGGTTTTCCTGTGTTTCCTTTGTTTCTCATCCTGTGTGTTTTAGCCTGCCCATTGACTTCTGCAATTTC
TTATGCTGGGTTTCTTAGATTTTTCCTTATTTATGTTTTATGTCTCTCTTCTGTTTTTCAGTTTGGTGGCTACTCTGAGG
TTTGTATTCAGAATCTCGTGTATAACATAGTCCATTTTCTGGTGGGCTCTTACTTCCTTAGCCTACACTGTTTCAGTCCC
TTTCCTCCTCCCGTCCTAAATTATTATTTTCATCTCTTATTCCAACTTGTGTTGTGAGTTTGTGGTTAGAGCAATAAGCT
TGTCTTTCCTTTGGTGATTTCTTTCCCTTTATCCTAATGCTATAGTTGAATATTTGCTATCCTATTCAGATTCTATCTGT
TTGTCTCCCTACTCTGTGTTTTGTGACCCCTTACTCCCTTTTTTTCTTTTTTCAGGTATGAGAGCCTTGTTGAGGATTTC
TTGTAGTGGGGGTTGTGTGACTACGAAGTCCCTCAGCTTTTGTTTGTCTGGAAAAGATTTAATTTCTCCTTCATATCTAA
AGGATACTTTTGCTGGATAGAGTATTCTTGGCTGAAGATTTTTATCCTTTAAAGTTTTGAAAATGTCACTCCAATATCTC
CTAGCTTGTAAGGTTTCTGTAGAGAAATCTGCTGAAAGTCTGATGGGGGTTCCTTTGTAGGTTATTTTCTTCTGCCTTGC
TGCCCTGAGTATTCTTTCTTTGTCCTTCATTTTTGCCATTTTTACTACTATGTGCCTTACGGTAGGTCTTTGTACATTGA
CAAATCTAGGAGATCTGAAAGCTTCCTCCACACACATTTCTCTCTCAATCCGTAGATTTGGGAAGTTCTCTTCTATTATT
TCGTTGAGCACCCTATCTGCTCCATTTTCCTTTTCCACGCCCTCAGGAATTCTGATGATTCTTAAGTTGCATTTTCTCAT
TGAGTCAGCTATTTCTCTGAGATTTTCTTCAGTTTTTTTAATTCTTAGTTCTCTTTCTTCCTCTGTCTGGAGGCTTTCAG
CCTGTCTATCTTCAATTATGCTAATTTTCTCCTCTATGGTGTCTACACGGGCATTCAGGGAATCCATATTCTGTTTTATC
TGATCCATTGTATTTTTCATCTCTAGTATTTCTAATTGATTCTCCTTTATAATTTCAATCTCTTTTGTGAAGTAACTCCA
GAACTCGTTGACTTGTTTTTCTATATTTCCCTTTACCTCATTGAATATTTTAAGGATAGCTATTTTGAACTCTTCACTTA
GTTTACCCATTTCCAAGCCCTCAGGAGCTACTTCTGTGTTTTTATTGTTTTCCTTTTGGACTGGAGCTTTTATAAATTGC
TGGATGGTAGAGGAGCGGTTTTTGCACATGATGCTATTATTCAGCTGCAGTTACAGCCTGTCGCCACTAGATGGGAGTGG
AGAGGCTTGTTTTCTGAGCCCTGTGCCTTCAGCCAAGATGGCGGTGCCCAGCGTGGGTTGGGGGAGAAGGGGCACTTTCA
CTCACTCTGACCCAGACTGGATCAGCTCTCGCTTTCTGGTCTCCTGGGGCCCTGTCTTGCTGGGGCTCCCCCACGCGAAA
GCTTTCCCCTGTTAGAGGGTTTCGCTGCACCGGAGGCGGGCATCCTGGAGGATCCCCCGACACGTGGCCCCTCCCCTGCT
CCTTCCCGCATCCACGCAGCGATCCCAGTATCTAGGGGAGGGAGCGAAGTTCTCTCCTACCTGGTTCCAGCTCCTCTGAG
GGCGGCTCTAGCCTCTCCGCCCTCTGTCGTTTGGATGCTGTGGGTCTCTGACGATTTCTGTTATTAGGATTGTTTCCTTG
GTTGGAAAACAGTTGCTCTTTTTGGTTGTACTTTGGAGGGGAGAGAGTCCTGGGTGAGCTCACGCCGCCATGTTGCTGAC
GTCC
>equCab3_dna range=chr7:71745144-71750664 5'pad=0 3'pad=0 strand=+ repeatMasking=none
TTTTTTGTTTTTTCGTTTTTTTTTTATTGAGTTAATGATAGGTTACAATCTTGTGAAATTTCAGTTGTACATTAATGTTT
GTCAGTCATGTTGTAGGTGCACCACTTCACCCTTTGTGCCCACCCCCCACCCCACCTTTCCCCTGGTATCCACTAAACTG
TTCTTGGTCCATAATTTTAAATTCCTCATATGAGTGGAGTCATACACAGATTATCCTTCTCTTGCTGGCTTATTTCACTT
AACGTAATTCCCTCAAGGTCCATCCATGTTATTGCAAATGGAATGATTTTGTTCTGTTTTACAGCTGAGTAGTATTCCAT
TGTATATATGTGCCACATCTTCTTTATCCATTCATCTGTTGCTGGGCACTTAGGTTGCTTCCATGTCTTGGCTATTGTAA
ATAATGCTGCAGTAAACATTGGGGTCCATAGGGCTTTTGGGATTGCTGACTTCAAGCTCTTTGGATAAATACCCAGTAGT
GGGATGGCTGGATCGTATGGTAGTTCTATTTTTAATTTTTTGAGGAATCTCCATACTGTTTTCCATAGTGGCTGCACCAG
TTTGCATTCCCACCAGCAGTGTATGAGGGTTCCTTTTTCTCCGCAACCTCTCCAACATTTGTTACTATTAGTTTTAGATA
TTTTTGTCATGCTAACGGGTGTAAGGTGATATCTTAGTGTAGTTTTGATTTGCATTTCCCTGATGATCAGCGATGATGAG
CATCTTTTCATGTGCCTATTGGCCATCCGTATATCTTCTTTGGAGAAATGTCTGTTCATGTCTCCAGCCCATTTTTTGAT
TGGGTTGTTTGATGTTTTGTTGTTGAGTTGCGAGAGTTCTTTATATATTATGGATATTAAGCCTTTGTCAAATATATGAC
TTGCAAATATTTTTTCCCAGTTAGTGGGTTGTTTTTTTGTTTCAATCCTGTTTTCATTTGCCTTGAAGAAGCTCTTTAGT
CTGATGAAGTCCCATTTGTTTATTCTTTCTATTGTTTCCCTTCTCTGAGAAGGCATGGTGTCTGAAAAGATCCTTTTAAT
ACTGATGTCAAAGAGTGTACTGCCTACGTTTTCTTCCAGAAGCCTTATGGTTTCAGGTCTCACCTTTAGGTCTTTAATCC
ATTTTGAGTTTATTTTGGTGAATGGTGAAAAAGAATGATCAATTTTCATTCTTTTACATGTGGCTTTCCAGTTTTCCCAG
CACCATTTGTTGAAAAGACTCTTTTCTCCATTGTATGCCCTCAGCTCCTTTGTCAAAGATAAGCTGTCCATAGATGTGTG
GTTTTATTTCTGGGCTTTCAATTCTGTTCCATTGATCTGCGCACCTGTTTTTGTACCAGTACCATGCTGTTTTGATTACA
GTAGCTTTGTAGTATGTTTTGAAGTCAGGGATTGTGATGCCTCCCATTTTGTTCTTTTTTCTCAGGATTGCTTTAGAAAT
TCAGGGTCTTTTGTTGCCCCATATGAATGTTAGGCTTCTTTGTTCTAATTCTGTAAAGAAAGTCATTGGGATTCTGATTG
GGATGGCGTTGAATCTGTAGATTGCTTTAGGTAGAATGGACATTTTAACTATGTTTATTCTTCCAATCCATGTACATGGA
ATGTCTTTCCATCTCCTTATGTCGTCATCCAATTCTCTCAGAAAGGCCTTGTAATTTTCATTATATAGGTCCTTCACTTC
CTTAGTTAAATTTACCCCAAGGCATTTTATTCTTCTTGTTGCGATTGTGAATGGTATTGTGTTCTTGAGTTCTTTTTCTG
TTGGTTCATTACTGGAGTATAGAAATGCTACTGATTTATGCAAATTGATTTTATACCCTGCAACTTTGCTGTAGTTGTTG
ATTACTTCTAACAGTTTTCCAATGGATTCTTTGGGGTTTTCTATATATAAGATCATGTCGTCTGCAAACAGCAAGAGTTT
CACTTCTTCCCTCCCTATTTGGATTCCTTTTATTCCTTTTTCTTGCCTGATTGCTCTGGCCAGGACCTCCAGTACTAGGT
TAAATAAGAGTGGTGATAGAGGGCATCCTTGTCTCGTTCCTGTTTTCAGGGGGATGGCGTTCAGTTTTTGCCCATTGAGT
ATGATGTTGGCTATCGGTTTGTCATCTATGGCCTTTATTATGTTGAGGCAGTTTCCTTCTATGCCCATTTTGTCCAGAGT
TTTTATCATAAATGGCTGTTGGATCTTGTCAAATGCCTTCTCTGCATCTATTGAGATGATCATGTGGTTTTTATTCCTCA
GTTTGTTGATGTGGTGTATCACGTTGATTGATTTGTGGATGTTGAACCATCCCTGTGTCCCTGGTATGAATCCCACCTGA
TCATGATGTATGATCCTTTTGATGAATTGCTGAATTCAGGTTGCCCAAATTTTGTTTAGAATTTTTGCATCTGTGTTCAT
CAGTGATATTGGCCTGTAGTTCTCTTTTTTCATGGTGTCCTTGTCGGGTTTTGGTATCAGCGTGATGTTGGCCTCATAGA
ATGTGTTAGGAAGTGTTCCATCTTCCCTAATTTTTTGGAATAGCTTGAAAAGGATAGGTGTTCAATCCTCTCTGAAAGTT
TGGTAGAATTCCCCAGGAAAGCCATCTGGTCCTGGGGTTTTATTCTTTGGGATGTTTTTGATTGCTATTTCAATCTCTTT
CCTTGTGATTGGTCCACTCAAATTGTCTGCCTCTTCTTGAGTGAGCTTTGGGAGATTGTAGGAGTCCAAGAATTTATCCA
TTTCCTCTAGGTTATCCATTCTGTTGGCATATAGTTTTTTGTAGTATTCTCTTATAATCTGTTGTATTTCTGCAGAGTCT
GTTGTTATTTCTCCTCGCTCATTTCTGATTTTGTTTATTTGAGCTTTCTCCCTTTTTTTCTTTGTAAGTCTGGCTAGGGG
TTTGTCAATTTTATTTATCTTCTCAAAAAACCAGCTCTTTGTTTCATTGATCCTTTCTACTGCCTTTTTCGTTTCAATAC
TATTTATTTCTGCTGTGATTTTTATTATTTCTCTCCATCTGCTGACTTTGGGCTTCATTTGTTCTTTTTTCTCTAGTTCA
GTTAGGTGTGCTTTAAGGTTGCTTATTTGGGATTTTTCTTGTTTGTTAAGATGTGCCTGTATTGTGATGAATTTTCCTCT
TAATACAGCTTTTGCTGTATCCCATATGAGTTGGTATGGCATGCTATCATTTTCATTTGTTTCCAGGTATTTTTTGATTT
CTTCTTTAATTTCTTCAATGATCCATTGCTTGTTCAGTAGTGTGTTGTTTAGTCTCCACATCTTTGTGCCTTTCTCAGCT
TTTTTCTTATAATTAATTTCTAGCCTTATAGCACTATGATCGGAGAAGTGCTTGTTATTATTTCAATTTTTTTAAATTTG
TAGAGGCTTTCCTTGTTTCCCAACATATGGTCTATCCTTGAGAATGTTCCATGTGCACTTGAGAAGAATGTGTATTCAGC
TCTTTCAGGGTGAAGTGATCTATATATGTCGATTAAGTCCAATTGTTTTAGTTTTTCATTTAGCTCCACTGTTTCCTTGT
TGATTTTCTGTCTGGATGATCTGTCCATTGATGTGAGTGGGGTGTTGAGGTCCCCTACTATTATTGTGTTGTTTTTAACA
TTTTCCTTTATGTCTGTTAATAGCTGCTTTATGAATCTTGGTGCTCCTGTGTTGGGTGCATAGATATTTATAAGTGTTAT
TTCTTCTTGATGAAGTGTCCCTTTGATCATTACATATTGTCCCTCTGTGTCTCTCTTTACCTGTCTTATTTTGAAATCCA
CTTGGTCTGATATAAGAATTGCAACACCTGCCTTTTTTTCCTTGCTATTTGCTTGAAGTATTGTCCTCCACCCCTTCACC
CTGAATCTGTGTTTGTCCTTGGGGCTGAGGTGTGTTTCCTGGAGGCAACAAATCGTTGGATCATGTTCTTTAATCCATTT
TGCCACTCTCTGTCTTTTTATTGGAGAGTTTGATCCGTTCACATTGAGAGTGATTATTGATGCATGTGGACTTAATGCTG
TCAGTCTGTCGCTCATTATCTTGTTTTCCTGCGTTTGTTTTCCTGTTTGCTTTAGACTACCCATGTAATACTGCGATTTC
TTATGCTGGGTTTCTTAGATTTTTCCTTATTTATGATTTGTGACTCTGTTCTGTACTTTATTTTAGTGTCTACCTTGAAG
TTTGTATTTAGAATCTCGTGTATAATATAGTCTATTCTCTGGTGGTCTCCTTCTTACTTGACCAATACTGATTTAGACAC
TTTGCTCTTCCCCTCCTAAATAATTATTTTCATTTTTTATTCCAACTCGTCTTATTAATTTGTAGTTAGAGTGATAAGAT
CGTACTTGCTTTGGTAGTTTCCTTACCTTTACCCTAATGCTATAATTGAATAATTGCTATCCTGTTCTGGTTCTATCCAT
CGGTCTCCCTAGTCTGTGGATTGTGTCCCCTTTCTCCCTTTTTTTCTTTTTTCAGGTATGAGAGTCTTCTTGAGGATTTC
TTTTAATGGAGGGCTTTTGGTTACAAATTCCCTTAACTTTTGTTTGTCTGGAAAAGATTTAATTTCTCCCTCATATCTGA
AGGAAATTCTTGCTGGATAGAGTATTCTTGGCTGAAGATTTTTATCCTTTAAAGCTTTGCATATGTCACTCCATTCTCTC
CTAGCTTGTAGGGTTTCTGTAGAGAAATCCGCTGACAGTCTGATAGAGGCTCCTTTATAGGTTATTCTCTTTTTTTTTTT
CTTACTTCCCTGAGTATTTTTTCCTTATCTTTCCTTTTTGCCAATTTTACTACTATGTGCCTTGGGGTAGCTCTTTTTAC
ATTGACAAATCTAGGAGATCTAAAACCCTCCTCTACACACATTTCTCTATCGATCCCTAGATTTGGGAAGTTCTCTTCAA
TAATTTCGTTAAGCACACTTTCTGCTCCATTTTCCTTTTCCATATTCTTGGGAATTCCTATGATCCTTATGTTCTTACTC
CTCATTGAATCCATTATCTCTCGGAGATTTTCCTCGCTTTTTTTTTAATTCTTAGTTCTCTTTCTTCCTCTGTCTGGAGC
CATTCAGCCTGTCTATCTTCAATTATGTTACTCTGCTCTTCTATGGTGTCTACATGGGCATTCAGGGAATCCGTATTCTG
TTTTATCTGGTCCATTGTGTTTTTCATCTCAAGTAATTCTGTTTGATTCTTCTTTATCATTTCAAATTCTTTTGTGAAGT
AACTCCAGAACTCGGCTTGTTTCTCTATCTTTCTCTCTACCTCATTGAGTTTTTTGATTATAGCTGCTCTAAACTCATTA
TCACTTAGTTTACCTAATTCCAAGTCCTCAGGACTTAATTCTGTGTTTTTATTGTTTTCCTTCTGGTCTGGGGGCTTTTA
TAAATTGCTGGATGCTAGAGGAGCGGTTTTTTCGCATGGTGGTAGAATTTGGTTGCAGTTACAGCCTGTCGCCACTAGAT
GGGGGGGTCGAGAGCCACGTGTTATGTGCTCTCCGCCTTGGGGCAAGATGGCTGCGCCCACTGGCTTTGGGGGGGGGGGG
C
>equCab3_dna range=chr16:88822008-88827506 5'pad=0 3'pad=0 strand=+ repeatMasking=none
TTTTTTTTTTTTATTGAGTTAACGATAGGTTACAATCTTGTGAAATTTCAATTGTACATTAATGTTTGTCAGTCATGTTG
TAGGTGCACCACTTCACCCTTTGTGCCCACCCCCCACCCCACCTTTCCCCTGGTATCCACTAATCTGTTCTCTTTGTCCA
CATTTTTAAATTCCTCATATGAGTGGAGTCATACAGAGATTATCCTTCTCTCGCTGGCTTATTTCACTTAACATAATTCC
CTCAAGGTCCATCCATGTTGTTGCAAATGGGATGATTTTGTTCTGTTTTGCAGCTGAGTAGTATTCCATTGTATATATGT
ACCACATCTTCTTTATCCATTCGTCTGTTGATGGGCACTTAGGTTGCTTCCATGTCTTGGCTAGTGTAAATAATGGTGCA
ATGAACATTGGGGTGCATAGGACTTTCAGAATTGCTGACTTCAAGCTCTTTGGATAGATACCCAGTAGTGGAATGGCTGG
ATCGTATGGTAGTTCTATTTTTAATTTTTTGAGGGATCTCCATACTGTTTTCCATAGTGGCTGCACCAGTTTGCATTCCC
ACCAGCAGTGTATGAGGGTTCCATTCTCTCCACAACCTCTCCAACATTTCTTAGTATTAGATGTAGATATTTTTGTCATT
CTAATGGGTGTAAGGTGATATCTTAGTGTAGTTTTGATTTGCATTTCCCTGATGATCAGCAATGATGAGCATCTTTTCAT
GTGCCTATTGGCCATCTGTATATCTTCTTTGGAGAAATGTCTGTTCATGTCTCCAGCCCATTTTTTGATCGGGTTGTTTG
ATTTTTTTTTGTTGTTGAGTTGTGAGAGTTCTTTATATATTATGGATATTAAGCCTTTGTCAGATATATGACTTGCAAAT
ATTTTTTCCCAGTTAGTGGGTTGTTTTTTTGTTTCAATCCTGTTTTCATTTGCCTTGGAGAAGCTCTTTAGTCTGATGAA
GTCCCATTTGTTTATTCTTTCTATTGTTTCCCTTCTCTGAGAAGACATGGTGTCCAAAAGGGTCCTCTTAATATGGATGT
CAAAGAGTGTACTGCCTACGTCTTCTTCTAGAAGCCTTATGGTTTCAGGTCTCACCTTTAGGTCTTTGATCCATTTTGAG
TTTATTTTGGTGAATGGTGAAAAAGAATGGTCAATTTTCATTCTTTTACATGTGGCTTTCCAGTTTTCCCAGCACCATTT
GTTGAAAAGACTTTCTTTTCTCCATTGTATGCCCTCAGCTCCTTTGTCAAAGATAACCTGTCCATAGATGTGTGGTTTTA
TTTCTGGGCTTTCAATTCTGTTCCATTGATCTGTGCACCTGTTTTTGTACCGGTACCATGCTGTTTTGATTACTGTAGCT
TTGTAGTATGTTTTGAAGTCAGGGATTATGATGCCTCCCGTTTTGTTCTTTTTTCTCAGGATTGCCTTAGCAATTCGGGG
TCTTTTGTTGCCCCATGTGAATTTTAGGATTCTTTGTTCTAATTCTGTAAAGAATGTCATTGGGATTCTGATTGGGATGA
CGTTGAATCTGTAGATTGCTTTAGGTAGAACGGACATTTTAACTATGTTTATTCTTCCAATCCATGTACATGGAATGTCT
TTCCATCTCCTTATGTTGTCATCCAATTCTCTCAGAAAGCCCTTGTAATTTTTATTATATATGTCCTTCACTTCCTTAGT
GAAATTTACCCCAAGGTATTTTGTTCTTTTTGTTGCGATTGTGAATGGTATTGTGTTCTTGAGTTCTTTTTCTGTTAGTT
CGTTATTAGAATATACAAATGCTACTGATTTCTGCAAATTGATTTTATACCCTGCAACTTTGCTGTAGTTGTTGATTACT
TCTAAGAGTTTTCCAATGGATTCTTTGGGGTTTTCTATATATAAGATCATGTCATCTGCAAACAGCGAGAGTTTCACTTC
TTCCCTCCCTATTTGGATTCCTTTTATTCCTTTTTCTTGCCTGATTGCTCTGGCCAGGACCTCCAGTACTATGTTAAATA
AGAGTGGTGATAGAGGGCATCCTTGTCTCCTTCCTGTTTTCAGGGGATGGCGTTCAGTTTTTGCCCATTCTGTATGATGT
TGGCTGTGGGTTTGTCATATATGGCCTTTATTATGTTGAGGTAGTTCCCTTCTATGCCCATTTTGTTCAGAGTTTTTATC
ATAAATGGCTGTTGGATCTTGTCAAACGCTTTCTCTGCATCTATTGAGATGATCATGTGGTTTTTATCCCTCAGTTTGTT
GATGTGGTGTATCATGTTGATTGATTTGCGGATGTTGAACCATCCCTGTGTCCCTGGTATGAATCCCACCTGATCATGAT
GTATGATCCTTTTGATGAATTGCTGAATTCTGGTTGCCAAAATTTTGTTGAGAATTTTTGCATCTATGTTCATCAGTGAT
ATTGGCCTGTAGTTCTCTTTTTTCGTGGTGTCCTTGTCAGGTTTTGGTATCAGTGTGATGTTGGCCTCATAGAATGTGTT
AGGAAGTGTTCCATCTTCTCTAATTTTTGGAATAGCTTGAAAAGGATAGGTATTAAATCCTCTCTGAACGTTTGGTAGAA
TTCCCCAGGAAAGCCATCTGGTCCTGGGGTTTTATTCTTTGGGATGTTTTTGATTGCTGTTTCAATCTCTTTCCTTGTGA
TTGGTCTGTTCAAATTGTCTGCCTCTTCTTGAGTGAGCTTTGGGAGATTGTAGGAGTCCAGGAATTTATCCATTTCCTCT
AGGTTATCCATTCTGTTGGCATATAGTTTTTCGTAGTATTCTCTTATAATCCGTTGTATTTCTGCAGAGTCTGTTGTTAT
TTCTCCTTTTTCATTTCTGATTTTGTTTATTTGAGCTTTCTCCCTTTTTTTCTTTGTAAGTCTGGCTAGGGGTTTGTCAA
TTTTATTTATCTTCTCAGAGAACCAGCTCTTTGTTTCATTGATCCTTTCTACCGCCTTTTTCGTTTCAGTAGTATTTATT
TCTGCTCTGATTTTTATTATTTCTCTCCTTCTGCTGACTTTGGGCTTTATTTGTTCTTTTTTCTCTAGTTCAGTTAGGTG
TAGTTTAAGATTGCTTATTTGCGGTTTTTCTTGTTTGTTAAGATGTGCCTGTATTGCGATGAATTTTCCTCTTAATACAG
CTTTTGCTGTATCCCATATGAGTTGGTATGGCATGTTATCATTTTCATTTGTTTCCAGGTATTTTTTCATTTCTTCTTTA
ATTTCTTCAATGATCCATTGCTTGTTCAGTAGCGTATTGTTTAGTCTCCACATCTTTGTGCCTTTCTCAGCCTTTTTCTT
GTAATTAATTTCTAGCCTTATAGCATTATGATCAGAGAAGATACTTGTTGTTATTTCAATTTTTTTAAATTTGTAGAGGC
TTCCCTTGTTTCCCAACAAATGGTCTATCCTTGAGAATGTTCCATGTGCACTTGAGAAGAATGTGTATTCTGCTGTTTTA
GGGTGAGGTGATCTATATATGTCTATTAAGTCCAATTGTTTTAGTTTTTCATTTAGCTCCACTATTTCCTTGTTGATTTT
CTGTGTGGATGATCTGTCAATTGATGTGAGTGGGGTGTTGAGGTCCCCTACTATTATTGTGTTGTTTTTAACATCTTCCT
TTAGGTCTGTTAATTGTTGCTTTATGAACCTTGGTGCTACTATGTTGGGTGCATAGATATTTATAAGTGTTATTTCTTCT
TGATGAAGTGTCCCTTTGATCATTATATACTGTCCCTCTGTGTCTCTCTTAACCTATCTTATTTTGAAATCCGCTTTGTC
TGATATAAGAATTGCAACACCTGCTTTTTTCTGCTTGCTATTATCTTGAAGTATTGTCCTCCACCCCTTCACCCTGAGTC
TGTGTTTGTCCTTGGGGCTGAGGTGTGTTTCCTGGAGGCAACAAATTGTTGGATCTTGTTCTTTAATCCATTTTGCGACT
CTGTGTCTTTTTATTGGAGAGTTCAATCCGTTCACATTGAGAGTGGTTATTGATGCATGTGGACTTAATGTTGTCAATCT
GTCACTCGTTATCTGGATTTCCTGCATTTCTTTTCCTGTGTGCTTTAGCCTACCCATTTAATACTGCAATTTCTTATGCT
GGGTTTCTTAGATTTTTGCTTATTTATGTTTTGTGGCTCTGTTCTGTTTTTTAGTTTAGCGACTACCCTGAAGTTTGTAT
TTAGAATCTCATGTATAATATAGTCTGTTCTCTGGTGGTCTCTTACTTACTTGGCCTAGACTGATTTAGTCCCTTTGCTC
TTCCCCTCCTAAATTATTATTTTAATTTCTTATTCCAACTTGTGTTATGAGTTTGTAGTTAGAGTGATAAGATTGTCTTT
GCTTTGGTAGTTTCCTTACCTTTATCCTAATGCTATAGTTGAATATTTGCTATCCTATTCTGGTTCTATCTGTCTGTCTC
CCTACTCTGTGGTTTGTGACCCCCTTTCTCCCTTTTTTCTTTTTTCAGGTACGAGAGCCTTCTTGATGATTTCTTGTAGT
GGAGGACGTTTGGTTACTAATTCCCTTAACTTTTGTTTGTCTGGAAAAGATTTAATTTCTCCCTCGTATCTGAAGGATAT
TCTTGCTGGATAGAGTATTCTTGGCTGAAGGTTTTTATCTTTTAAAGTTTTGAATATGTCACTCTATTCTCTCCTAGCTT
GTAAGGTTTCTGTAGAGAAATCTGCTGAAAGTCTGATAGGAGTTCCTTTGTAGGTTATTTTCTTCTGTCTTGCTGCCCTG
AGTATTCTTTCTTTGTCTTTCATTTTTGCCATTTGTACTACTATATGCCTTGCAGTAGGTCTTTTTACATTGACAAATCT
AGGAGATCTGAAAGCTTCCTCTACACACATTTCTCTCTCAATCCCTAGATTTGGGAAGTTCTCTTCTATAATTTCATTAA
GCACACTTTCTGCTCCATTTTCCTTTTCCACATTCTCGGGAATTCCTATGATCCTTAAATTCTTTCTCCTCATTGAATCG
CTGTCTCTTGGAGATTTTCCTCATTTTTTTAAATTCTTAGTTCTCTTTCTTCCTCTGTCTGGAGCCGTTCAGACTGTCTA
TCTTCGATTATGCTAATTTGCTCCTCTGTGGTGTCTACACGGGCATTCAGGGAATCCATATTCTGTTTTCTCTGGTCCAT
TGTGTTTTTCATCTCAAGTAATTCTGTTTGATTCTTCTTTATGATTTCAATCTCTTTTGTGAAGTAACTCCAGAACTCGG
CTTGTTTCCCTATCTTTCTCTCTACCTCATTGAGTTTTTTGATTATAGCTACTCTGAACTCATTTTCACTTAGTTTACCT
ATATCCAAGTCCTCAGGACTTAATTCTATGTTTTTATTGTTTTCCTTCTGGTCTGGGGCTTTTATAAATTGCTGGATGGT
AGAGGAGCGGTTTTTTTGCATGGTGGTAGAATTCGGTTGCAGTTACAGCCTGTCGCCACTAGATGGGGGTCGAGAGCTGC
GTGTTCTGAGCTCTCTGCCGTCAGGCAAGATGGCCGCACCCAGCCGGTTTGCTGGGGGA
>equCab3_dna range=chr13:19656625-19662121 5'pad=0 3'pad=0 strand=+ repeatMasking=none
ACTGGGCGCCGCCATCTTGCCAGAAGCAGAGTGCTCAGAACACGTGGCTCTCAATCCCCATCTAGTGGCGACAGGCTGTA
ACTGCAACTGAATTCTACCACCATGCGAAAAAACCACTCCTCTACCATCCAGCAATTTATAAAAGCCCCAGACCAGAAGG
AAAACAATAAAAACATAGAATTAAGTCCTGAGGACTTGGAATTAGGTAACCTAAGTGATAATGAGTTCAGAGCAGCTATA
ATCAAAAAACTCAATGAGGTAGAGAGAAAGATAGAGAAACAAGCCGAGTTCTGGAGTTACTTCACAAAAGAGAATGAAAT
CATAAAGAAGAACCAAACAGAATTACTAGAGATGAAAAACACAATGGACCAGATAAAACAGAATACGGATTCCCTGAATG
CCCGTGTAGACACCATAGAAGAGCAAATTAACATAATTGAAGATAGACAGGCTGAATGGCTCCAGACAGAGGAAGAAAGA
GAACTAAGAATTTAAAAAAATGAGGAAAATCTCCGAGAGATAGTGGATTCAATGAGGAGTAAGAACTTAAGGATCATAGG
AATTCCTAAGAATGTGGAAAAGGAAAATGGAGCAGAAAGTGTGCTTAACGAAATTATTGAAGAGAATTTCCCAAATCTAG
GGATTGACAGAGAAATGTGTGTAGAGGAAGCTTTCAGATCTCCTAGATTTGTCAATGTAAAAAGGCCTACTGCAAGGCAC
ATAGTAGTACAATTGGCAAGAAGGAAAGATAAAGAAAGAATACTCAGGGAAGTAAGAAAAAAGAAGAGAATAACCTATAA
AGGAGCCCCTATCAGACTTTCAGCGGATTTCTCCACAGAAACCTTATAAGCTAGGAGAGAATGGAGTGACATATTCAAAG
CTTTAAAAGATAAAAATCTTCAGCCAAGAATACTCTATCCAGCAAGAATTTCCTTCAGATATGAGGGAGAAATTAAATCT
TTTCCAGACAAACAAAAGTTAAGGGAAATTTTTAACTAAAAGCCCTCCACTACAAGAAATCCTCAAGAAGGCTCTCACAC
CTGAAAAGAGAAAAAAGGGAGAAAGGGGTCACAATCCACAGACTAGGGAGACCGATGGATAGAACCAGAACAGGATAGCA
AATATTCAATTATAGCATTAGGGTAAAGATAAGGAAACTACCAAAGCAAGGACGATCTTATCACTCTAACTACAAATTCA
TAACATGAGTTGGAATAAGAAATAAAAATAATTATTTAGGAGGGGAAGAGCAAAGGGTCTAAATAAGTATTGGCCAAGTA
AGTAAGAGACCACCAGAGAACAGACTATATTATACATGAGATTCTAAATACAAACTTCAGGGTAGACACTAAAATAAAAT
ACAGAACAGAGTCACAAACCATAAATAACGAAAAAATCTAAGAAACCCAGTATAAGAAATTGCAGTACTAAATGGGTAGG
CTAAAGCACACAGGAAAAGAAACGCAGGAAAACAAGATAATGAGCAACAGATTGACAGCATTAAGTCCACATGCATCAAT
AATCACTCTCAATGTGAACGGATTGAACTCTCCAATAAAAAGACACAGAGTGGCAAAATGGATTAGAGAACAAGATCCAA
CAATTTGTTGCCTCCAGGAAACACACCTCAGCCCCAAGGACAAACACAGGCTCAGGGTGAAGGGGTGGAGGACAATACTT
CAAGCTAATTGCAAGAAAAAAAAGGCAGGTTTTGCAATTCTTATATCAGACAAAACAGATTTCAAAATAAGACAGGTAAA
GAGAGACACAGAGGGACAATATATAATGATCAAAGGGACACTTCATCAAGAAGAAACAGCGCTTATAAATATCTATGCAC
CCAACACAGGAGCACCAAGATTCATAAAGCAACTATTAACAGACCTAAAGGAAGATGTTAAAAACAACACAATAATAGTA
GGGGACCTCAACACCCCACTCACATCAATGGACAGATCATCCAGACAGAAAATCAACAAGGAAATAGTGGAGCTAAATGA
AAAACTAAAACAATTGGACTTAATAGACATATATAGATCACTTCACCCTAAAAGAGCTGAATACACATTCTTCTCAAGTG
CACATGGAACATTCTCAAGGATAGACCATATGTTGGGAAACAAGGCAAGCCTCTACAAATTTTAAAAAATTGAAATAATA
ACAAGCATCTTCTCCGATCATAATGCTATAAGGCTAGAAATTAATTACAACAAAAAAGCTGAGAAAGGCACAAAGATGTG
GAGACTAAACAACACACTACTGAACAAGCAATGGATCATTGAAGAAATTAAAGAAGAAATCAAAAAATACCTGGAAACAA
ATGAAAATGATAGCATGCCATACCAACTCATATGGGATACAGCAAAAGCTGTATTAAGAGGAAAATTCATCGCAATACAG
GCACATCTTAACAAACAAGAAAAATCCCAAATAAGCAATCTTAAACTACACCTAACTGAACTAGAGAAAAAAGAACAAAT
AAAGCCCAAAGTCAGCAGAAGGAGAGAAATAATAAAAATCAGAGCAGAAATAAATACTATTGAAATGAAAAAGACAGTAG
AAAGGATCAATGAAACAAAGAGCTGGTTTTTTGAGAAGATAAATAAAATTGACAAGCCCCTAGCCAGACTTACAAAGAAA
AAAAGGGAGAAAGCTCAAATAAACAAAATCAGAAATGAAAAAGGAGAAATAACAACAGACTCTGCAGAAATACAACGGAT
TATAAGAGAATACTACGAAAAACTCTATGCCAACAGAATGGATAACCTAGAGGAAATGGATAAATTCTTGGACTCCTACA
ATCTCCCAAAGCTCACTCAAGAAGAGGCAGACAACTTGAACAGACCAATTACAAGGAAAGAGATTGAAACAGCAATCAAA
AACATCCCAAAGAATAAAACCCCAGGACCAGATGGCTTTCCTGGGGAATTCTATCAAACTTTCAGAGAGGATTTAAGACC
TATCCTTTTCAAGCTATTCCAAAAAATTAGGGAAGATGGAACACTTCCTAACACATTCTATGAGGCCAACATCACGCTGA
TACCAAAACCCGACAAGGACACCACAAAAAAGAGAACTACAGGCCAATATCACTGATGAACACAGATGCAAAAATTCTAA
ACAAAATTTTGGCAACCCGAATTCAGCAATTCATCAAAAGGATCATACATCATGATCAGGTGGGATTCATACCAGGGACA
CAGGGATGGTTCAACATCTGCATATCAATCAACGTGATACACCACATCAACAAACTGAGGAATAAAAACCACATGATCAT
CTCAATAGATGCAGAGAAGGCATTTGACAAGATCCAACAGCCATTTATGATAAAAACTCTGAACAAAATGGGCATAGAAG
GGAACTACCTCAACATGATAAAGGCCATATATGACAAACCCATAGCCAACATCATACTCAATGGGCAAAAACTGAAGGCC
ATCCCCCTGAAAACAGGAATGAGACAAGGATGCCCTCTATCACCACTCTTATTCAACATAGTACTGGAGATCCTGGCCAG
AGCAATCAGGCAAGAAAAAGGAATAAAAGGAATCCAAATAGGGAGGGAAGAAGTGAAACTCTCGCTGTTTGCAGACGACA
TGATCTTATATATAGAAAATCCCAAAGAATCCATTGGAAAACTCTTAGAAGTAATCAACAACTACAGCAAAGTTGCAGGG
TACAAAATCAATTTGCATAAATCAGTAGCATTTCTATACTCCAATAATGAACTAACAGAAAAAGAACTCAAGAACACAAT
ACCATTCACAATCGCAACAAAAAGAATAAAATACCTTGGGGTAAATTTAACTAAGGAAGTGAAGGACCTATATAATGAAA
ATTACAAGGCCTTTCTGAGAGAATTGGATGACAACATAAGGAGATGGAAAGACATTCCATGTACATGGATTGGAAGAATA
AACATAGTTAAAATGTCCGTTCTACCTAAAGCAATCTACAGATTCAACGCCATCCCAATCAGAAGCCCAATGACATTCTT
TACAGAATTAGAACAAAGAATCCTAAAATTCATATGGGGCAACAAAAGACCCCGAATTGCTAAACCAATCCTGAGAAAAA
AGAACAAAATGGGAGGCATCACAATCCCTGACTTCAAAACATACTACAAAGCTACAGTAATCAAAACAGCGTGGTACTGG
TACAAAAACAGGTGCACAGATCAATGGAACAGAATTGAAAGCCCAGAAATAAAACCACACATCTATGGACAGCTTATCTT
CGACAAAGGAGCTGAGGGCATACAATGGAGAAAAGAAAGTCTTTTCAACAAATGGTGCTGGGAAAACTGGAAAGCCGCAT
GTAAAAGAATGAAAATTGACCATTCGTTTTCACCATTCACCAAAATAAACTCAAAATGGATCACAGACCTGAAGGTGAGA
CCTGAAACCATAAGGCTTCTAGAAGAAAACGTAGGCAGTACACTCTTTGACATCAGTATTAAAAGGATATTTTCAGACAC
CATGCCTTCTCAGAGAAGGGAAACAATAGAAAGAATAAACAAATGGGACTTCATCAGACTAAAGAGCTTCTTCAAGGCAA
ATGAAAACAGGATTGAAACAAAAAAACAACCCACTAAACTGGGAAAAAATATTTGCAAGTCATATATCTGACAAAGGCTT
AATATCCATAATATATAAAGAACTCTCACAACTCAACAACAAAAAATCAAACAACCCAATCAAAAAAATGGGCTGGAGAC
ATGAACAGACATTTCTCCAAAGAAGATATACGGATGGCCAATAGGCACATGAAAAGATGCTCATCATCGCTGATCATCAG
GGAAATGCAAATCAAAACTACACTAAGATACCACCTTACACCCATTAGAATGACAAAAATATCTAAAACTAATAGTAACA
AATGTTGGAGAGGTTGTGGAGAAAAAGGAACCCTCATACACTGCTGGTGGGAATGCAAACTGGTGCAGCCACTATGGAAA
ACAGTATGGAGATTCCTCAAAAAATTAAAAATAGAACTACCATACGATCCAGCCATCCCACTACTGGGTATTTATCCAAA
GAGCCTGAAGTCAGCAATCCCAAAAGTCCTATGTACCCCAATGTTCATTGCAGCATTATTTACAATAGCCAAGACATGGA
AGCAACCTAAGTGCCCATCAACAGACGAATGTATAAAGAAGATGTGGTACATATATACAATGGAATACTACTCAGCTGCA
AAACAGAACAAAATCATTCCATTTGCAATAACATGGATGGACCTTGAGGGAATTATGTTAAGTGAAATAAGCCAGCTACA
GAAGGATAATCTGTGTATGACTCCACTCATATGAGGAATTTAAAAATGTGGACTAAGCACAATTTAGTGGATACCAGGGG
AAAGGTGGGGTGGGGGGTGGGCACAAAGGATGAAGTGGTGCACCTACAACACGAATGACAAACATTAATGCACAACTGAA
ATCACACAAGATTGTAACCTATCATTAACTCAATAAAAAAAAAAGAAAGAAAGAAAG
>equCab3_dna range=chr1:139665955-139671449 5'pad=0 3'pad=0 strand=+ repeatMasking=none
CCCCAGCAAAGCGCACTGGGTGCCGCCATCTTGCCCAAAGGCGGAGAGCTCAGAACGTGTGGCTCTCGACCCCCATCTAG
TGGCGACAGCCTGTAACTGCAACTGAATTCTACCACCATGCAAAAAAAACCACTCCTCTACCATCCAGCAATTTATAAAA
GCCCCAGACCAGAAGGAAAACAACAAAAACATAGAATTAAGTCCTGAGGACTTGGAATTAGGTAAACTAAGTGAAAATGA
GTTCAGAGCAGCTACAATCAAAAAACTCAATGAGGTAGAGAGAAAGATAGAGAAACAAGCCGAGTTCTGGAGTTACTTCA
CAAAAGAGATTGAAATTATAAAGAAGAATCAAACAGAATTACTAGAGATGAAAAACACAATGGACCAGATAAAACAGAAT
ACAGATTCCCTGAATGCCCGGGTAGACTCCATAGAAGAGAAAATTAGCATAACTGAAGATAGACAGGCTGAATGGCTCCA
GACAGAAGAAGAAAGAGAACTAAGGATTAAAAGGAATGAGGAAAGTATTAGAGAGATAGCAGATTCAATGAGGAGAAAGA
ATTTAAGGATCATAGGAATTCCCGAGAACGTGGAAAAGGAAAATGGAGCAGAAAGTATGCTTAATGAAATTATAGAAGAG
AACTTCCCAAATCTAGGGATTGATGGAGAAATGTGTGTAGAGGAAGCTTTCAGATCTCCTAGATTTGTCAATGTAAAAAG
ACCTACTGCAAGGCATATAGTAGTACAAATGGCAAAAATGAATGACAAAGAAAAAATACTCAGGGCTGCAAGACAAAAGA
GAATTACCTACAAAGGAACCCCCATCAGACTTTCAGCGGATTTCTCTGCAGAAACATTACAAGTTAGGAGAGAATGGAGT
GACATATTCAAAGCTTTAAAAGATAAAAATCTTCAGCCAAGAATACTCTATCCAGCAAGAATATCCTTCAGATATGAGGG
AGAAATTAAATCTTTTCCAGACAAACAAAAGTTAAGGGAATTTGTAACCAAAAGTCCTCCACTACAAGAAATCCTCAAGA
AGGCTCTCATACCTGAAAAAAGAAAAAAGGGAGAAAGGGGTCACAAACCACAGAGTAGGGAGACAGATAAATAGAACCAG
AATAGGATAGCAAATATTCAACTATAGCATTAGGATAAAGGTAAGGAAACTACCAAAGCAAAGACGATCTTATCACTCTA
ACTACAAACTCATAACACAAGTTGGAACAAGAAGTGAAAATAATAATTTAGGAGGGGAAGAGCAAAGGGACTAAATTAGT
CTAGGCCAAGTAAGTAAGAGACCACCAGAGAATAGACTATATTATACACGAGATTCTAAATATAAACTTCAGGGTAGCCA
CTAAACTATAAAACAGAACAGAGACACAAATCATAAATAAGCAGAACTCTAAGAAACCCAGCATAAGAAATTGCAGTATC
AAATGGGTAGGATAAAGCACATAGGAAGAGAAAAGCAGGAAAGCCAGATAATGAGCAACAGATTGACAGCTTTAAGTCCA
CATGCATCAATAATCACTCTTAATGTAAACGGACTGAACTCTCCAATAAAAAGACACAGAGTGGCAAAATGGATTAAAGA
ACAAGATCCAACAATTTGTTGCCTCCAGGAAACACACCTCAGCCCCAAGGACAAACACAGGCTCAGAGTGAAGGGGTGGA
AGACAATACTTCAAGCTAATAGCGAGGGAAAAAAAGCAGATGTTGCAATTCTTATATCAGACAAAGTGGATTTCAAAATA
AGACAGGTAAAGAGAGACACATAGGGACAATATATAATGATCAAGGGGACACTTCATCAAGAAGAAATAATGCTTATAAA
TATCTATGCACCCAACATAGGAGCACCAAGGTTCATAAAGCAACTATTAACAGACCTAAAGGAAAATGTTAAAAACAACA
CAATAATAGTAGGGGACCTCAACACCCCACTCACATCAATAGACAGATCATCCAGACAGAAAATCAACAAAGAAATAGTG
GAGCTAATGAAAAACTAAAACAATTGGACTTAATAGACATATATAGATCACTTCATCCTAAAAAAAGCAGAATACTCATT
CTTCTCAAGTGCACATGGAGCATTCTCAAGGATAGACCATATGTTGGGAAACAAGGCAAACCTCTACAAATTTAAAAAAA
TTGAAATAATAACAATCATCTTCTCTGATCATAATGCTATAAGGCTAGAAATTAATTACAAGAAAAAAACTGAGAAAGGC
ACAAAGATGTGGAGACTAAACAATACACTACTGAACAAGCAATGGATCACTGAAGAAATTAAAGAAGAAATCAAAAAATA
CCTGGAAACTAATGAAAATGATAACATGCCACACCAACTCATATGGGATACAGCAAAAGCTGTATTAAGAGGAAAATTCA
TTGCAATACAGGCACATCTTAACAAACAAGAAAAATCCCAAATAAGCAATCTTAAACCACACCTAACTGAACTAGAGAAA
GAAGAACAAACAAAGCCCAAAGTCAGCAGAAGGAGAGAAATAATAAAAATCAGAGCAGAAATAAATACTATTGAAACGAA
AAAGGCGGTAGAAAGGATCAATGAAACAAAGAGCTGGTTCTTTGAGAAGATAAATAAAATTGACAAACCCCTAGCCAGAC
TAACAAAGAAAAAAAGGGAGAAAGCTCAAATAAGCAAAATCAGAAATGAAAGAGGAGAAATAACAACAGACTCTGCAGAA
ATACAACAGATTATAAGAGAATACTACGAAAAACTCTATGCAAACAGAATAGATAACCTAGAGGAAATGGATAAATTCTT
GGACTCCTACAATCTCCCAAAGCTCACTCAAGAAGAGGCAGACAATTTGAACAGACCAATCACAAGGAAAGAGATTGAAA
CAGCAATCAAAAACATCCCAAAGAATAAAACCCCAGGACCAGATGGCTTCCCTGGGGAATTCTACCAAACTTTCAGAGAG
GATTTAATACCTATCCTTTTCAAGCTATTCCAAAAAATTAGGGAGGATGGAACACTTCCTAACACATTCTATGAGGCCAA
CATCACACTGATACCAAAACCTGATAAGGACACCACGAAAAAAGAGAACTACAGGCCAATATCACTGATGAACATAGATG
CAAAAATTCTAAACAGAATTTTGGCCACCAGAATTCAGCAATTCATCAAAAGGATCATACATCAGGATCAGGTGGGAATC
ATACCAGGGACACAGGGATGGTTCAACATCCGCAAATCAATCAATGTGATACACCACATCAACAAACTGAGGAATAAAAA
CCACATGATCATCTCAATAGATGCAGAGAAAGCATTTGACAAGATCCAACAGCCATTTATATAAAAACTCTGAACAAAAT
GGGCATGGACGGGAACTACCTCAACATAATAAAGGCCATATATGACAAACCCACAGCCAACATCATACTCAATGGGCAAA
AACTGAGTGCCATCCCCCTGAAAACAGGAACGAGACAAGGATGCCTCTATCACCACTCTTATTTAACATAGTACTGGAGG
TCCTGGCCAGAGCAATCAGGCAAGAAAAAGGAATAAAAGGAATCCAAATAGGGAGGGAAGAAGTGAAACTCTCACTGTTT
GCAGACGACATGATCTTATATATAGGAAACCCCAAAGAATCCATTGGAAAACTCTTAGAAGTAATCAACAACTACAGCAA
AGTTGCAGGATATAAAATCAATTTGCATAAATCAGTAGCACTTCTATATTCTATAACAAACTAACAGAAAAAGAACTCAA
GAACACAATACCATTCACAATCGCAACAAAAAGAATAAAATACCTCAAGGTAAATTTAACTAAGGAAGTGAAGGACCTAT
ATAATGAAAATTACAAGGGTTTTCTGAGAGAATTGGATGACAACATAAGGAGATGGAAAGACATTCCATGTACATGGATT
GGAGAATAAACACAGTTAAAATGTCCGTTCTACCTAAAGCAATCTACAGATTCAACGCTATCCCAATCAGACTCCCAATG
ACATTCTTTACAGAATTAAAAGAAAGAATCCAAAAATGTATATGGGGCAACAAAAGACCATGAATTGCTAAAGCGATCCT
GAGAAAAAAGAACAAAACGGGAGGCATCACAATCCCTGACTTCAAAACATACTACAAAGCTACAGTAATCAAAACAGCAT
GGTACTGGTACAAAAACAGGTGCACAGATCAATGGAACAGAATTGAAAGCCCAGAAATAAAACCACACATCTATGGACAG
CTTATCTTTGACAAAGGAGCTGAGAGCATACAATGGAGAAAAGAAAGTCTTTTCAACAAATGGTGCTGGGAAAACTGGAA
AGCCATATGTAAAAGAATGAAAATTGACCATTCTTTTTCACCATTCACCAAAATAAACTCAAAATGGATCAAAGACCTAA
AGGTGAGACCTGAAACCATAAGGCTTCTAGAAGAAAACGTAGGCAGTACACTCTATGACATCAGTATTAAAAGGACCTTT
TCAGACACCATGTCTTCTCAGAGAAGGGAAACAATAGAAAGAATAAACAAATGGGACTTCATCAGACTAAAGAGCTTCTT
CAAGGCAAATGATAACAGGATTGAAACAAAAAGACAACCCACTAACTGGGAAAAAATATTTGCAAGTCATATATCTGACA
AGGGCTTAATATCCATAACATATAAGGAACTCTCACAACTCAACAACAAAAAATCAAACAACCCGATCAAAAAATGGGCT
GGAGACATGAACAGACATTTCTCCAAAGAAGATATACGGATGGCCAATAGGCACATGAAAAGATGCTCATCATCGCTGAT
CATCAGGGAAATGCAAATCAAAACTACACTAAGATATCACCTTACACCTGTTAGAATGACAAAAATATCTAAATCTAATA
GTAAAAAATGTTGGAGAGGTTGTGGAGAGAATGGAAGCCTCATACACTGCTGGTTGGAATGCAAACTGGTGCAGCCACTA
TGGAAAACAGTATGGGGATTCCGCAAAAAATTAAAAATAGAACTACCATACGATCCTGCCATTCCACTACTGGGTATCTA
CCCAAAGAGCTTGAAGTCAGCAATTCCAAAAGTCCTATGCACCCCAATGTTCTTTGCAGCATTATTTACAATAGCCAAGA
TATGGAAGCAACCTAAGTGCCCATCAACAGATGAATGGATAAAGAAGTTGTGGTACATATATACAATGGAATACTACTCA
GCTGCAAAACAGAACAAAATCGTCCCATTTGCAACAACATGGATGGACCTTGAGGGAATTATGTTAAGTGAAATAAGCCA
GTTAGAGAAGGATAATCTCTGTATGACTCCACTCATATGAGGAATTTAAACATGTGGACAAAGAGAACAGATTAGTGGCT
ACCAGGGGAAAGGTGGGGTGGGGGGTGGGCACAAAGGGTGAAATGGTGTACCTACAACACGAACAACAAACATTAATGTA
CAACTGAAATCACACAAGACTGTAACCTATCATTAACTCAATAATAAAAAAAAAT
>equCab3_dna range=chr14:88826532-88832430 5'pad=0 3'pad=0 strand=+ repeatMasking=none
CGGTACAGGGGGTGCCTGGACTTCCCATGGACGCACCTGGGGACTGGGTGGAGCTCCAACACCAGGCTCTGTGGCCTGGG
GGGGTTGCTCCAGGGTCCCACACCCCCCCAGCAGGGAGGGCCTCTGCTCGCCATTGGCAGGGAGGCCCTGCACAGCATTC
GGAACACCAGGAAGCTCCCTAGAGCAGAATTCCCCACAAGGCACCAGCTTACAAGCCACCGCCAAGCCTACAGACTCTGG
CCATGTCCCAGACCAGGCAAGGGGCTCCCAGAGATCCCGTGAGAGTAAAGTGGGGCAGAGTAGAGCTCCGGTGAAATGAC
TACGTAGCCCAGGGGGGAACTCCAGGTTCTTACAGCAGCCTCAGTGAAAGCCTCTGCACAGCACTAGTGGAGAGGTCCTG
ACTGGCAATCTCAAGGCCGGGAAGGCCCTGGGGCAAAAGCAGCACAGCTAAGTGAGCTAATGACAGGCTGCAGAAGATAC
CCATAGTTCTGCTGGGACCTATAGTGGACAAATGTGATCTGGTGGGCTCTGTTAGGGACAAATCAGAGATTATAGGTGAT
CCTGCTCCTGGCTGATAGGAAAGCCCACAACACTGCTGCAGACCACAAGGAGGGAGCACGTCTAGGTGGGCTGCAGCAGT
AGGCACCAGCAGCCTGAGGCCCCCTTGCGATAGCCCCCACAACCGACGAGGGACCCCATAGGACCACTGTGACTACAAGG
AGGGGTCCAGACCCAGTCAGTAACAGCTGACAGGGTTCCTGGTTGGGGCAGTCTAAACAGCTGCCCCCACACACACACCA
GTCACAACAAGTGGAAGCAGTGACTAAACTCCATCTCTGTGCGGAGGCACAAACCCATGCCATCAAGCAGTATGAAAAAA
TATATTAAATTTCCAGAACAGAAGGAAAATGATAAGCATCCAGAAAACAATCCCAAAGACAATGAAATCTACAACCTAAA
TGATGATGATTTCAAAACTGCCATTATGAAAAAACTCAACGACCTAAAAGAGAATTCAGATAGACAACTCAATGAGTTCA
GGAGCTATGTCACAAAAGAGCTTGACACCATAAAGAAGAACCAATTAGAAATACTGGAGATGAAGAACACAATGGAGGAG
ATTAAGAAAAATCTGGACTCTCTGAACAGTAGGGTCGATAATATGGAGGACAGAATTAGCAATTTGGAGGATAGGAATAT
AGAAATGCTGCAGGCAGAGGAGGAGAGAGAATTAAGACTAAAAATAAATGAAGAAACTCTCTGAGAATTATCCGACTCAA
TTAGGAGATGAAACATAAGGATTATAGGTATACCAGAGGGAGAAGAGAAGGAGAAGGGGGCAGAAGGCCTGTTCAAAGAA
ATAATAGCTGAGAACTTCCCAAACTTGGGAAGAGAGATGGAACTTCATGTCACAGAAGCCAATAGATCTCCAAACTTTAT
TAACGCAAGAAGACCAACCCCAAGACATATAGTAGTGAAACTAGCAAAAGTCAATGACAAAGAGAAAATACTAAGGGCAG
CCAGGCAGAAGAAAATAACTTACAAAGGAAACCCCATAAGGCTATCAGCAGATTTCTCAGGAGAGATCTTACAGGCTAGA
AGAGATTGGAATGAAATATTCAAAACTCTGAAGGATAAAAACTTGCAGCCAAGAATACTCTACCCAGCAAAAATATCCTT
CAAATACGATGGAGAAATAAAAACTTTCCCAGATAAACAAAAGTTAAGGGAGTTCATCACCACAAAACCTCCTCTTCAAG
AATTGCTCAGGAAGAAACTCATTCCTGAAAAATCAAAAAAAGGAAAGGGGTTACAAAATCCAGAACAAAGGAGATAAGCA
GAAGGACAATCACACAAAGTAACAGCTCTCCATCAGGACAAATGCAAAAGAACCGGAAAGCAAGTGATAAAATTGCAACA
GTAGGCCCCGACGTTTCAATAATCACACTAAACGTGAATGGATTGAACTCTCCAATCAAAAGGCACAGAGTGGCAGGATG
GATCAAACAACAAGATCCAACAATATGCTGCCTCCAGGAAACACAACTCAGCCCCAAAGACAAACACAGACTCAGAGTGA
AGGGGTGGAAGACAATACTCCAAGCCAATAATGAACAAAAGAAAGCAGGTGTTGCCATACTTATATCAGACAAAGTAGAC
TTCAAAGCAAAACAGGTAATGAAAGACAAAGAGGGGCAGTATATAATGATAAAAGGGATGCTCCACCAAGATGACATAAC
AGTCATAAATATATACGCACCTAACACAGGAGCACCAAAATTCGTGAAGAAACTGTTAACAAAACTAAAAGGAGACATCA
AAAGTAATACAATAATAGTAGGGGACCTCAACACCCCATTAACACCTATGGATAGATCATCCAGACAGAAAATCAACAAG
GAAATTATAGAATTAAATGAAAAATTAGATCAGATGGACCTAATAGATATATATAGGACACTTCATCCAAAAACAGCAGG
TTACACATTCTTCTCAAGCGCGCATGGAACATTCTCAAGGATAGACCATATCTTGGGAAACAAAGCAAGCATCAATAAGT
TCAAGAGGGTTGAAATAATATCAAGCATCTTTTCTGATCACAATGCTATGAAACTAGAAATCAACTACAAGAAGAAAGCT
GGGAAAGGGCCAAAAATGTGGAGACTGAACAACATGCTACTGAACAAACAACGGATTATTGAAGAAATTAAAGAAGAAAT
CAAATATTATCGGGAGACAAATGAAAATGAAACGCACCGTACCAAATTATTTGGGATGCAGCAAAGGCAGTCCTAAGAGG
AAAATTCATTGCAATGCAGGCTCACCTCAATAAGCAAGGAAAATCTTACATAAACAACCTCAAACGACACCTAACGGAAT
TAGAAAAAGAAGAACAAACAAAGCCCAAAATCAGTAGAAGGAGGGAAATAATAAGAATTAGAGCAGAAATAAATGATATT
GAAACAAAAAAGACAGTAGAAAGGATCAATGAAACAAAGAGTTGGTTCTTCGAAAAAATTAACAAAATCGACAAACCCTT
AGCCAGACTCACTAAAAAAAAAAGGAAAGAAGTCTCAAATAAATAAAATTAGAAATGAGAGAGGAGAAATCACAACAGAT
ACTGAAGAAATACAAAGGATCATAAGAGAATACTATGAAAAACTATATGCCAACAAATTGAACAACCTAGAAGAAATGGA
CAAATTCCTAGACTCCTACAACCTACCCAAACTGAATCAGGAAGAAATGGAGAATCTGAATAGATCAATCACAAGCAAAG
TAATAGAAACAGTAATCAAAAACCTCCCCAAAAATAAGAGTCCAGGACCACACGGCTTCTCTGGAGAATTCTACCAAACA
TTCAAAGAAGATTTAATGCCTATCCTTCTCAAACTGTTCCAGAAAATAGAGGAAGATGGAGCACTCCCTAATACATTCTA
TGAAGCCAACATCACACTGATCCCCAAACCTGACAAGGACAACACAAAGAAGGAAAACTACAGGCCAATATCACTGATGA
ACATAGATGCAAAAATCCTCAACAAAATTTTGGCAAACCGAATGCAGCAATATATCAAAAAGATTATACACCATGATCAA
GTGGGATTTATACCAGGGACACAGGGATGGTTCAACATCTGCAAGTCAATCAACGTGACTCACTACATTAACAATATGAG
AAACAAAAACTACATGATCATCTCAATAGATGCAGAGAAAGCATTCGACAAGATCCAACATCCATTTATGATAAAAACCC
TCAATAAAATAGGTATAGAAGGAAAGTAGCTCAACATAATAAAGGCCATATATGACAAACCCACAGCCAACATCATACTC
AATGGACAAAAACTGAAACCCATCCCTCTCAGAACAGGAACAAGACAAGGGTGCCCACTTTCACCACTCTTATTCAACAT
AGTACTGGAGGTGTTGGCCAGAGCAATTTGGCAGGAAAAAGAAATAAAAGGAATCCAAATAGGCAATGAAGAAGTAAAAC
TCTCACTGTTTGCAGACGACATGATCTTATATATAGAAAACCCCAAAGAATCCATACAAAAACTATTAGAAACAATCAAC
AACTATAGCAAAGTTGCAGGGTATAAAATCAACATACATAAATCAATAGCATTTCTATATGCTAACAATGAACTAACAGA
AAAAGATCTCAAGAACTCAATCTCATTCACGATTGCAACAAAAAGAATAAAATACCTTGGGATAAATTTAACCAAGGAAG
TGAAAGATCTATACAACGAAAACTACAAGACCTTCTTGAAAGAAATCGACGACGACATAAAGAGATGGAAAGACATTCCA
TGCACATGGATTGGAAGAATAAACATAGTTAAAATGTCCATACTACCTAAAGCAATCTACAGATTCAACGCTATCCCAAT
CAGAATTCCAATGTCATTCTTTACAGAAATTGAACAAAGAATCCAAAACTTCATATGGGGCAACAAAAGACCCCGAATTG
CTAAAGCAATCCTGAGAAAGAAGAACAAAGCTGGAGGCATCACAATCCCTGACTTCAAAACATACTACAAAGCCACAGTA
ATCAAAACAGCATGGTATTGGTACAAAAACAGATGCACAGATCAATGGAACAGAATTGAAAGCCCAGAAATAAAACCACA
CATCTATGGATAGCTAATCTTTGACAAAGGAGCTGAGGGCCTACAATGGAGGAAAGAAAGTCTCTTCAACAAATGGTGCT
GGGAAAACTGGACAGCCACATGTAAAAGAAGGAAAATCAACCATTCTTTTTCACCATTTACTAAAATTAACTCAAAATGG
ATCAAAGACCTAAAGATTAGGCCTGAAACAATAAGTCTTCTAGAAGAGAATATCGGCAGCACACTCTTTGACATCAGCTT
CAAAAGAATCTTTTCGGACACCATAACCCCTCACATGAGGGAAACAACAGAAAGAATAAACAAATGGGACTTCATCAGGC
TAAAGAGCTTCTTCAAGGCAAGGGAAAACAGGATTGAAACGAAAAAACAGCCCACTAAGTGGGAAAAAATATTCACAAGT
TATTTATCTGACAAAGGGTTAATCTCCATAATATACAAAGAACTCACACAACTCAACAATAAAAAATCAAATAACCCAAT
TACAAAATGGGCAGGGGACATGAACAGACATTTCTCCAAAGAAGATATACGGATGGCCAATAGACACATGAAAAGGTGCT
CATCATCACTAATCATCAGGGAAATGCAAATCAAAACTACACTAAGATATCACCTTACACCTGTTAGAATGGCAAAAATA
TCCAAAACCAAGAGTGACAAATGTTGGAGAGGCTGTGGAGAAAAGGGAACCCTCATACACTGTTGGTGGGAATGTAAACT
GGTACGGCCACTATGGAAAACAGTATGGAGATTCCTCAAAAAGTTAAGAATAGAAATACCTTATGACCCAGCCATCCCAC
TACTGGGTATATATCCTAAGAACCTGAAATCAGCAATTTCAGAAGCTCCATGCACCCCTATCTTCATTGCAGCATTATTC
ACAATAGCCAAGTCATGGAACCAACCTAAGTGCCCAGCAACTGATGATTGGATAAAGAAGTTGTGGTATATATATACAAT
GGAATACTACTCAGCCATAAAAAGGACAAAGTTGTCCCATTCACAACAACATGGATGGACCTTGAGGGTATTATGTTGAG
TGAAATAAGGCAGACAGAGAAAGACGAACTCTGTATGACTCCACTCATAGGTGGTAGTTAACATATGGACAAAGAGAACT
GATCGGTGGTTGCCAGGGGAAAGGGGGGTGGGGGGAGGGCACTAGGGGTGAAGTGGTGCACCTACAACATGACTAATAAT
AATGTACAACTGTAATTTCACAAGGATGTTAACTTTTATAACCTTAATAAAAAAAAAAT
>equCab3_dna range=chr15:72602216-72608044 5'pad=0 3'pad=0 strand=+ repeatMasking=none
TAATAACAGAGATCGTCAGAGACCCACAGCAGCAAAATGACAGAGGGTGGAGAGGCTGGAGCCGCCCTCGGAGGAGCTGG
AAAAGGGTAAGAGAGAACTTTGCTCCATCCCATAGAGACTGGGATGTCTCCCGGGGGTGAGGGAAGGAGCGGGGGAGGGG
TCATGCATCCATGGGATCGTCCAGGACTCCCAATGCCCATGCAGCAGAAACCCTCTAACGGGGGAAAGCTTTCGTGTTGG
GGGACCCCATCAAGCCAGGGCCCCGGGAAACCAGAGAGCGAGAGCTGATCGGAATCCAGGTCAGCATGCGAGAGAAAGTG
CCCCTCCTCCCCCAACCGGCACTGCATGCCGCCATCGCAGCTGAAGGTGGAGGGCTCAGAACGCGTGCCTCTCAACCCCC
TTCTAGTGGCAACAGGCTGTAACTGCAACCGAATAATTCTATCATATGCAAAAACCGCTCCTCTACCATACAGCAATTTA
TAAAAGCTCCAGACCAGAAGGAAAACAATAAAAACACAGAATTAAGTCCTGAGCACTTGGAAATAGGTAAACTAAGTGAA
AATGAGTTCAGAGTAGTTATCATCAAAAAACTCAATGAAGTAAAGGGAAATATAGAGAAACAAGTCAACAAGTTCTGTAG
TTACTTCACAAAAGAGATAGAAACTATAAAGAAAAATCAATCAGAAATATTAGAGATGAAAAATACAATGAATCAGATAA
AACAGAAAACGGACTCCCTGAATGCATGTGTAGACACCACAGAGGAGAAAATTAGCATAATCGAAGACAGACGGGCTGAA
TGGCTCCAGACAGAGGAAGAAACAGAACTAAGAATTAAAAAAAATGAAAAGAATCTCCGAGAAATAGCAGATTCAATGAG
GAAATCCAATTTAAGAATTATCAGAATTCCGGAGGGCATGGAAAAGGAAAATGGAGCAGAAAGTGTGCTTAACGAAATTA
TAGAAGAGAACTTCCCAAATCTAGGGATTGAGGGAGAAATGTGTATGGAGGCAGCTTTCAGATCTCCTAGATTTGTCAAT
GTAAAAAGACCTACTGCAAGGCATATAGTAGTAAAAATGACAAAAATGAAAGACAAAGAAAGAATACTCAGGGCAGCAAG
ACAGAAGAAAATAACCTACAAAGGAACTCCTATCAGACTTTCAGCGGATTTCTCTACAGAAACCTTACAAGCTAGGAGAG
AATGGAATGACATATTCAAAACTTTAAAAGATAAAAATCTTCAGCCAAGAATACTCTATCCAGCAAAAATATCCTTCAGA
TATGAGGGAGAAATTAAATCTTTTCCAGACAAACAAAAGTTAAGGGAATTTGTAACCAAAAGTACTCCACTACAAGAAAT
CCTCAAGAAGGCTCTCATACCTGAAAAAAGAAAAAAAGGGAGAAAGGGGTCACAAACTACAGAGTAGGGAGACAGATAGA
ACCAGAATAGGATAGCAAATATTCAACCATAGCATTAGGATAAAGGGAAGGAAACTACCAAAGCAAAGACAATCTTATCA
CTCTAACCACAAACTCATAACACGAGTTGGAATAAGAGATGAAAATCATAATTTAGGAGGGGAAGAGGAAAGGGACTAAA
TCAGTCTAGGCCAAGTAAGTAAGAGACCAACAGAAAATGGACTATATTATACACGAGATTCTAAATACAAACTTCAGGGT
AGCCACTAAACTAAAAAACAAAACAGAGACACAAAACATAAATAAGGAAAAATCTAAGAAACCCAGCATAAGAAATTGCA
GAAGTCAATGGGTAGGCTAAACACACACAGGATGAGAAACAAAGGAAATGCAGGAAAACCGGATAACGAGCCACAGAATG
ACAGCATTAAGCCCTCATGCATCAATAATCACCCTCAATGTAAACGGATTGAACTCTCCAATAAAAAGACACAGAGTGGC
AAAATGGATTAAATAACAAGATCCAACAATTTGTTGCCTCCAGGAAACACACCTCAGCCCCAAGGACAAACACAGGCTCA
GAGTGAAAGGGTGGAAGACAATACTTCAAGCTAATAGCAAACAAAAGAAAGCAGGTGTCACAATACTTATATCAGACAAA
ACGGATTTCAAAATAAGGCAGGTAAAGAGAGACACAGAGGGACAATATATAATGATCAAACTGACACTTTATCAAGAAAT
AACGCATATAAATATCTATGCACCCAACACAGGAGCACCAAAGTTCATAAAGCAACTATCAACAGACCTAAAGGAAGATG
TTAAAGACAACACAATAATAGTAGGGGACCTCAACACCCCATTCACGTCAATGGACAGATCACCCAGACAGAAAATCAAC
AAGGAAATAGTGGAACTAAATGAAAAGCTAAAACAATTGGACTTAATAGACATATATAGAACACTTCATCCAAAAACAGC
AGAATACACATTCTTCGCAAGTGCACATGGAACATTCTCAAGGATAGACCATATGTTGGGAAACAAGGCAAGCCTCTACA
AATTTTAAAAAATTTAAATAATAACAAGCATCTTCTCCGATCATAATGCTATAAGGCTAGAAATTAATTACAAGAAAAAA
GCTGAGAAAGGCACAAGGATGTGGAGACTAAACAATATGCTATTGAACAAGCAATGGATCATTGAAGAAATTAAAGAAGA
AATAAAAAAATACCTGGAGACAAATGAAAATGATAACATGCCATACCAACTCATATGGGATACAACAAAAGCTGTATTAA
GAGGAAAATTTATTGCAATACAGACACATCTTAACAAACAAGAAAAATCCCAAATAAGCAATCTTAAACTACACCTAACT
GAATTAGAGAAAGAAGAACAAAGCCCAAAGTCAGCAGACGGAGAGAAATAATAAAAATCAGAGCAGAAATAAATGCTATT
GAAACGAAAAAGGCAGTAGAAAGGATCAATGAAACAAAGAGCTGGTTCTTTGAGAAGATAAATAAAATTGACAAACCCCT
AGCCAGACTTACAAAGAAAAAAAGGGAGAAAGCTCAAATAAACAAAATCAGAAATGAAAGAGAAGAAATAATAATAGACT
CTGCAGAAGTACAACGGAATATAAGAGAATACTACGAAAAACTATATGCCAACATAATGGATAACCTAGAGGAAATGGAT
ACATTCTTGGACTCCTACAATCTCCCAAAGCTCACTCAAGAAGGAGCAGACAATTTGATAAGCCCAATCACAAGGAAAGA
GATTGAAATAGCAATCAAAAACATCACAAAGAATAAAACCCCAGGACCAGATGGCTTTCCTGGGGAATTCTACCAAACTT
TCAGAGAGGATTTAATACCTCTCCTTTTCAAGCTATTCCAAAAAATTAGGGAGGATGGAACACTTCCTAATACATTCTAC
GAGGCCAACATCACGCTGATACCTAAGCCTGACAAGGACAGCACGAAAAAAGAGAACTACAGGCCAATATCACTGATGAA
CATAGATGCAAAAATTCTAAACAAAATTTTGGCAACCAGAATTCGCAATTCATCAAAAGGATCATACATCATGATCAAGT
GGGATTCATACCAGGGATACAGGGATGGTTCAACATCCGCAAATCAATCAATGTGATACACCACATCAACAAACTGAGGA
ATAAAAACCACATGATCATCTCAATAGATGCAGAGAAAGCATTTGACAAGATCCAACAGCCATTTATGATAAAAACTCTA
ACAAAATGGACACAGAAGGGAACTACCTCAACACAATAAAGGCCATATATGACAAACCCACAGCCAACATCATATTCAAT
GGGCAAAAACTGAGTGCCATCCCCCTGAGAACAGGAACGAGACAAGGATGCCCTCTATCACCACTCTTATTTAACATAGT
ACTGGAGGTCCTGGCCAGAGCAATCAGGCAAGAAAAAGGAATAAAAGGAATCCAAATAGGGAAGGAAGAAGTGAAACTCT
CGCTGTTTGCAGACGACATGATCTTATATATAGAAAACCCCAAAGAATCCATTGGAAAACTTTTAGAAGTAATCAACAAC
TACAGCAAAGTTGCAGGGTATAAAATCAATTTGCATAAATCAGTAGCATTTCTATATTCTAATAACGAACTAACAGAAAA
ATAACTCAAGAACACAATGCCATTCACAATCGCTACAAAAAGAATAAAATATCACAGGGTGAATTTAACTAAGGAAGTGA
AAGACCTATACAATCAAAATCACAAGGCCTTTCTGAAAGAAATGGATGATGACATAAAGAGATGGAAAGACATTCCATGT
ACATGGATTAGAAGAATAAACATAGTTAAAATGTCCATTGTACCTAAAGCAATCTACAGATACAATGCTATCTCAATCAG
ATTCCCAATGACATTCTTTACAGAATTAGAACAAAGAATCCTAAAATTCATATGGGGCAACAAAAGACCCTGAATTGCTA
AAGCAATCCTGAGAAAAAAAGAACAAAATGAGAGGCATCACAATCCCTGACTTCAAAACATACTACAAAGCTACAGTAAT
CAAAACAGCATGGTACTGGTACAAAAACAGGTGCACAGATCAATGGAACAGAATTGAAAGCCCAGAAATAAAACCACACA
TCTATGGACAGCTTATCTTCGACAAAGGAGCTGAGGGCATATAATGGAGAAAAGAAAGTCTTTTCAACAAATGGTGCTGG
GAAAACTGGAAAGCCACATGTAAAAGAATGAAAATTGACCATTCTTTCTCACCATTCATCAAAATAAACTCAAACTGGAT
CAAAGACCTAAAGGTGAGACCTGAAACCATAAGGCTTCTAGAAGAAAATGGAGGCAGTACACTCTTTGACATCAGTATTC
AAAGGATCTTTTCGGACACCATGTCTTCTCAGAGAAGGGAAACAATAGAAAGAATAAAGAAATGGGATTTCATCAGACTA
AAAAGCTTCTTCCAGGCAAATGAAAACAGGACTGAAACAAAAAAACAAGCCACTAACTGGGAAAAAATATTTGCAAGTCA
TACATCTGACAAAGGCCTAATATCCATAATATATAAAGAACTCACACAACTCAACAACAAAAAATCAAACAACCCGATCA
AAAAATGGGGTGGAGACACAAACAGATATTTCTCCAAAGAAGATATATGGATGGCCAATAGGCACATGAAAAGATGTTCA
TCATTGCTGATCATCAGGGAAATGCAAATCAAAACTACACTAAGATATCACCTTACACCCATTAGAATGACAAAAATATC
TAAAAGTAATAGTAACAAATGTTGGAGAGGTTGTGGAGAAAAAGGAACCCTCATACGCTGCTGGTGGGAATGCAAACTGG
TGCAGCCACTATGGAAAACAGTATGGAGATTCCTCAAAAAATTAAAAATAGAACTACCATACGACCCAGCTATCCCACTA
CTGGGTATCTATCCAAAGAGCTTGAAGTCAGCAATTCCAAAAGTCCTATGCACCCCAATGTTTATTGCAGCATTATTTAC
AATAGCCAAGACGTGGAAGCAACCTAAGTGCCCATCAACAGATGACTGGATAAAGAAGATGTGGTATATATATACAATGG
AATACTACTCAGCCATAAAAAAGAACAAAATCGTCCCATTTGCAACATGGATGGACCTTGAGGGAATTATGTTAAGTGAA
ATAAGCCAGACAGAGAACGACAATCTCTGTATGACTCCACTCATATGAGGAATTTAAAAATGTAGACAAAGAGAACAGAT
TAGTGGCTACCAGGGGAAAGATGGGGTGGGGGGTGGGCATAAAGGGTGAAGGGGTGCACCTACAACATGACTGACAATAA
TGTACAACTGAAATTACGCAAGATTGTAACCTATCACTAACTCAATAAAAATTTAAAAAATAAATAAAT
>equCab3_dna range=chr20:36611209-36616760 5'pad=0 3'pad=0 strand=+ repeatMasking=none
TTTTTATTAATGTTATGATAGATTACAACCTTGTGAGATTTCAGTTGTACATTTTTGTTAGTCATGTTGTGGGTACACCA
CTTCCCCCTCTGTGCCCTCCCCCCACCCCCCCTTTTCCCTGGTAACCACCGATCAGATCTCCTTATCAATATGCTAATTT
CCACCTATGAGTGGAGTCATATAGAGTTCGTCTTTCTCTGACTGGCTTATTTCGCTTAACATAATACCCTCGAGGTCCAT
CCACGTTGTTGTGAATGGGCTGATTTTGTCTTTTTTTATGGCTGAGTAGTATTCCATTGTGTATATATACCACATCTTCT
TTATCCAATCATCAGTTTCTGGGCATGTAGGCTGGTTCCACGTCTTGGCTATTGTAAATAATGCTGTGATGAACATAGGG
GTGCAACGGACTCTTGAGATTTCTGATATCAGGTTCTTAGGATAGATACCCAGTAATGGGACGGCTGGGTCATAGGGTAT
TTCTATTTTTAACTTTTTGAGAAATCTCCATACTGTTTTCCATAGTGGCTGTATCAGTTTGCATTCCCACTAACAGTGTA
TGAGGGTTCCTTTTTCTCACAACCTCTTCAACAATTTGTTGCTCTTGGTTTTGGATGTTTTTGGCCAATCTAACGGGGGT
AAGGTGATATCTTAGTGTAGTTTTGATTTGCATTTCCCTGATGATTAGCGATGATGAACATCTTTTCATGTGTCTATTGG
CCATATTCATATCTTCTTTTGAGAAATGTCTGTTCATGTCCTCTGCCCATTTTTTGATCGGGTTGTTTGTTTTTTTGTTG
TTAAGCAGTGTGAGTTCTTTGTATATTATGGAGATTAACCCTTTGTCGGATAAGTGGCTTGTAAATATTTTTTCCCAATT
AGTGAGCTGTTTTTTTGTTTCAATTCTGTTTTGCCTTGCCTTGAAGAAGCTCTTTAGTCTGATGAAGTCCCATTTGTTTA
TTCGTTCTATTGTTTCCCTCAGCTGAGGAGTTGCAGTGTCCGAAAAGATTCTTTTGAAACTGATGTCAAAGAGTGTACTG
CCTATATTCTCTTCCAAAAGACTTATTGTCTCAGGCCTAATCTTTAGGTCTTTGATCCATTTTGAGTTTATTTTGGTGTG
TGGTGAAAAAGAATGGTCAATTTTCAATCTTTTGCATGTGGCTGTCCAGTTTTCCCAGCACCATTTGTTGAAGAGACTTT
CTTTTCTCCATTGTAGGCCCTCTGCTCCTTTGTCGAAGATTAGCTGTCCATAGATGTGTGGTTTTATCTCTGGGCTTTCA
ATTCTGTTCCATTGATCTGTGGACCTGTTTTTGTACCAGTACCATGCTGTTTTGATCACTGTAGCTTTGTAGTATGTTTT
GAAATCGGGGATTGTGATTCCGCCGGCTTTGTTTTTCTTGCTCAGGATTGCTTTAGCAATTCGCGGTCTTTTGTTGCCCC
ATATAAATTTTAGGATTGTTTGTTCAATTTCTGTGAAGAACGTTCTTGGGATTCTGATTGGGATAGCATTGAATCTGTAT
ATTGCTTTAGGTAGTATGGACATTTTAACTATGTTTATTCTTCCAATCCATGTGCAAGGAACCTCTTTCCATCTCTTTAT
GTCATCGTCAATTTCTTTCAAGAAAGTCTTGTAGTTTTCATTGTATAGATCCTTCACTTCCTTGGTTAAGTTTATCCCAA
GGTATTTTATTCTTTTCGTTGCGATTGTGAATGGGATTGAGTTCTTGAGTTCTTTTTCTGTTAGTTCATTGTTAGTGTAT
AGAAATGCTACTGATTTATGCACGTTAATTTTATACCCTGCTACTTTGCTGTAGTTGTTGATTATTTCTAATAGTTTTTC
TGTGGATTCTTTGGGGTTTTCTATATATAAGATCATGTCGTCTGCAAACAACGAGAGTTTTACTTCTTCGTTACCTATTT
GGATTCCTTTTATTTCTTTTTCCTGCCAAATTGCTCTGGCCAGCACCTCCAGTACTATGTTGAATAGGAGTGGTGAAAGT
GGGCACCCTTGTCTTGTTCCTGTCCTCAGAGGGATGGCTTTCAGTTTTTGTCCATTGAGTATGATGTTGGCTGTGGGTCT
ATCATATATGGCCTTTATTATGTTGAGGTACTTTCCTTCTATACCCATTTTACTGAGGGTTTTTATCATAAATGGGTGTT
GGATCTTGTCGAATGCTTTCTCTGCATCTATTGAGATGATCATGTGGTTTTTGTTTTTCATTTTGTTGATGTAGTGTATC
ACATTGATTGACTTGCGGATGTTGAACCATCCCTGTGTCCCTGGTATAAATCCCACTTGATCATGGTGTATAATGTTTTT
GATGTATTGCTGTATTCAGTTTGCCAAAATTTTGTTGAGGATTTTTGCATCTATGTTCATCAGTGATATCGGCCTGTAGT
TCTCCTTCTTTGTGTTGTCCTTGTCAGGTTTGGGGATCAGAGTGATGTTGGCTTCATAGAATGTGTTAGGGAGTTCTCCA
TCTTTCTCAATTTTCTGGAACAGTTTGAGGAGAATAGGTATTAAGTCTTCTTTGAATGTTTGGTAGAATTCTCCAGAGAA
GCCGTCTGGTCCTGGACTCTTATTTTTGGGGAGGTTTTTGATTACCGTTTCTATTTCCTTACTTGTGATTGGCCTATTCA
GATTCTCCATTTCTTCCTGATTCAGTTTGGGGAGATTGTAGGAGTCTAGGAATTTGTCCATTTCTTCCAGGTTGTTCAAT
TTGTTGGCATATAGTTTTTCATAGTATTCTCTTATGATCTCTTGTATTTCATTGGTATCTGTTGTGATTTCTCCTCTGTC
ATTCCTGATTTTATTAATTTGTGATTTCTCTCTTCTTTTCTTGGTGAGTCTGGCTAGGGGTTTGTCAATTTTGTTAATTC
TTTCGAAGAACCAACTCTTTGTTTCATTGATCCTTTCTATTGTCTTTTTTGTTTCAATATCGTTTATTTCTGCTCTTATT
TTTATTATTTCCCTCCTTCTACTGACTCTGGGCTTTGTTTGTTCTTCTTTTTCTAGTTCTGTTAGGTGTCGTTTGAGGTT
GCTTATGTGAGCTTTTTCTTGTTTAGTGAGGTGAGCCTGTATTGCGATGAATTTCCCTCTTAGGACTGCTTTTGCTGCAT
CCCAAATGGTTTGGTATGTCGTGTTCTCATTTTCATTAGTCTCCAGATAAAATTTGATTTCTTCTTTAATTTCTTCAATG
ATCCATTGTTTGTTGAGAAGCGTGTTGTTTAGTCTCCACATTTTTGCACCTTTCTCTGCTTTTTTCTTGTAGTTGATTTC
TAGTTTAATAGCATTGTGATCAGAAAAAATGCTTGATATTATTTCAACTCTCTTGTATTTATTGATGTTTGCTTTGGTTC
CCAAAATATGGTCAATCCTTGAGAACGTTCCATGTGCACTTGAGAAGAATGTGTAACCTGCTGTTTTTGGATGAAGTGTT
CTATATATATCTATTAAGTCCATCTGGTCTAATTTTTCATTTAATTCTATTATTTCCTTGCTGATTTTCTGTCTGGATGT
TCTGTCCATTGGTGTTAATGGTGTGTTGAGGTCCCCTACTATTATTGTATTGTTGTTGATGTCTTCTTTTAGTTCTATTA
AGAGTTGCTTTACAAATTTTGGTGCTCCTGTGTTGGGTGCGTATATATTTATAAGCGTTATGTCTTCTTGGTGGAGAGTC
CCTTTTATCATTATATACTGTCCCTCTTTATCTTTCTTTATCTGTTTTGCTTTGAAATCTACCTTGTCTGATATTAGTAT
AGCGACACCTGCTTTCTTTTGTTCATTATTAGCTTGGAGTATTGTTCTCCATCCCTTCACTCTGAGTCTGTGTTTGTCTT
TGGGGCTGAGGTGTGTTTCCTGGAGGCAGCATATTGTTGGATCTTGTTCTTTGATCCATCCTGCCACTCTGTGTCTTTTG
ATTGGGGAGTTCAATCCATTTACATTTAGAGTGATTATTGAGACGTGGGGGCCTACCACTACCATTTTGTGTCTTGTTTT
CCAGTTTTCTTCAGTTTCCTTTGTTTCTCGTCCCATGGTTTAATCTGTTCTGATGTAGAGCTGCTACTCTCTGTTGTTGT
CCTTCTACTTATCTCCTCTGCTCTTGGTTTTGTAGCCCCTTTCCTTTTTTGGATTTTTCAGGAATGAGGGTTTTCCTGAG
GATTTCCTGAAGAGGAGGTTTTGTGGCAATGAACTCCCTTAATTTTTGTTTATCTGGGAAAGTTTTTATTTCTCCATCGT
ATTTGAAGGATATTTTCACTGGGTAGAGAATTCTCGGCTGTAGATTTTTGTCCTTCAGATTTTGGAGTATATCATTCCAC
TCTCTTCTAGCCTGTAAAGTTTCTGCTGAGAAATCTGCTGATAGCCTGATGGGGGTTCCTTTGTAGGTTAGTTTCTTTTG
CCTGGCTGTCCCTAGTATTTTCTCCTTGTCGTTGACTTTTGCTAGCTTCACTACTATATGCCGTGGAGTTGGTCTTCTTG
CATTGATAAAGTTTGGAGATCTATTGGCTTCTGTCACCTGAAGATCCATCTCTCTCACCAGATTTGGGAAGTTCTCAGCC
ATTATTTCTTTGAATAGGCTTTCTGCCCCTTTCTCCTTCTCTTCTCCCTCTGGTATACCTATAATCCTTACGTTGCATCT
CCTAATTGTGTCTGATAATTCTCGGAGAGTTTCTTCACTTCTTTTTAGTCTTGCTTCTCTCTCCTCCTCTGCCCGCAGCA
ATTCTATATTGCCATCTTCCAAATTGCTAATTCTTTCCTCCATATTATAGGCCCTACTGTTCAGAGCATCTAGATTTTTC
TTAATCTCCTCTATTGTGTTCTTCATTTCCAATATTTCTGTTTGGTTCTTCTTTATCGTATCAAACTCTTTTGTGACATA
GCTCCTGAACTCGTTGAGTTGTCGGTCAGAATTCTCTCTTAACTCATTGAGAGTTTTAATGATGGCTGTTTTGAAGTCAT
CATCATTTAGGTTATATATCTCATTTTCTTTGGGATTGTTTTCTGTGTATTTGTTACTTTCTTTCTGTTCTGGAGATTTA
ATGTATTTTTTCATATTGCTTGATGTTGTTGATTTGTGCCTCCGCATGGAGATAGAGTTTAGTTGCTCCTTTCACTTGTT
TCAGCTGCTGCGGTGGGGGAGCAGCTGTTTATACTGCACCAACCAGGAACCCTGTCCGCAGTTGCTAACTGGGCCTGGGC
CCCTCCTCGTAGCCACAGTGGCCCTTTGGATTCCCTCCTCTGCCGTGGGGGCCGTCACAGGGGGGATTCAGGCTGCTGGT
GCCTACTGTTGCAGCCCACCTAGATGTGCTCTCTCCTTAGGGTCTGCAACGGTGTTATGGGCTTTTCCAGCGGCCAGGGG
TGGGATCACTTATATTTGTCACTCCGTTGCTGTCGGCACCCACAAATCTCACTTGTCCTCTATGGGTTGCAGGAGAGCTA
TTGGCATCTTCTACAGTCTGTGGTTAGTTCACCTAGCTATGCTGCTTTTGCCCTGGGGTCTTCCAGCCTTGTGGCTGGCA
GCTGGGTGCCTTCTACTGGTGCTATGCAGAGA
>equCab3_dna range=chr5:28909956-28915455 5'pad=0 3'pad=0 strand=+ repeatMasking=none
CCCCTCCCCCCCAGCAAATCCAGTGGGCGCAGCCATCTTGCCCCAAGGCGGAGAGCTAACACGCTGTCTCGACCCCCATC
TAGTGGCGACAGGCTGTAACTGCAACTGAATTCTACCACCATGAGAAAAAACTGCTCCTCTACCATCCAGCAATTTATAA
AAGCCCCAGACCAGAAGGAAAACAATAAAAACACAGAATTAAGTCCTGAGGACTTGGAATTAGGTAAACTAAGTGATAAT
GAATTCAGAGCAGCTATAATCAAAAAACTCAATGAGGTAGAGAGAAAGATAGAGAAACAAGCCGAGTTCTGGAGTTACTT
CACAAAAGAGATTGAAGTCATAAAGAAGAATCAAACAGAATTACTTGAGATGAAAAACACAATGGACCAGATAAAACAGA
ATACGGATTCCCTGAATGCCCGTGTAGACAATATAGAGGAGCAAATCAGCATAATCGAGGACAGACAGGCTGAATGATGC
CAGACAGAGGAAGAAAGAGAACTAAGAATTAAAAAAAATGAGGAAAATCTCCGAGAGATAATGGATTCAATGAGGAGTAA
GAACATAAGGATCATAGGAATTCCCAAGAATATGGAAAAGGAAAATGGAGCCAAAAGTGTGCTTAACGAAATTATTGAAG
AGAACTTCCCAAATCTAGGGATCAACAGAGAAATGTGTGTAGAGGAGGGTTTTAGATCTCCTAGATTTGTCAATGTAAAA
AGACCCACCGCAAGGCACATAATAGTAAAGTTGGCAAATAGGAATGATAAGGAAAGAATACTCAGGGAAGTAAGGAAAAA
AAAGAGAATAACCTATAAAGGAGCCCCTATCACACTGTCAGCGGATTTCTCTACAGAAACCCTACAAGCTAGGAGAGAAT
GGAGTGATATATTCAAAGCTTTAAAGGATAAAAACCTTCAGCCAAGAATACTCTATCCAGCAAGAATTTCCTTCAGATAT
GAGGGAGAAATTAAATCTTTTCCAGACAAACAAAAGTTAAGGGAATTTGTAACTAAAAGCCCTCCATTACAAGAAATCCT
CAAGAAGGCTCTCATACTTGAAAAAAGAAAAAAGGGAGAAAGGGGACACAAGCCACAGACTAGGGAGACCAATGGATAGA
ACCAGACCCGGATAGCAAATATTCAACTATAGCATTAGGGTAAAAATAAGGAAACTACCAAAACAAGGACAATCTTAGCA
CTCTAACTACAAATTAATAAGACGAGTTGGAATAAAAAATGAAAATAATTATTTAGGAGGGGAAGAGCAAAGGGTCTAAA
TCAGTATTGGTTGAGTAAGTAAGAGACCACCAGAGAACAGACTATATTATACACGAGATTCTAAATACAAACTTCAAGGT
AGACACTAAAATAAAGTACAGAACAGAGTCACAAATCATAGATAAGGAAAAATCTAAGAAACCCAGCATAAGAAATTGCA
GTATTAAATGGATAGTCTAAAGCACACAGGAAAAGAAACACAGGAAAACAAGATAATGAGCGACAGATTGACAGCATTAA
GTCCACATGCATCAATAATCACTCTCAATGTGAATGGATTGAACTCTCCAATAAAAAGACACAGAGTGACAAAATGGATT
AAAGAACAAGATCCAACAATTTGTTGCCTCCAGGAAACACACCCCAGCCCCAAGGACAAACACAGAGTCAGGGTGAAGGG
TGGAGGACAATACTTCAAGCAAATAGCAAGGAAAAAAAGGCAGGTGTTGCAATTCTCATATCAGACCAAGTGGATTTCAA
AATAAGACAGGTAAAGAGAGACACAGAGGGACAATATATAATGATCAAAGGGACACTTCATCAAGAAGAAATAACGCTTA
TAAATATCTATGCACCCAACACAGGAGCACCAAGATTCATAAAACAACTATTAACAGACCTAAAGGAAGATGTTAAGAAC
AACACAATAATAGTAGGGGACCTCAACACCCCACTGACATCAATGGACAGATCATCCAGACAGAAAATCAACAAGGAAAT
AGTGGAGCTGAATGAAAAACTAAAACAATTGGACTTAATAGACATATAGATCACTCCACCCTGAAGGAGCTGAATACACA
TTCTTCTCAAGTGCACATGGAACATTCTCTAGGATAGACCATATGTTGGGAAACAAGGCAAGCCTCTACAAATGTAAAAA
CATTGAAATAATGACAAGCATCTTCTCAGATCATAGTGCTATAAGGCTAGAAATTAATTACAAGAAAAAAGCTGAGAAAG
GCACAAAGATGTGGAGACTAAACAACACACTACTGAACAAGCAATGGATCATTGAAGAAATTAAAGAAGAAATAAAAAAA
TACCTGGAAACAAATGAAAATGATAGCATGCCATACCAACTCATATGGGATACAGCAAAAGCTGAATTAAGAGGAAAATT
CATCGCACTACAGGCACATCTTAACAAACAAGAAAAATCCCAAATAAGCAACCTTAAAGCACACCTAACTGAACTAGAGA
AAAAAGAACAAATGAAGCCCAAAGTCAGCAGAAGGAGAGAAATAATAAAAATCAGAGCAGAAATAAATACTATTGAAACG
AAAAAGGCAGTAGAAAGGGTCAATGAGACAAAGAGCTGGTTTTTTGAGAAGATAAATAAAATTGACAAACCACTAGCCAG
ACTTACAAAGAAAAAAAGGGAGAAAGCTCAAATAAACAAAATCGGAAATGAGCGAGGAGAAATAACAACAGACTCTGCAG
AAATACAACAGATTATAAGAGAATACTACAAAAAACTATATGCCAACAGAATGGATAACCTAGAGGAAATGGATAAATTC
TTGGACTCCTACAGTCTCCCAAAGCTCACTCAAGAAGAGGCAGACAATTTGAACAGACCAATCATAAGGAAAGAGGTTGA
AACAGCAATCAAAAACATCCCAAAGGATAAAACCCCAGGACCAGATGGCTTTCCTGGGGAATTCTACCAAACTTTCAGAG
AGGATTTAATACCCATCCTTTTCAAGCTATTCCAAAAAATTAGGGAAGATGGAACACTTCCTAACACATTCTATGAGGCC
AACATCACGCTGATACCAAAACCTGACAAGGACACCACGAAAAAAGAGAACTACAGGCCAATATCACTGATGAACATAGA
TGCAAAAATTCTAAACAAAATTTTGGCAACCAGAGTTCAGCAATTCATCAAAAGAATCATACATCAGGATCAGGTGGGAT
TCATACCAGGGACACAGCAGGGATGGTTCAACATCCGCAAATCAATCAACGTGATACACCACATCAACAAACTAAGGAAT
AAAAACCACATGATCATCTCAATAGATGCAGAGAAGGCATTTGACAAGATCCAACAGCCATTTATGATAAAAACTCTGAA
CAAAATGGGCATAGAAGAAACTACCTCAACATAATAAAGACCATATATGACAAACCCATAGCCAACATCATACTCAATGG
GCAAAAACTGAACCCCATCCCCCTGAAAACAGGAACGAGACAAGGATGCCCTCTATCACCACTCTTATTGAACATAGTAC
TGGAGGTCCTGGCCAGAGCAATCAGGCAAGAAAAAGGAATAAAAGGAATCCAAATAGGGAGGGAAGAAGTGAAACTCTCG
CTGTTCGCAGACGACATGATCTTATATATAGAAAACCCCAAAGAATCCATTGGAAAACTGTTAGAAGTAATCAACAACTA
CAGCAAAGTTGCAGGGTATAAAATCAATTTGCATAAATCAGTAGCATTTCTATACTCCAGTAATGAACCAACAGAAAAAG
AACTCAAGAATACAATACCATTCACAATCGCAACAAAAAGAATAAAATACCTTGGGGTAAATTTAACTAAGGAAGTGAAG
GACCTATATAATGAAAATTACAAGGCCTTTCTGAGAGAATTGGATGACGACATAAGGAGATGGAAAGACATTCCATGTAC
ATGGATTGGAAGAATAAACATAGTTAAAATGTCCATTCTACCTAAAGCAATCTACAGATTCAACGCCATCCCAATCAGAA
TCCCAATGACATTCTTTACAGAATTAGAACAAAGAATCCTAAAATTCATATGGGGCAACAAAAGACCCCGAATTTCTAAA
GCAATCCTGAGAAAAAAGAACAAAACGGGAGGCATCACAATCCCTGACTTCAAAACATACTACAAAGCTACAGTAATCAA
AACAGCATGGTACTGGTACAAAAACAGGTGCACAGATCAATGGAACAGAATTGAAAGCCCAGAAATAAAACCACACGTCT
ATGGACAGCTTATCTTTGACAAAGGAGCTGAGGGCATACCATGGAGAAAAGAAAGTCTTTTCAACAAACGGTGCTGGGAA
AACTGGAAAGCCACATGTAAAAGAATGAAAATTGACCATTCTTTTTCACCATTCACCAAAATTAACTCAAAATGGATCAA
AGACCTAAAGGTGAGACCTGAAACCATAAGGCTTCTGGAAGAAAACGTAGGCAGTACACTCTTTGACATCAGTATTAAAA
GGATCTTTTCGGACACCATGCCTTCTCAGAGAAGGGAAACAATAGAAAGAATAAACAAATGGGACCTCATCAGATTAAAG
AGCTTCTTCAAGGCAAATGAAAACAGGATTGAAACAAAAAAACAACCCACTAACTGGGAAAAAATATTTGCAAGTCATAT
ATCTAACAAAGGCTTAATATCCTTAATATATAAAGAACTCTCGCAACTCAACCACAAAACATCAAACAACCCAATCAAAA
AATGGGCTGGAGACATGAACAGACATTTCTCCAAAGAAGATATACTGATGGCCAATAGGCACATGAAAAGATGCTCATCA
TCGCTGATCATCAGGGAAATGCAAATCAAAACTACACTAAGATGTCACCTTACCCCCGTTAGAATGACAAAAATATCTAA
AACTAATAGCAACGAATGTTGGAGAGGTTGCAGAGAAAAAGGAACCCTCATACACTGCTGGTGGGAATGCAAACTGGTGC
AGCCACTATGGAAAACAGTATGGAGATTCCTCAAAAAACTAAAAATAGAACTGCCATACGATCCAGCCATCCCACTACTG
GGTATTTATCCAAAGAGCCTGAAGTCAGCAATCCCAAAAGTCCTGTGCACCCCAATGTTTATTGCAGCACTGTTTACAAT
AGCCAAGACGTGGAAGCAACCTAAGTGCCCATCAACAGACGAATGGATAAAGAAGATGTGGTACATATATACAATGGGAT
ACTGCTCAGCTGCAAAACAGAACAAAATCATTCCATTTGCAATAACATGGATGGACCTTGAGAGAATTATGTTAAGTGAA
ATAAGCCAGCAAGAGAAAGATAATCTGTGTATGACTCCACTCATATGAAGAATTTAAAACTATGGACCAAGAACAGTTTA
GTGGCTACCAGGGGAAAGGTGGGGTGGGGGGTGGGCACAAAGGGTGAAGTGGTGCACCTACAACATGACTGACAAACATT
AATGTACAATTGAAATTTCACAAGATTGTAACCTATCAATAACTCAATGAAAAAAAAAAT
>equCab3_dna range=chr11:13159542-13165182 5'pad=0 3'pad=0 strand=+ repeatMasking=none
TTTTTGTTTATTAATGTCACGATAGATTACAACCTTGTGAGATTTCAGTTGTACATTATTGTTAGTCATGTTGTGGGTAC
ACCACTTCCCCCTTTGTGCCCTCCCCCCACCCCCCCTTTTCCCTGGTAACCACCGATCAGATCTCCTTGTCAATATATTA
ACTTCCACCTATGAGTGGAGTCATATAGAGTTCGTCTTTCTCTGACTGGCTTATTTCGCTTAACATAATACTCTCGAGGT
CCATCCACGTTGCTGCGAATGGGCCAGTTTTGTCTTGTTTTAGGGCTGAGTAGTATTCCATTGTGTATATATACCATATC
TTCTTTATCCAATCATCAGTTTCTGGGCATGTAGGTTGGTTCCACGTCTTGGCTATTGTAAATAATGCTGCAATGAACAT
AGGGGTGCAAGGGACTCTTGGGATTTCTGATTTCAGGTTCTTAGGATAGATACCCAGTAATGGGATGGCTGGGTCATAGG
GTATTTCTATTTTTAACTTTTTGAGAAATCTCCATACTGTTTTCCATAGTGGCTGTACCAGTTTGCATTCCCACCAACAG
TGTATGAGGGTTCCTTTTTCTCCACAACCTCTCCAACATTTGCCGCTCTTGGTTTTGGATGTTTTTGCGAATCTAACGGG
TGTAAGGTGATATCTTACTGTAGTTTTGATTTGCATTTCCCTGATGATTAGCGATGATGAACATCTTTTCATGTGTCTAT
TGGCCATATTCATATCTTCTTTTGAGAACTGTCTGTTCACGTCCTCTGCCCATTTTTTGATCGGGTTGTTTGTTTTTTTG
TTGTTAAGCCTTGTGAGTTCATTGTATATTATGGAGATTAACCCTTTGTCGGATAAGTGGCTTGTAAATATTTTTTCCCA
ATTAGTGAGCTGTTTTTTTGTTTCAATCATGTTTTCCCTTGCCTTAAAGAACCTCTTTAGTCTGATGAAGTCCCATTTGT
TTATTCTTTCTATTGTTTCCCTCAACTGAGGAGATATAGTGTCCAAAAAGATTCTTTTCAAACTGATGTCAAAGAGTGTA
CTGCCTATATTCTCTTCTAGAAGACTTATTGTTTCAGGCCTAATCTTTAGGTGTTTGATCCATTTTGAGTTTATTTTGGT
GTGTGGTGAAAAAGAATGGTCAATTTTCAATCTTTTGCATGTCGCTGTCCAGTTTTCCCAGCACCATTTGTTGAAGAGAC
TTTCTTTTCTCCATTGTAGGCCCTCTGCTCCTTTGTCGAAGATTAGCTGTCCATAGATGTGTGGTTTTATCTCTGGGCTT
TCAATTCTGTTCCATTGATCTGTGGACCTGTTTTTGTACCAGTACCATGCTGTTTTGATCAGTGTAGCTTTGTAGTATGT
TTTGAAATCGGGGATTGTGATTCCACCGGCTTTGTTTTTCTTGCTCAGGATTGCTTTAGCAATTCGCGGTCTTTTGTTGC
CCCATATGAATTTTAGGATTCTTTGTTCAATTTCTGTGAAGAATGTTCTTGGGATTCTGATTGGGATAGCATTGAATCTG
TAGATTGCTTTAGGTAGTATGGACATTTTAACTATGTTTATTCTTCCAATCCATGTGCAAGGAATGTCTTTCCATCTCTT
TATGTCGTCGTCAATTTCTTTCAAGAAAGTCTTGTAGTTCTCATTGTATAGATCCTTCACTTCCTTGCTTAAGTTTATCC
CAACGTATTTTATTCTTTTCATTGCGATTGTGAATGGGATTGAGTTCTTGAGTTCTTTTTCTGTTAGTCCATTGTTAGTG
TATAGAAATGCTACTGATTTATGTATGTTGATTTTATACTCTGCTACTTTGCTGTAGTTGTTGATTATTTCTAATAGTTT
TTCTATGGATTCTTTGGGGTTTTCTATATATAAGATCATGTCGTCTGCAAACAGCGAGAGTTTTACTTCTTCATTACCTA
TTTGGATTCCTTTTATTTCTTTTTCCTGCCGAATTGCTCTGGCCAAAACCTCCAGTACTATATTGAATAGGAGTGGTGAA
AGTGGGCACCCTTGTCTTGTTCCTGTCCTCAAATGGATGGCTTTCAGTTTTTGTCCATTGAGTATGACATTGGCTGTGGG
TCTGTCATATATGGCCTTTATTATGCTGAGGTACTTGCCTTCTATACCCATTTTATTGAGGATTTTTATCATAAATGGGT
GTTGGATCTTGTCGAATGCTTTCTCTGCATCTATTGAGATGATCATGTGGTTTTTGTTTTTCATTTTGTTGATGTAGTGT
ATCATGTTGATTAACTTGCGGATGTTGAACCATCCCTGTGTCCCTGGTATAAATCCCACTTGACCATGGTGTATAATCTT
TTTGATGTATTGCTGTATTCGGTTTGCCAGAATTTTGTTGAGGATTTTTGCATCTATGTTCATCAGTGATATCGGCCTGT
AGTTCTCCTTCTTTGTGTTGTCCTTGTCAGGTTTGGGGATCAGAGTGATGTTGGCTTCATAGAATGTGTTAGGGAGTACT
CCATCTTCCTCAATTTTCTGGAATAGTTTGAGAAGAATAGGTATTAAGTCTTCTTTGAATGTTTGGTAGAATTCTCCAGA
GAAGCCGTCTGGTCCTGGACTCTTATTTTTGGGGAGGTTTTTGATTACTGTTTCTATTTCCTTACTTGTGATTGGCCTAT
TCAGATTCTCCATTTCTTCCTGATTCAGTTTGGGGAGGTTGTAGGAGTCTAGGAAGTTGTCCATTTCTTTCAGGTTGTTC
AATTTGTTGTCATATAGTTTTTCATAGTATTCTCTTATGATCCCTTGTATTTCATTGGTATCTGTTGTGATTTCTCCTCT
CTCATTCCTAATTTTATTTATTTGCAATTTCTCTCTTCTTTTCTTGGTGAGTCTGGCTAAAGGTTTGTCAATTTTGTTAA
TTTTTTCGAAGAAGCAACTCTTTGTTTCATTGGTCCTTTCCACTGTCTTTTTTGTTTCAATATCGTTTATTTCTGCTCTT
ATTTTTATTATTTCCCTCCTTCTACTGACTCTGGGCTTTGTTTGTTCTTTTTTTTCTAGTTCTGTTAGGTGTCGTTTGAG
GTTGCTTATGTGAGCTTTTTCTTGTTTAGTGAGGTGAACCTGTATTGCGATGAATTTCCCTCTTACGACTGCTTTTGCTG
CATCCCAGATGATTTGGTATGTCGTGTTCTCATTTTCATTTGTCTCCAGATAATATTTGATTTCTTCTTTAATTTCTTCA
ATGATCCATTGTTTGTTCAAAAGCGTGTTGTTTAGTCTCCACATTTTTGCACCTTTCTCCGCTTTTTTCTTGTAGTTGAT
TTCTAGTTTCATAGCATTATGATGAAAAAGGTGCTTGATATTATTTCAACTCTCTTGTATTTATTGATGTTTGCTTTGTT
TCCCAAAATATGGTCAATCCTTGAGAATGTTCCATGAGCACTTGAGAAGAATGTGTAACCTGCTGCTTTTGGATGAAGTG
TTCTATATATATCTATTAAGTCCATCTGGTCTAATTTTTCATTTAATTCTATTATTTCCTTGTTGATTTTTTGTCTGGAT
GTTCTGTCCATTGGTGTTAATGGGGTGTTGAGGTCCCCTACTATTATTGTATTGGTGTTGATGTCTTCTTTTAGTTCTAT
TAAGAGTTGCTTTACAAATTTTGGTGCTCCTGTGTTGGGTGCGTATATATTTATAAGTGTTCTGTCTTCTTGGTGGAGAG
TCCCTTTTATCATTATATACTGTCCCTCTTTGTCTTTCTTTATCGGTTTTGCTTTGAAGTCTACCTTGTCTGACATTAGT
ATAGGGACACCTGCTTTCTTTTGTTCATTATTAGCTTGGAGTATTGTTCTCCACCCCTTCACTCTGAGTCTGTGTTTGTC
TTTGGGGCTGAGGTGTGTTTCCTGGAGGCAGCATATTGTTGGGTCTTGTTCTTTGATCCATCCTACCACTCTGTGTCTTT
TGATTGGGGAGTTCAATCCATTTACATTTAGAGTGATTATTGAGATGTGGGGGCCTACCACTACCATTTTATGTCTTGTT
TTCCGGTTTTCTTCAATTTCCTTTGTTTCTCGTCCCATGGTTTAATCTGTTCTGCTGAAGAGCTGCTACTCTCTGTTGTT
GTCCTTCTACTTATCTCCTCTGCTCTTGGTTTTGTAAACCTTTTCCTTTTTTTGATTTTTCAGGAATGAGGGTTTTCCTG
AGGATTTCCTGAAGAGGAGGTTTTGTGGCAATGAACTCCCTTAATTTTTGTTTATCTGGGAAAGTTTTTATTTCTCCATC
GTATTTGAAGGATATTTTCGCTGGGTAGAGAATTCTCAGCTGTAGGTTTTTGTCCTTCAGATTTTTGAATATATCATTCC
ACTCTCTTCTAGCCTGTAAAGTTTCTGCTGAGAAATCTGCTGATAGCCTGATGGGGGTTCCTTTGTAGGTTAGTTTCTTT
TGCCTGGCTGTCCTTAGTATTTTCTCCTTGTCGTTGACTTTTGCTAGCTTCACTACTATATGCCGTGCGGTTGGTCTTCT
TGCATTGATAAAGTTTGGAGATCTATTGGCTTCTGTCACCTGAAGATCCATCTCTCTCACCAGATTTGGGAAGTTCTCAG
CCATTATGTCTCTGAATAGGCTTTCTGCCCCTTTCTCCTTCTCTTCTCCCTCTGGTATACCTATCATCCTTACATTGCAT
CTCCTAATTGTGTCTGATAATTCTCGGAGAGTTTCTTCATTTCTTTTTAGTCTTACTTCTCTCTCCTCTTCTGCCTGCAG
CATTTCTATATTCCCATCTTCCAAATTGCTAATTCTTTCCTCCATATTATCGGCCCTACTGTTCAGTGCATCTAGATTTT
TCTTAATCTCCTCTATTGTGTTCTTCATTTCCAGTATTTCTGTTTGGTTCTTCTTTATCGTATCAAACTCTTTTGTGACA
TAGCTCCTGAACTCGTTGAGTTGTCTATCTGAATTCTCTCTTAACTCAATGAGTATTTTAATGATGGCTGTTTTGAAGTC
ATCGTCATTTAGGTTATATATCTCATTTTCTTTGGGATTGTTTTCTGTGTATTTGTTATTTTCCTTCTGTTCTGGAGATT
TAATGTATTTTTTCATATTGCTTGATGTTGTAGATTTGTGCCTCCACATAGAGATAGAGTTTAGTTGCTCCTTCCACTTG
TTTCTGCTGGTGTGGTGGGGGAGCAGCTGTTTATACTGCACCAACCAGGAACCCTATCCGCAGTTGTTAACTGGGCCTGG
GGCCCTCCTTGTAGTCACAGTGGTCCTTTGGATTCTCTCTTCTGCCATGGGGTCCGTCATGGGGGGGCTTCAGGCTGCTG
GTGCCTACTGTTGCAGCCCACCTAGACGTGCTCCCTCCTTGGGGTCTGCAACGGTGTTATGGGCTTTTCCAGCGGCCAGG
GGTAGGATCACTTATATTTGCCGCTCCGTCACTGTCGGCACCCACAAAATCTCACTTGTCCACTATGGGTCGCAGCAGAG
CTATTGACATCTTCTACAGTCTGTGTTTAGCTCACCTAGCTATGCTACTTTTGTCCTGGGGTCTTCCAGCCTTGTGGCTC
CAGGATGGGTGCTCTCTACTAGTGCTGTGCAGAGGCTTTCCCTGAGGCTGCTGTGAGCCTGTAGGGTTTCCCCCTAGGCT
ACGGAGCCGGGTCGCTGGAACTCCACCCAGCCCCAGTCCTG
>equCab3_dna range=chr2:33634225-33639393 5'pad=0 3'pad=0 strand=+ repeatMasking=none
AAAGCCAGTGGGCGCAGCCATCTTGCCCCAAGGGGGAGAGCTCATAACACGTGGCTCTTGACCCCCATCTAGTGGCGAAT
GGCTGTAACTGCAACCGAATTCTACCACCATAGGAAAAAAACCGCTCCTCTACCATCCAGCAATTTATAAAAGCCCCAGA
CCAGAAGGAAAACAATAAAAACATAGAATTAAGTCCTGAGGACTTGGAATTAGGTAAACTAAGTGATAATGAGTTCAGAG
CAGCTATAATCAAAAAACTCAATGAGGTAGAGAGGAAGATAGAGAAACAGGCTGAGTTCTGGAGTTATTTCACAAAAGAG
ATTGAAATCATAAAGAAGAATCAAACAGAATTACTAGAAATGAAAAAAACAATGGGCCAGATAAAACAGAATACGGATTC
CCTGAATGCCCGTGTAGACAATATAGAGGAACAAATTAGCATAATCGAAGATAGGCTGAATAGCACCAGACAGAGGAAAA
AAGAGAACTAAGAATTAAAAAAAATGAGGAAAATCTCTGAGAGACAGTGGATTCAATGAGGAGTAAGAACATAAGGATCA
TAGGAATTCCCGAGAATATGGAAAAGGAAAATGGAGTAGAAAGTGTGCTTAACGAAATTATTGAAGAGAACTTCCCAAAT
CTAGGGATCAACGGAGAAAGGTGTGTAGAGGAAGGTTTCGGATCTCCTAGATTTGTCAGTGTAAAAAGACCTACTGCAAG
GCACATAGAAGTAAAATTGGCAAAAAGGAAAGATAAGGAAAGAATACTCAGGGAAGTAAGAAAAAAAAAGAGAATAACCT
ATAAAGGAGCCCCTATCAGACTGTCAGCGGATTTCTCTACAGAAACCTTACAAGCTGGGGGAGAATGGAGTGTCATATTC
AAAGCTTTAAAAGATAAAAATCTTCAGCCAAGAATACTCTATCCACCAAGAATTTCCTTCAGATATGAGGGAGAAATTAA
ATCTTTTCCAGACAAACAAAAGTTAAGGGAATTTGTAACTAAAACCCCTCCACTACAAGAAATCCTCAAGAAGGCTCTCA
TACCTGAAAAAAGAAAAAAGGGAGAAAGGGGACACAATCCACAGACTAGGGAGACCGATGGATAGAACCAGAACAGGACA
GCAAATATTCAACTATAGCATTAGGGTAAAGGGAAGGAAGCTACCAAAGAAAGGACGATCTTAGCACTCTAACTACAAAT
GCATCACACGAGTTGGAATAAGAAATGAAAATAATTATTTAGGAGGGGAAGAGCAAAGGGTCTAAATCAGTATTGGTCGA
GTAAGTAAGACACCACCAGAGAACAGACTATATTATACACGAGATTCTAAATACAAACTTCAAGGTAGACACTAAAATAA
AGTACAGAACAGAGTCACAAATCATAGATAAGGAAAAATCTAAGAAACCCAGCATAAGAAATTGCAGTATTAAATGGGTA
GTCTAAAGCACACAGGAAAAGAAACACAGGAAAACAAGATAATGAGCAACAGATTGACAGTATTAAGTCCACATGCATCA
ATAATCACTCTCAATGTGAACGGATTGAACTCTCCAATAAAAAGACACAGAGTGGCAAAATGGATTAAAGAACACGATCC
AACAATTTGTTGCCTCCAGGAAACACACCTCAGCCCCAAGGACAAACACAGACTCAGGGTGAAGGGGTGGAGGGCAATAC
TTCAAGCTAATAGCAAGGGAAAAAAGGCAAGTGTTGCATTTCTTATATCAGACCAAGTGGATTTCAAAATAAGACAGGTA
AAGAGAGACACAGAGGGGCAATATATAATGATCAAAGGGACACTTCATCAAGAAGAAATAATGCTTATAAATATCTATGC
ACCCAACACAGGAGCACCAAGATTCATAAAGCAACTATTAACAGACCCAAAGGAAGATGTTAAAAACAACACAATAATAG
TAGGGGACCTCAACACCCCACTCACATCAATGGACAGATCATCCAGACAGAAAATCAACAAGGAAATAGTGGAGCTGAAT
GAAAAACTAAAACAATTGGACTTAATAGACATATATAGATCACTTCACCCTAAAAGAGCTGAATACACATTCTTCTCAAG
TGCACATGGAACATTCTCAAGGAGAGACCATATGTTGGGAAACAAGGCAAGCCTCTACAAATTTAAAAAAATTGAAATAA
TAACAAGCATCTCAGATCATAGTGCTATAAGGCTAGAAATTAATTACAAGAAAAAAACTGAGAAAGGCACAAAGATGTGG
AGACTAAACATCACACTACTGAACAAGCAATGGATCATTGAAGAAATTAAAGAAGAAATCAAAAAATACCTGGAAACAAA
TAAAATGATAGCATGCCATACCAACTCATATGGGATACAGCAAAAGCTGTATTAAGAGGAAAATGCATCGCAATACAGGC
ACATCTTAACAAACAAGAAAAATCCCAAATAAGCAACCTTACAGCACACCTAACTGAACTAGAGAAAAAAGAATAAATAA
AGCCCAAAGTCAGCCGAAGGAGAGAAATAATAAAAGTCAGAGCAGAAATAAATTCTATTGAAATGAAAAAGGCGGTAGAA
AGGATCAGTGAAACAAAGAGCTGGTTCTTTGAGAAGATAAATAAAATTGACAAACCTCTAGCCAGACTTAGAAAGAAAAA
AGGGAGAAAGCTCAAATAAACAAAATCAGAAATGAGCGAGGAGAAATAACAACAGACTCTGCAGAAATACAAGGAATTAT
AAGAGAATACTACAAAACACTATATGCCAACAGAATGGATAACCTAGAGGAAATGGATAAATTCCTGGACTCCTACAATC
TCCCAAAGCTCACTCAAGAAGAGGCAGACAATTTGAACAGACCAATCACAAGGAAGGAGATTGAAACAGCAATCAAAAAC
ATACCGAAGAATAAAACCCCAGGACCAGATGGCTTTCCTGGGAAATTCTACCAAACTTTCAGAGAGGATTTAATACCTAT
CCTTTTCAAGCTATTCCAAAAAATTAGGGAAGATGGAACACTTCCTAACACATTCTATGAGGCCAACATCACACTAGTAC
CAAAACCAGACAAGGACACCACAAAAAAAGAGAACTACAGGCCAATATCACTGATGAACATAGATGCAAAAATTCTAAAC
AAAATTTTGGCAACCAGGATTCAGCAATTCATTAAAGGATCATACATCATGATCAGGTGGGATTCATACCAGGGACACAG
GGATGGTTCAACATCCGCAAATCAATCAGTGTGATACACCACATCAACAAACTGAGGAATAAAAACCACATGATCATCTC
AATAGATGCAGAGAAGGCATTTGACAAGATCCAACAGCCATTTATGATAAAAACTCTCAACAAAATGGGCATAGAAGGAA
ATTACCTCAACATAATAAAGGCCATATACGACAAACCCATAGCCAACATCATACTCAATGGGCAAAAACTGAACCCCATC
CCCCTGAAAACAGGAACGAGACAAGGATGCCCTCTGTCACCACTCTTATTTAACATAGTACTGGAGGTCCTGGCCAGAGC
AATCAGGCAAGAAAAAGGAATAAAAGGAATCCAAATAGGGAGGGAAGAAGTGAAACTCTCGCTGTTTGCAGACGACATGA
TCTTATATATAGAAAAACCCAAAGAATCCATTAGAAAACTCTTAGAAGTAATCAACAACTACAGCAAAGTTGCAGGGTAT
AAAATCAATTTGCGTAAATCAGTAGCATTTCTCTACTCCAATAATGAACTAACAGAAAAAGAACTCAAGAACACAATACC
ATTCACAATCGCAACAAAATGAATAAAATACCTTGGGGTAAATTTAAGGAAGTGAAGGACCTTTATAATGAAAATTACAA
GGCCTTTCTGAGAGAATTGGATGACGACATAAGGAGATGCAAGGACATTCCATGTACATGGATTGGAAGAATAAACATAG
TTAAAATGTCCGTTCTACCTAAAGCAATCTACAGATTCAACGCCATCCCAATCAGAATCCCAAAGACATTCTTTACAGAA
TTAGAACAAAGAATCCTCAAATTCATATGGGGCAACAAAAGACCCCAAATTTCTAAAGCAATCCTGAGAAAAAAGAACAA
AACGGGAGGCATCACAATCCCTGACTTCAAAACATACTACAAAGCTACAGTAATCAAAACAGTATGGGACTGGTACAGAA
ACAGGTGCAGAGATCAATGGAACAGAATTGAAAGCCCAGAAATAAAACCACACATCTATGGACAGCTTATCTTTGACAAA
GGAGCTGAGGGCATACAATGGAGGAAAGAAAGTCTTTTCAACAAATGGTGCTGGGAAAACTGGAAAGCCACATGTAAAAG
AATGAAAATCGACCATTCTTTTTCACCATTCACCAAAATAAACTCAAAATGGATCAAAGACCTAAAGGTGAGACCTGAAA
CCATAAGGCTTCTGGAAGAAAACGTAGGCAGTACACTCTTTGACATCAGTATTAAAAGGATCTTTTCGGGCACCATGCCT
TCTCAGAGAAGGGAAACAATAGAAAGAATAAACAAATGGGACTTCATCAGACTAAAGAGCTTCTTCAAGGCAAATGAAAA
CAGGATTGAAACAAAAAAACAACCCACTAACTGGGAAAAAATATTTGCAAGTCATGTATCTGACAAAGGCTTAATATCCA
TAATATATAAAGAACTCTCACAACTCAACAACAAAACATCAAACAACCCAATCAAAAAACGGGCTGGAGACATGAACAGA
CATTTCTCCAAAGAAGATATACTGATGGCCAATAGGCACATGAAAAGATGCTCCTCATCGCTGATCATCAGAGAAATGCA
AATCAAAACTACACTATGATATCACCTTACACCCATTAGAATGACAAAAACATCTAAAACTGATAGTAACAAATGTTGGA
GAGGTTGTGGACAAAAAGGAACCTTCATACACTGCTGGTGGGAAAGCAAACTGGTGCAGCCACTTTGGAAAACAGTATGG
AGATTCCTCAAAAAATTAAAAATAGAACTACCATACAATCCAGCCATCCCACTACTGGGTATTTATCCAAAGAACTTGAA
GTCAGCAATTCCAAAAGTCCTGTGCACCCCAGTGTTCACTGCAGCATTATTTACAATAGCCAAGACGTGGAAGCAACCTA
AGTGCCCATCAACAGTTGAATGGATAAAGAAGATGTTGTACATATATAC
>equCab3_dna range=chr1:60497760-60503247 5'pad=0 3'pad=0 strand=+ repeatMasking=none
CCCCCAGGCAAAGCCAGTGGGTGCAGCCATCTCGCCCCAAGGCGGAGAGCTCATAACACGCAGCTCTCGACCCTCATCTA
GTGGCGACAGGCTGTAAGAGCAACCAAATTCTACCACCATGTGAAAAAACCGCTCCTCTACCATCCAGCAATTTATAAAA
GCCCCAGACCAGAAGGAAAACAATAAAACATAGAATTAAGTCCTGAGGACTTGGAATTAGGTAAACTAAGTGATAATGAG
TTCAGAGCAGCTATAATCAAAAAACTCAATGAGGTAGAGAGAAAGATAGAGAAACAAGCCGAGTTCTGGAGTTACTTCAC
AAAAGAGTTTGAAATCATAAAGAAGAATCAAACAGAATTACTTGAGATGAAAAACACAATGGACCAGATAAAACAGAATA
TGGATTCCCTGAATGCCCATGTAGACACCATAGAAGAGCAAATTAACATAATTGAAGATAGACAGGCTAAATGGCTCCAG
ACAGAGGAAGAAAGAGAACTAAGAATTAAAAACAATGAGGAAAATCTCCGAGAGATAATGGATTCAACGAGGAATAAGAA
CATAAGGATCATAGGAATTCCCGAGAATATGGAAAAGGAAAATGGAGCAGAAAGCGTGCTTAACGAAATTATTGAAGAGA
ACTTCCCAAATCTAGGGATCGACGGAGAAATGTGTGTAGAGGAGGGTTTTAGATCTCCTAGACTTGTCAATGTAAAAAGA
GCTACCCTAAGGCACATAGTAGTAAAATTGGCAAAAAGGAAAGATAAGGAAAAAATACTCAGGGAAGTAAGAAAAAAAAA
AGAGAATAACCTATAAAGGAGCCCTATCAGACTGTCAGCGGATTTCTCTACAGAAACCCTACAAGCTAGGAGAGAATGGA
GTGACATATTCAAAGCTTTAAAGGATAAAAATCTTTAGCCAAGAATACTCTATCCAGCAAAAATTTCCTTCAGATATGAG
GGAGAAATTAAATCTTTTCCAGACAAACAAAAGTTAAGGGAATTTGTAACCAAAAGCCCTCCATTACAAGAAATCCTCAA
GAAGGCTCTCATACCTGAAAAAAGAAAAAAGGGAGAAAGGGGACACAATCCACAGACTAGGGAGACCGATGGATAGAACC
AGAACAGGATAGCAATTATTCAATTATAGCATTAGGGTAAAGGTAAGGAAACTACCAAAGCAAGGACGATCTTATCAGTC
TAACTACAAATTAATAAGACGAGTTGGATTAAAAAATGAAAATAATTATTTAGGAGGGGAAGAGCAAAGGGTCTAAATCA
GTATTGGTCAAGTAAGTAAGAGACCACCAGAGAATAGACTATATTATACACGAGATTCTAAATACAAACTTCAAGGTAGA
CACTAAAATAAAGTACAGAACAGAGTCACAAATCATAAATAAGGAAAAATCTAAGAAACCAAGCATAAGAAATTGCAGTA
TTAAATGGGTAGTCTAAAGCAAACAGGAAAAGAAACGCAGGAAAACAAGATAATGAGCGACAGATTGACAGCATTAGGTC
CACATGCATCAATAATCACTCTCAATGTAAACGGATTGAACTCTCCAATAAAAAGACACAGAGTGGCAAAATGGATTAAA
GAACACAATCCAACAATTTGTTGCCTCCAGGAAACACACCTCAGCCCCAAGGACAAACAGACTCAGGGTGAAGGGGTGGA
GGACAATACTTCAAGCAAATAGCAAGGAAAAAAAGGCAGGTGTTGCAATTCTTATATCAGACCAAGTGGATTTCAAAATA
AGACAGGTAAAGAGAGACACAGAGGGACAATATATAATGATCAAAGGGACACTTCATCAAGAAGAAATAACGCTTATAAA
TATCTATGCACCCAACACAGGAGCACCAAGATTCATAAAGCAACTATTAACAGACCTAAAGGAAGATGTTAAAAACAACA
CAATAATAGTAGGGGACCTCAACACCCCACTCACATCAATGGACAGATCATCCAGACAGAAAATCAACAAGGAAATAGTG
GAGCTAAATAAAAACTAAAACAATTGGACTTAATAGACATATATAGATCACTTCACCCAGAAAGAGCTGAATACACATTC
TTCTCAAGTGCACATGGAACATTCTCAAGGATAGACCATATGTTGGGAAACAAGGCAAGCCTCTACAAATTTAAAAAAAT
TGAAATAATAACAAGCATCTTCTCCGATCATAGTGCTATAAGGTTAGAAATTAATTACAAGAAAAAAGCTGAGAAAGGCA
CAAAAATGTGGAGACTAAACAACACACTACTGAACAAGCAATGGATCATTGAAGAAATTAAAGAAGAAATAAAAAAATAC
CTAGAAACAAATGAAAATGATAGCATGCCATACCAACTCATATGAGATACACCAAAAGCTGTATTAAGAGGAAAATTCAT
CGCAATACAGGCACATCTTAACAAACAAGAAAAATCCCAAATAAGCAACCTTAAAGCACACCTAACTGAACTAAAGAAAA
AAGAACAAATGAAGCCCAAAGTCAGCAGAAGGAGAGAAATAATAAAAATCAGAGCAGAAATAAATACTATTGAAACGAAA
AAGGCAGTAGAAAGGATCAATGAGACAAAGAGCTGGTTTTTTGAGAAGATAAATAAAATTGACAAACCACTAGCCAGACT
TACAAAGAAAAAAAGGGAGAAAGCTCAAAAAAACGAAATCAGAAATGAAAGAGGAGAAATAACAACAGACTCTGCAGAAA
TACAACAGATTATAAGAAAATACTACAAAAAACTATATGCCAACAGAATGGATAACCCAGAGGAAATGGATAAATTCTTG
GACTCCTACAATCTCCCAAAGCTCACTCAAGAAGAGGCAGACAATTTGAACAGACCAATCACAAGGAAAGAGACTGAAAC
AGCAATCAAAAACATCCCAAAGAATAAAACCCCAGGACCAGATGGCTTTCCTGGGGAATTCTACCAAACTTTCAGAAAGG
ATTTAATACCTATCCTTTTCAAGCTATTCCAAAAACTTAGGGAAGATGGAACACTTCCTAACACATTCTATGAGGCCAAC
ATCACGCTGATACCAAAACCTGACAAGGACACCACGAAAAAAGAGAACTACAGGCCAATATCACTGATGAACATAGATGC
AAAAATTCTAAACAAAATTTTGGCAACCAGAATTCAGCAATTCATCAAAAGGATCATACATCATGACCAGGTGGGATTCA
TACCAGGGACACAGGGATGGTTCAACATCCACAAATCAATCAACGTGATACACCACATCAACAAATTGAGGAATAAAAAC
CACATGATCATCTCAATAGATGCAGAGAAGGCATTTGACAAGATCCAACAGCCATTTATGATAGAAACTCTGAACAAAAT
GGGCATAGAAGGAGACTACCTCAACATAATAAAGGCCATATATGACAAACCCATAGCCAACATCATACTCAATGGGCAAA
AACTGAACGCCATCCCCCTGAAAACAGGAACGAGACAAGGATGCCCTCTATCACCACTCTTATTTAACATAGTACTGGAG
GTCCTGGCCAGAGCAATCAGGCAAGAAAAAGGAATAAAAGGAATCCAAATAGGGAGGGAAGAAGTGAAACTCTCACTGTT
TGCAGATGACATGATCTTATATATAGAAAACCCCAAAGAATCCATTGGAAAACTGTTAGAAGTAATCAACAACTACAGCA
AAGTTGCAGGGTATAAAATCAATTTGCATAAATCAGTAGCATTTCTATACTCCAGTAATGAACCAACAGAAAAAGAACTC
AAGAACACAATACCATTCACAATCGCAACAAGAAGAATAAAATACCTTGGGGTAAATTTAACTAAGGAAGTGAAGGAACT
ATATAATGAAAATTACAAGGCTTTTCTGAGAGAATTGGATGACGACATAAGGAGATGGAAAGACATTCCATGTACATGGG
TTGGAAGAATAAACATAGTTAAAATGTCCGTTCTACCTAAAGCAATCTACAGATTGAACGCCATCCCAATCAGAATCCCA
ATGACATTCTTTACAGAATTAGAACAAAGAATCCTAAAATTCATATGGGGCAACAAAAGACCCCGAATTTCTAAAGCAAT
CCTGAGAAAAAAGAACAAAACGGGAGGCATCACAATCCCTGACTTCAAAACATACTACAAAGCTACAGTAATCAAAACAG
CATGGTACTGGTACAAAAACACGTGCACAGATCAATGGAACAGAATTGAAAGCCCAGAAATAAAACCACACATCTATGGA
CAGCTTATCTTTGACAAAGGAGCTGAGGGCATACAATGGAGAAAAGAAAGTCTTTTCAACAAATGGTGCTGGGAAAACCG
GAAAGCCACATGTAAAAGAATGAAAATTGACCATTCTTTTTCACCATTCACAAAAATAAACTCAAAATGGATCAAAGACC
TAAAGGTGAGACCTGAAACCATAAGGCTTCTGGAAGAAAACGTAGGCAGTACACTCTTTGACATCAGTATTAAAAGGATC
TTTTCGGACACCATGCCTTCTCAGAGAAGGGAAACAATAGAAAGAATAAACAAATGGGACTTCATCAGACTAAAGAGCTT
CTTCAAGGCAAATGAAAACAGGAGTGAAACAAAAAAACAACCCACTAACTGGGAAAAAATATTTGCAAGTCATATATCTG
ACAAAGGCTTAATATCCATAATATATAAAGAACTTTCGCAACTCAACAACAAAACATCAAACAACCCAATCAAAAAATGG
GCTGGACACATGAACAGACATTTCTCCAAAGAAGATATACGGATGGCCAATAGGCACATGAAAAGATGCTCATCATTGCT
GATCATCAGGGAAATGCAAATCAAAACTACACTAAGATCACCTTACACCCGTTAGAATGACAAAAATATCTAAAACTAAT
AGCAACAAATGTTGGAGAGGTTGCGGAGAAAATGGAACCCTCATACACTGCTGGTGGGAATGCAAACTGGTGCAGCCACT
ATGGAAAACAGTATGGAGATTCCTCAAAAAAATTAAAAATAGAACTACCATACGATCCAGCCATCCCACTATTGGGTATT
TATCCAAAGAGCTTGAAGTCAGCAATCCCAAAAGTCCTATGCACCCCAATGTTTATTGCAGCATTATTTACAATAGCCAA
GACATGGAAGCAACCTAAGTGCCCATCAACAGACGAATGGATAAAGAAGATGTGGTACATATATACAATGGAATACTACT
CAGCTGTAAAACAGAACAAAATCATTCCATTTGCAATAACATGGATGGACCTTGAGGGAATTATGTTAAGTGAAATAAGC
CAGCGAGAGAAGGATAATCTGTGTATGACTCCACTTATATGAGGAATTTAAAATTATGGACTAAGAACAGTTTAGTGGAT
ACCAGGGGAAAGGTGGGGTAGGGGGTGGGCACAAAGGGTGAAGTGGTGCACCTACAACATGACTGACAAACATTAATGTA
CAACTGAAATTTCACAAGATTGTAACCTATCATTAACTCAATAAAAAC
>equCab3_dna range=chr6:41574713-41580204 5'pad=0 3'pad=0 strand=+ repeatMasking=none
TTATCTTTTTTTATTATTTTATTTTTATTGAGTTATTGATAGGTTACAATCTTGTGAAATTTCAATTGTACATTAATGTT
TGTCAGTCATGTTGTAGGTGTACCACTTCACCCTTTGTGCCCACCCCCCACCCCACCTTTCCCCTGGTATCCACTAAACT
GTTCTTGGTCCATAGTTTTAAATTCCTCATATGAGTGGAGTCATACACAGATTATCTTTCTCTCGCTGACTTATTTCACT
TAACATAATTCTCTCAAGGTCCATCCATGTTATTGCAAATGGAATGATTTTGTTCTGTTTTGCAGCTGAGTAGTATTCCA
TTGTATATATGTACCACATCTTCTTTATCCATTCGTCTGTTGATGGGCACTTAGGTTGCTTCCACATCTTGGCTATTGTA
AACAGTGCTGCAATAAACATTGGGGTGCACAGGACTTTTGGGATTGCTGACTTCAGGCTCTTTGGATAAATACCCAGTAG
TGGGATGGCTGGATCGTATGGTAGTTCTATTTTTAGTTTTTTGAGGAATCTCCATACTGTTTTCCATAGTGGCTGTACCA
GTTTGCATTCCCACCAGCAGTGTATGAGGGTTCCTTTTTCTCTGCAACCTCTCCAACATTTGTTGCTATTAGTTTTAGAT
ATTTTTGTCATTCTAACGGGTGTAAGGTGATATCTTAGTGTAGTTTTGATTTGCATTTCCCTGATGATCAGCGATGATGA
GCATCTTTTCATGTGCCTATTGGCCATCAGTATATCTTCTTTGGAGAAATGTCTGTTCATGTCTCCAGCCCATTTTTTGA
TTGGGTTGTTTGATGTTTTGTGGTTGAGTTGCGAGAGTTCTTTATATATTAAGGATATTAAGCCTTTGTCAGATATATGA
CTTGCAAATATTTTTTCCCAGTTAGTGGGTTGTTTTTTTGTTTCAATCCTGTTTTCATTTGCCTTGAAGAAGCTCTTTAA
TCTGATGAAGTCCCATTTGTTTATTCTTTCTATTGTTTCCCTTCTCTGAGAAGGCATGGTGTCCAAAAAGATCCTTTTAA
TACTGATGTCAAAGAGTGTACTGCCTACGTTTTCTTCCAGAAGCCTTATGGTTTCAGGTCTCACCTTTAGGTCTTTAATC
CATTTTGAGTTTATTTTGGTGAATGGTGAAAAAGAATGGTCAATTTTCATTCTTTTACATGTGGCTTTCCAGTTTTCCCA
GCACCATTTGTTGAAAAGACTTTCTTTTCTCCATTGTATGCCCTCAGCTTTGTCAAAGATAAGCTGTCCATAGATGTGTG
GTTTTATTTCTGGGCTTTCAATTCTGTTCCAATGATCTGTGCACCTGTTTTTGTACCAGTACCATGCTGTTTTGATTACT
GTAGCTTTGTAGTATGTTTTGAAGTCAGGGATTGTGATGCCTCCTGTTTTGTTCTTTTTTCTCAGGATTGCTTTAGCAAT
TCGGGGTCTTTTGTTGCCCCATATGAATTTTAGGATTCTTTGTTCTAATTCTGTAAAGAATGTCATTGGGATTCTGATTG
GGATGGCGTTGAATCTGTAGATTGCTTTAGGTAGAATGGACATTTTAACTATGTTTATTCTTCCAATCCATGTACATGGA
ATGTCTTTCCATCTCCTTATGTTGTCATCCAATTCTCTCAGAAAGGCCTTGTAATTTTCATTATATAGGTCCTTCACTTC
CTTAGTTAAATTTACCCCAAGGTATTTTATTCTTTTTGTTGCAATTGTGAATGGTATTGTATTCTTGAGTTCTTTTTCCG
TTGGTTCATTACTGGAGTATAGAAATGCTACTGATTTATGCAAATTGATTTTATACCCTGCAACTTTGCTGTAGTTGTTG
ATTACTTCTAACAGTTTTCCAATGGATTCTTTGGGGTTTTCTATATGTAAGATCATGTTGTCTGCAAACAGCGAGAGTTT
CACTTCTTCCCTCCCTATTTGGATTCCTTTTATTCCTTTTTCTTGCCTGATTGCTCTGGCCAGGACCTCCAGTACTATGT
TAAATAAGAGTGGTGATAGAGGGCATCCTTGTCTTGTTCCTGTTTTCAGGGGGATGGGGTTCAGTTTTTGCCCATTGAGT
ATGATGTTGGCTATGGGTTTGTCGTATATGGCCTTTATTATGTTGAGGTAGTTTCCTTCTATGCCCATTTTGTTCAGAGT
TTTTATCATAAATGGCTGTTGGATCTTGTCAAATGCCTTCTCTGCATCTATTGAGATGATCATGTGGTTTTTATTCCTCA
GTTTGTTGATGTGGTGTATCACGTTGATTGATTTGCGGATGTTGAACCATCCCTGTGTCCCTGGTATGAATCCCACCTGA
TCCTGATGTATGATTCTTTTGATGAATTGCTGAATTCTGGTTGCCAAAATTTTGTTTAGAATTTTTGCATCTATGTTCAT
CAGTGATATTGGCCTGTAGTTCTCTTTTTTCGTGGTGTCCTTGTCAGGTTTTGGTATCAGCGTGATCTTGGCCTCATAGA
ATGTGTTAGGAAGTGTTCCATCTTCCCTAATTTTTTGGAATAGCTTGAAAAGGATAGGTATTAAGTCCTCTCTGAAAGTT
TGGTAGAATTCCCCAGGAAAGCCATCTGGTCCTGGGGTTATATTCTTTGGGATGTTTTTGATTGCTGTTTCAATCTCTTT
CCTTGTGATTGGTCTGTTCAAATTGTCTGCCTCTTCTTGAGTGAGCTTTGGGAGATTGTAGGAGTCCAAGAATTTATCCA
TTTCCTCTAGGTTATCCATTTTGTTGGCATATAGTTTTTTGTAGTATTCTCTTATAATCTGTTGTATTTCTGCAGAGTCT
GTTGTTATTTCTCCTCGCTCATTTCTGATTTTGTTTATTTGAGCTTTCTCCCTTTTTTTCTTTGTAAGTCTGGCTAATGG
TTTGTCAATTTTATTTATCTTCTCAAAAAACCAGCTCTTTGTCTCATTGATCCTTTCTACTGCCTTTTTCGTTTCAATAG
TATTTATTTCTGCTCTGATTTTTATTATTTCTCTCCTTCTGCTGACTTTGGGCTTTGTTTGTTCTTTTTTCTCTAGTTCA
GTTAGGTGTGCTTTAAGGTTGCTTATTTGGGATTTTTCTTGTTTGTTAAGATGTGCCTGTATTGCGATGAATTTTCCTCT
TAATACAGCTTTTGCTGTATCCCATATGAGTTGGTATGGCATGCTATCATTTTCATTTGTTTCCAGGTATTTTTTTATTT
CTTCTTTAATTTCTTCAATGATCCATTGCTTGTTCAGTAGTGTGTTGTTTAGTCTCCACATCTTTGTGCCTTTCTTAGCT
TTTTTCTTGTAATTAATTTCTAGCCTTATAGCACTATGATCTGAGAAGATGCTTGTTATTATTTCAATTTTTTTAAATTT
GTAGAGGCTTGCCTTGTTTCCCAACATATGGTCTATCCTAGAGAATGTTCCATGTGCACTTGAGAAGAATGTGTATTCAG
CTCCTTCAGGGTGGAGTGATCTATATATGTCTATTAAGTCCAATTGTTTTAGTTTTTCATTCAGCTCCACTATTTCCTTG
TTGATTTTCTGTCTGGATGATCTGTCCATTGATGTGAGTGGGGTGTTGAGGTCCCCTACTATTATTGTGTTGTTTTTAAC
ACCTTCCTTTAGGTCTGTTAATAGTTGCTTTATGAATCTTGGTGCTCCTGTGTTGGGTGCATAGATATTTATAAGTGTTA
TTTCTTCTTGATGAAGTGTCCCTTTGATCATTATATATTGTCCCTCTGTGTCTCTCTTTACCTGTCTTATTTTGAAATTC
ACTTGGTCTGATATGAGAATTGCAACACCTGCCTTTTTTTCCTTGCTATTTGCTTGAAGTATTGTCCTCCACCCCTTCAC
CCTGAGTCTTTGTTTGTCCTTGGGGCTGAGGTGTGTTTCCTGGAGGCAACAAATTGTTGGATCTTGTTCTTTAATCCATT
TTGCCACTCTGTGTCTTTTTATTGGAGAGTTCAATCCGTTCACATTGAGAGTGATTATTGATGCATGTGGACTTAATGCT
GTCAATCTGTCACTCATTATCTTGTTTTCCTGTGTTTCTTTTCCTGTGTGCTTTAGACTACCCATTTAATACTGCAATTT
CTTATGCTGGGTTTCTTAGATTTTTCCTTATCTGTGATTTGTGACTCTGTTCTGTACTTTATTTTAGTGTCTGCCTTGAA
GTTTGTATTTAGAATCTCGTGTATAATATAGTCTATTCTCTGGTGGTCTCTTAGTTACTTGACCAATACTGATTTAGACC
CTTTGCTCTTCCCCTCCTAAATAATTATTTTCATTTTTTATTCCAACTCGTCTTATTAATTTGTAGTTAGAGTGCTAAGA
TCGTCCTTGTTTTGGTAGTTTCCTTACCTTTACCCTAATGCTATAATTGAATATTTGCTATCCTGTTCTGGTTCTATCCA
TCGGTCTCCCTAGTCTGTGGATTATGTCCCCTTTCTCCCTTTTTTCTTTTTTCAAGTATGAGAGCCTTCTTGAGGATTTC
TTGTAATGGAGGGCTTTTAGTTACAAATTCCCTTAACTTTTGTTTGTCTGGAAAAGATTTAATTTCTCCCTCATATCTGA
AGGAAATTCTTGCTGGATAGAGTATTCTTGGCTGAAGGTTTTTATCCTTTAAAGCTTTGAATATATCACTCCATTCTCTC
CTAGCTTGTAGGGTTTCTGTAGAGAAATCCGCTGACAGTCTGATAGGGGCTCCTTTATAGGTTATTCTCTTTTTTTTTCT
TACTTCCCTGAGTATTCTTTCCTTATCATTCCTATTTGCCAACTTTACTAGTATGTGCCTTGCGGTGGGTCTTTTTACAT
TGACAAATCTGGGAGATCTAAAACCCTCCTCTACACACATTTCTCTGTTGATCCCTAGATTTGGGAAGTTCTCTTCAATA
ATTTCGTTAAGCACACTTTCTGCTCCATTTTCCTTTCCCATATTCTTGGGAATTCCTATGATCCTTATGTTCTTACTCCT
CATTGAATCCATTATCTCTCGGAGATTTTCCTCATTTTTTAAAATTTTTAGTTCTCTTTCTTCCTCTGTCTGGCGCCATT
CAGCCTGTCTGTCCTCGATTATGCTGATTTGCTCCTCTATGTGGTCTACACGGGCATTCAGGGAATCCGTATTCTGTTTT
ATCTGGTCCATTGTGTTTTTCATCTCAAGTAATTCTGTTTGATTCTTTATGATTTCAATCTCTTTTGTGAAGTAACTCCA
GAACTCGGCTTGTTTCTCTATCTTTCTCTCTACCTCATTGAGTTTTTTGATTATAGCTGCTCTGAATTCATTATCACTTA
GTTTACCTAATTCCAAGTCCTCAGGACTTAATTCTGTGTTTTTATTGTTTTCCTTCTGTTCTTGGGCTTTTATAAATTGC
TGGATGGTAGAGGAGCGGTTTTTTCTCATGGTGGTAGAATTCAGTTGCAGTTACAGCCTGTCGCCACTAGATGGGGGTCG
AGAGCGGGGTGTTAGCTCTCCGCCTTGGGGCAAGATGGCTGCGCCCACTGGC
>equCab3_dna range=chr2:52099651-52105141 5'pad=0 3'pad=0 strand=+ repeatMasking=none
AAAGCCAGTGGGCGCAGCCATCTTGCCCCAAGGCGGAGAGCTAACACGCCGCTCTTGACCCCCATCTAGTGGCGGCAGGC
TGTAACTGCAACTGAATTCTACCACCATGAGAAAAAACCGCTCCTCTACCATCCAGCAATTTATAAAAGCCCCAGACCAG
AAGGAAAACAATAAAAACATAGAATTAAGTCCTTAGGACTTGGAATTAGGTAAACTAAGTGATAATGAGTTCAGAGCAGC
TATAATAAAAAAACTCAATGAGGTAGAGAGAAAGATAGAGAAACAAGCCGAGTTCTGGAGTTACTTCACAAAAGAGATTG
AAATCATAAAGAAGAATCAAACAGAATTACTTGAGATGAAAAACACAATGGACCAGATAAAACAGAATACGGATTCCCTG
AATGCCCGTGTAGACAACATAGAGGAGAAAATTAGCATAATTGAGGACAGACAGGCTGAATGGCACCAGACAGAGGAAGA
AAGAGAACTAAGAATGAAAAAAAATGAGGAAAATCTCCGAGAGATAATGGATTCAATGAGGAGAAAGAACATAAGGATCA
TAGGAATTCCCGAGAATATGGAAAAGGAAAATGGAGCAGAAAGTGTGCTTAACGAAATTATTGAAGAGAACTTCCCAAAT
GTAGGGATCAACGGAGAAATGTGTGTAGAGGAGGGTTTTAGATCTCCTAGATTTGTCAATGTAAAAAGACCCACCGCACG
GCACATAATAGTAAAGGTGGCAAATAGGAATGATAAGGAGAGAATACTCAGGGAAGTAAGGAAAAAAAAGAGAATAACCT
ATAAAGGAGCCCCTGTCAGACTGTCAGCGGATTTCTCTACAGAAACCCTACAAGCTAGGAGAGAATGGAGTGATATATTC
AAAGCTTTAAAGGATAAAAGCCTTCAGCCAAGAATACTCTATCCAGCAAGAATTTCCTTCAGATATGAGGGAGAAATTAA
ATCTTTTCCAGACAAACAAAAGTTAAGGGAATTTGTAACTAAAAGCCCTCCATTACAAGAAATCCTCAAGAAGGCTCTCA
TACTTGAAAAAAGAAAAAAGGGAGAAAGGGGACACAATCCACAGACTAGGAAGACCGATGGATAGAACCAGAACAGGATA
GCAAATATTCAACTATAGCATTAGGGTAAAAGTAAGGAAACTACCAAAACAAGGACGATCTTAGCACTCTAACTACAAAT
TAATAAGACGAGTTGGAATAAGAAATGAAAATAATTATTTAGGAGGAGAAGAGCAAAGGGTCTAAATCAGTATTGGTCAA
GTAGGTAAGAGACCACCAGAGAATAGACTATATTATACACGAGATTCTAAATACAAACTTCAAGGTAGACACTAAAATAA
AGTACAGAACAGAGTCACAAATCATAAATAAGGAAAAATCTAAGAAACCCAGCATAAGAAATTGCAGTATTAAATGGGTA
GTCTAAAGCACACAGGAAAAGAAACACAGGAAAACAAGATAATGAGTGACAGATTGACAGCATTAAGTCCACATGCATCA
ATAATCACTCTCAATGTGAACGGATTGAACTCTCCAATAAAAAGACACAGAGTGGCAAAATGGATTAAAGAACACGATCC
AACAATTTGTTGCCTCCGGGAAACACACCTCAGCCCCAAGGACAAACACAGACTCAGGGTGAAGGGGTGGAGGACAATAC
TTCAAGCAAATAGCAAGGAAAAAAAGGCAGGTGTTGCAATTCTCATATCAGACCAAGTGGATTTCAAAATAAGACAGGTA
AAGAGAGACACAGAGGGACAATATATAATGATCAAAGGGACACTTCATCAAGAAGAAATAACGCTTATAAATATCTATGC
ACCCAACACAGGAGCACCAAGATTCATAAAGCAACTATTAACAGACCTAAAGGAAGATGTTAAAAACAACACAATAATAG
TAGGAGACCTCAACACCCCACTCACATCAATGGACAGATCATCCAGACAGAAAATCAACAAGGAAATAGTGGAGCTGAAT
GAAAAACTAAAACAATTGGACTTAATAGACATATATAGATCACTCCACCCTGAAAGAGCTGAATACACATTCTTCTCAAG
TGCACATGGAACATTCTCTAGGATAGACCATATGTTGGGAAACAAGGCAAGCCTCTACAAATTTTAAAAAATTGGAATAA
TAACAAGCATCTTCTCAGATCATAGTGCTATAAGGCTAGAAATTAATTACAAGAAAAAAGCTGAGAAAGGCACAAAGATG
TGGAGACTAAACAACACACTACTGAACAAGCAATGGATCATTGAAGAAATTAAAGAAGAAATAAAAAAATACCTGGAAAC
AAATGAAAATGATAGCATGCCATACCAACTCATATGGGATACAGCAAAAGCTGTATTAAGAGGAAAATTCATCGCAATAC
AGGCACATCTTAACAAACAAGAAAAATCCCAAATAAGCAACCTTAAAGCACACCTAACTGAACTAGAGAAAAAAGAACAA
ATGAAGCCCAAAGTCAGCAGAAGGAGAGAAATAATAAAAATCAGAGCAGAAATAAATACTATTGGAATGAAAAAGGCAGT
AGAAAGGATCAATGAGACAAAGAGCTGGTTTTTTGAGAAGATAAATAAAATTGACAAACCACTAGCCAGACTTACAAAGA
AAAAGAGGGAGAAAGCTCAAACAAACAAAATCAGAAATGAGCGAGGAGAAATAACAACAGACTGCAGAAATACAACAGAT
TATAAGAGAATGCTACAAAAAACTATATGCCAACAGAATGGATAACCTAGAGGAAATGGATAAATTCTTGGACTCCTACA
ATCTCCCAAAGCTCACTCAAGAAGAGGCAGACAATTTGAACAGACCAATCACAAGGAAAGAGATTGAAACAGCAATCAAA
AACATCCCAAAGAATAAAACCCCAGGACCAGATGGCTTTCCTGGGGAATTCTACCAAACTTTCAGAGAGGATTTAATACC
TATCCTTTTCAAGCTATTCCAAAAAATTAGGGAAGATGGAACACTTTCTAACACATTCTATGAGGCCAACATCACACTGA
TACCAAAGCCTGACAAGGACACCACGAAAAAAGAGAACTACAGGCCAATATCACTGATGAACATAGATGCAAAAATTCTA
AACAAAATTTTGGCAACCAGAATTCAGCAATTCATCAAAAGAATCATACATCAGGATCAGGTGGGATTCATACCAGGGAC
ACAGGGATGGTTCAACATCCACAAATCAATCAACGTGATACACCACGTCAACAAACTGAGGAATAAAAACCACATGATCA
TCTCACTAGATGCAGAGAAGGCATTTGACAAGATCCAACAGCCATTTATGATAAAAACTCTGAACAAAATGGGCATAGAA
GGAAACTACCTCAACATAATAAAGGCCATATATGACAAACCCATAGCCAACATCATACTCAATGGGCAAAAACTGCACGC
CATCCCCCTGAAAACAGGAACGAGACAAGGATGCCCTCTATCACCACTCTTATTTAACATAGTACTGGAGGTCCTGGCCA
GAGCAATCAGGCAAGAAAAAGGAATAAAAGGAATACAAATAGGGAGGGAATAAGTGAAACTCTCACTGTTTGCAGACGAC
ATGATCTTATATATAGAAAACCCCAAAGAATCCATTGGAAAACTGTTAGAAGTAATCAACAACTACAGCAAAGTTGCAGG
GCATAAAATCAATTTGCATAAATCCGTAGCATTTCTATACTCCAGTAATGAACCAACAGAAAAAGAACTCAAGAATACAA
TACCATTCACAATCGCAACAAAAAGAATAAAATACCTTGGGGTAAATTTAACTAAGGAAGTGAAGGACCTATATAAAGGA
AATTACAAGGCCTTTCTGAGAGAATTGGATGACGACATAAGGAGATGGAAAGACATTCCATGTACATGGATTGGAAGAAT
AAACATAGTTAAAATGTCTATTCTACCTAAAGCAATCTACAGATTCAACGCCATCCCAATCAGAATCCCAATGACATTCT
TTACAGAATTAGAACAAAGAATCCTAAAATTCATATGGGGCAACAAAAGACCCTGAATTTCTAAAGCAATCCTGAGAAAA
AAGAACAAAACGGGAGGCATCACAATCCCTGACTTCAAAACATACTACAAAGCTACAGTAATCAAAACAGCATGGTACTG
GTACAAAAACAGGTGCACAGATCAATGGAACAGAATTGAAAGCCCAGAAATAAAACCACACATCTATGGACAGCTTATCT
TTGACAAAGGAGCTGAGGGCATACAATGGAGAAAAGAAAGTCTTTTCAACAAATGGTGCTGGGAAAACTGGAAAGCCACA
TGTAAAAGAATGAAAATTGACCATTCTTTTTCACCATTCACCAAAATTAACTCAAAATGGATTAAAGACCTAAAGGTGAG
ACCTGAAACCATAAGGCTTCTGGAAGAAAACGTAGGCAGTACACTCTTTGACATCAGTATTAAAAGGATCTTTTCGGACA
CCATGCCTTCTCAGAGAAGGGAAACAATAGAAAGAATAAACAAATGGGACTTCATCAGATTAAAGAGCTTCTTCAAGGCA
AATGAAAACAGGATTGAAACAAAAAAACAACCCACTAACTGGGAAAAAATATTTGCAAGTCATATATCTGACAAAGGCTT
CATATCCTTAATATATAAAGAACTCTCGCAACTCAACCACAAAACATCAAACAACCCAATCAAAAAATGGGCTGGAGACA
TGAACAGACATTTCTCCAAAGAAGATATACTGATGGCCAATAGGCACATGAAAAGATGCTCATCATCGCTGATCATCAGG
GAAATGCAAATCAAAACTACACTAAGATATCACCTTACACCCGTTAGAACGACAAAAATATCGAAAACTAATAGCAACAA
ATGTTGGAGAGGTTGCGGAGAAAAAGGAACCCTCATACACTGCTGGTGGGAATGCAAACTGGTGCAGCCACTATGGAAAA
CAGTATGGAGATTCCTCAAAAAACTAAAAATAGAACTACCATACGATCCAGTCATCCCACTACTGGGTATTTATCCAAAG
AGCCTGAAGTCAGCAATCCCAAAAGTCCTGTGCACCCCAATGTTTATTGCAGCACTGTTTACAATAGCCAAGACGTGGAA
GCAACCTAAGTGTCCAGCAACAGACGAATGGATAAAGAAGATGTGGTACATATATACAATGGAATACTACTCAGCTGCAA
AACAGAACAAAATCATTCCATTTGCAATAACATGGATGGACCTTGAGAGAATTATGTTAAGTGAAATAAGCCAGCGAGAG
AAAGATAATCTGTGTATGACTCCACTCACATGAGGAATTTAAAACTATGGACCAAGAACAGTTTAGTGGATACCAGGGGA
AAGGTGGGGTGGGGGGTGGGCACAAAGGGTGAAGTGGTGCACCTACAACATGACTGACAAACATTAATGTACAATTGAAA
TTTCACAAGATTGTAACCTATAACTCAATAAAAAAAAATTAAAAAAAAAAC
