# Supplementary material for: Gallop Racing Shifts Mature mRNA towards Introns: Does Exercise-Induced Stress Enhance Genome Plasticity?
Source: Genes (Basel). 2020 Apr 9;11(4):410. doi: 10.3390/genes11040410 (PMC7230505; doi:10.3390/genes11040410)
Supplement: Supplementary file 1 [file genes-11-00410-s001.zip › Supplementary_material/Table S7.xlsx]

## Sheet: Foglio1
Differentially expressed repetitive elements. Feature IDs are composed of repeat type and chromosome location.
Feature ID	logFC	logCPM	PValue	FDR
L1MC1_EC|LINE|L1|28:18806378-18807506	4.63508	5.95295	6.77792e-50	4.48366e-45
L1MEg|LINE|L1|28:18822996-18824042	3.6738	4.88951	3.2598e-26	1.96035e-22
MIR3|SINE|MIR|26:36163164-36163220	3.59862	4.27874	6.50791e-21	1.65579e-17
L1ME4c|LINE|L1|11:12411275-12411818	3.57591	4.38088	1.50879e-17	1.6098e-14
ERE1|SINE|tRNA|26:36163566-36163791	3.56564	4.4622	7.15732e-22	1.97276e-18
Tigger13a|DNA|TcMar-Tigger|8:25425138-25425402	3.55036	4.12663	4.03517e-20	9.20451e-17
X5a_DNA|DNA|TcMar-Tigger|29:4132881-4132998	3.45246	4.16877	1.47012e-17	1.6098e-14
L2c|LINE|L2|8:25417095-25417345	3.3943	4.94429	4.66196e-25	2.20281e-21
MIRc|SINE|MIR|11:37639307-37639512	3.38528	5.01169	6.51504e-16	4.68452e-13
MIRb|SINE|MIR|29:4127117-4127345	3.34512	4.54437	8.95082e-19	1.60029e-15
Charlie1|DNA|hAT-Charlie|15:68710655-68711712	3.31197	3.82169	1.34659e-12	4.24299e-10
MIRb|SINE|MIR|11:37636675-37636888	3.29792	4.57242	2.09703e-18	3.10045e-15
L2b|LINE|L2|11:37639663-37639723	3.28663	4.22008	3.7799e-15	2.22245e-12
L2d|LINE|L2|11:37637126-37637531	3.27812	5.77484	9.35191e-28	8.83769e-24
ERE3C|SINE|tRNA|30:27602256-27602494	3.27317	4.54779	7.50999e-18	9.19987e-15
(TCC)n|Simple_repeat|Simple_repeat|13:34389416-34389464	3.25958	4.21215	2.71427e-12	7.87508e-10
L1MC4a|LINE|L1|16:32981885-32982082	3.24605	3.47631	2.60277e-12	7.58484e-10
MLT1J|LTR|ERVL-MaLR|29:4127424-4127679	3.24179	5.03523	2.7783e-27	2.29735e-23
hAT-N1a_Mam|DNA|hAT-Tip100|11:136570-136744	3.23374	3.74429	1.65799e-15	1.05459e-12
L1MB7|LINE|L1|20:16025505-16026210	3.22056	4.87302	5.5638e-14	2.50375e-11
MER105|DNA|hAT-Charlie|26:14219583-14219758	3.20273	4.06802	6.72918e-16	4.78647e-13
MER58A|DNA|hAT-Charlie|13:34143669-34143849	3.19161	4.05458	1.38692e-18	2.29365e-15
HAL1|LINE|L1|14:19459758-19460210	3.18429	3.69389	7.5591e-12	1.96867e-09
MER63B|DNA|hAT-Tip100|29:4130182-4130583	3.17333	5.78057	2.19836e-30	2.90848e-26
MLT1C2|LTR|ERVL-MaLR|8:25421199-25421646	3.17317	4.39397	4.22645e-22	1.27084e-18
MIR|SINE|MIR|26:36159076-36159195	3.16717	4.22515	4.56092e-18	6.28561e-15
L2|LINE|L2|19:42083751-42084098	3.14791	4.94546	2.87321e-22	9.05076e-19
L1MC2|LINE|L1|19:53377402-53378252	3.14326	5.37238	2.00017e-26	1.32313e-22
MIRc|SINE|MIR|11:12410734-12410828	3.1205	3.6583	6.96152e-14	3.07008e-11
L1M5|LINE|L1|28:18825602-18826266	3.11884	3.89955	5.11798e-14	2.35111e-11
L2b|LINE|L2|29:4133094-4133142	3.11142	3.51983	7.69708e-11	1.50642e-08
L2|LINE|L2|26:31154015-31154333	3.07777	3.86352	1.27326e-15	8.66972e-13
L1MEg|LINE|L1|28:18824271-18825294	3.07175	5.17845	2.85728e-21	7.56049e-18
ERE3|SINE|tRNA|26:14228551-14228800	3.04173	4.36474	9.6073e-19	1.67245e-15
L2a|LINE|L2|28:34041046-34041475	3.03337	3.92488	9.38359e-16	6.53404e-13
ERE1B|SINE|tRNA|11:37639883-37640138	3.03069	4.84973	6.5068e-18	8.60862e-15
MIR|SINE|MIR|11:37637907-37638152	3.03021	4.56934	6.94902e-18	8.6733e-15
MIR|SINE|MIR|11:12411872-12412107	3.02939	3.84282	1.91415e-11	4.3663e-09
(CCG)n|Simple_repeat|Simple_repeat|6:70067323-70067364	3.01781	3.69983	1.28438e-15	8.66972e-13
MIRb|SINE|MIR|19:42086189-42086390	3.01217	4.87964	3.26234e-23	1.13582e-19
MER21C|LTR|ERVL|30:27600576-27600798	3.01047	4.41746	6.0221e-13	2.11898e-10
HAL1b|LINE|L1|8:25419461-25419847	2.9914	4.169	1.144e-18	1.94043e-15
L2d2|LINE|L2|19:42082853-42083009	2.98894	4.24428	3.59657e-17	3.44807e-14
L1MD1|LINE|L1|8:25416057-25416725	2.98215	5.14179	3.32649e-25	1.6927e-21
L1MC4|LINE|L1|7:85161186-85162848	2.9771	3.89279	1.17019e-11	2.92111e-09
MIRb|SINE|MIR|29:4134997-4135157	2.96363	5.01034	3.30321e-17	3.26135e-14
L2c|LINE|L2|11:37638246-37638367	2.94791	4.62696	2.16479e-18	3.11311e-15
L1MD2|LINE|L1|15:14643517-14646955	2.94372	4.15441	6.0674e-13	2.12362e-10
Arthur1A|DNA|hAT-Tip100|7:85142286-85142468	2.93074	3.5212	4.97892e-11	1.01969e-08
MIR3|SINE|MIR|26:14226832-14226947	2.93062	4.48176	6.16477e-20	1.35935e-16
L1ME2|LINE|L1|26:16943099-16943762	2.92756	3.64187	6.72923e-13	2.30645e-10
X26_DNA|DNA|TcMar-Tigger|19:42077269-42077630	2.91258	4.33576	3.97976e-15	2.30935e-12
ERE2|SINE|tRNA|26:40023163-40023412	2.91164	5.60245	4.38316e-19	8.05418e-16
L2a|LINE|L2|28:34042114-34042262	2.91109	3.73819	1.5634e-12	4.78798e-10
L2c|LINE|L2|22:39455741-39456151	2.90658	4.25703	2.73721e-17	2.78568e-14
Cheshire|DNA|hAT-Charlie|11:12423123-12423875	2.90488	4.39055	6.1981e-13	2.14665e-10
L1MB3_EC|LINE|L1|X:98004368-98005952	2.90247	3.99103	3.251e-11	6.87082e-09
L3|LINE|CR1|2:24177210-24177654	2.89665	3.73524	1.32174e-08	1.26533e-06
Charlie2b|DNA|hAT-Charlie|10:1620114-1620496	2.89339	4.45071	5.02261e-17	4.55138e-14
L1ME4a|LINE|L1|12:1918874-1919371	2.88928	4.3766	3.94224e-13	1.4488e-10
MLT1A|LTR|ERVL-MaLR|11:12413242-12413640	2.88799	4.15761	1.83522e-13	7.35769e-11
L1MB3_EC|LINE|L1|7:4148076-4150137	2.88703	3.58071	9.70528e-09	9.71277e-07
(GCCCCG)n|Simple_repeat|Simple_repeat|13:34389469-34389525	2.88517	3.94042	2.28569e-09	2.85824e-07
MER102a|DNA|hAT-Charlie|2:39740947-39741053	2.88446	3.35477	7.73296e-09	8.11973e-07
L1MD1|LINE|L1|25:17116905-17117363	2.87831	3.80879	2.82354e-14	1.36336e-11
MIR3|SINE|MIR|1:20991405-20991560	2.87042	4.79839	7.36464e-17	6.49571e-14
ERE3B|SINE|tRNA|20:37473230-37473433	2.85689	6.53892	3.44964e-17	3.35584e-14
L1ME2|LINE|L1|7:85144411-85145327	2.84631	4.90543	1.52639e-18	2.46274e-15
L1MDa|LINE|L1|7:85148768-85150451	2.84101	5.07297	6.73567e-18	8.6733e-15
L2b|LINE|L2|8:25427406-25427803	2.83744	4.4006	9.41898e-15	5.08064e-12
MER5A1|DNA|hAT-Charlie|19:34574950-34575114	2.83733	3.58396	7.27481e-10	1.06233e-07
L1ME4c|LINE|L1|6:37806615-37806913	2.83441	4.11767	1.16692e-06	5.77361e-05
L1-5B_EC|LINE|L1|26:39772696-39776041	2.83079	3.77155	2.33877e-08	2.06834e-06
HAL1|LINE|L1|14:19460309-19460771	2.82912	4.4568	4.40882e-17	4.05066e-14
L2d2|LINE|L2|11:43740011-43740115	2.82841	4.04663	1.92925e-14	9.69136e-12
LTR78|LTR|ERV1|14:19458119-19458770	2.82672	4.32722	2.28658e-15	1.41364e-12
ERE3C|SINE|tRNA|21:16299671-16299868	2.8218	4.56042	1.01045e-14	5.34736e-12
MIR|SINE|MIR|29:4133553-4133762	2.82149	5.6155	1.96899e-19	3.94698e-16
MLT1C2|LTR|ERVL-MaLR|13:34143943-34144383	2.82011	4.76674	2.50164e-18	3.52098e-15
L1ME3|LINE|L1|8:25412918-25413531	2.8186	6.12482	1.3495e-31	4.46355e-27
G-rich|Low_complexity|Low_complexity|11:51372314-51372347	2.81209	4.03053	6.13738e-13	2.13681e-10
L1-1_EC|LINE|L1|14:61862241-61867319	2.79889	3.91759	7.61152e-10	1.10419e-07
(GCG)n|Simple_repeat|Simple_repeat|16:41892539-41892575	2.79317	4.00496	0.00015252	0.00290759
L2|LINE|L2|18:78503906-78504402	2.79308	5.43044	1.30253e-23	5.38524e-20
ERE3D|SINE|tRNA|3:120334318-120334510	2.79074	3.92896	3.15134e-16	2.42283e-13
L1MB3|LINE|L1|13:34140653-34141130	2.77934	3.99685	9.6601e-12	2.45779e-09
L2a|LINE|L2|11:50770213-50771283	2.77914	4.89446	6.85311e-18	8.6733e-15
L2a|LINE|L2|8:23999483-23999798	2.77676	3.73652	1.11493e-09	1.53974e-07
L1ME4a|LINE|L1|14:19461720-19462617	2.77352	4.40956	2.23092e-16	1.79973e-13
L1-4_EC|LINE|L1|24:21627673-21628906	2.76868	3.99388	5.73286e-16	4.16741e-13
L2a|LINE|L2|9:47757609-47759034	2.75936	6.03027	1.45765e-17	1.6098e-14
L1MAB_EC|LINE|L1|3:34733533-34734250	2.75826	3.52176	4.68963e-08	3.82049e-06
L1MC1|LINE|L1|11:43741090-43741468	2.75781	4.62709	3.43182e-15	2.0638e-12
MER20B|DNA|hAT-Charlie|14:21105651-21106352	2.75239	4.14683	1.11815e-12	3.60814e-10
ERE3B|SINE|tRNA|10:84278762-84278960	2.75132	3.50001	2.73888e-09	3.30152e-07
MIRc|SINE|MIR|14:21101909-21102162	2.74866	3.60732	1.02872e-10	1.92778e-08
L1-3_EC|LINE|L1|24:21620728-21627676	2.7448	5.6691	3.33771e-19	6.48177e-16
L1-2B_EC|LINE|L1|19:42078590-42079549	2.74401	5.39613	5.2278e-22	1.50358e-18
(GT)n|Simple_repeat|Simple_repeat|26:36159556-36159611	2.7395	3.80906	6.31198e-13	2.17471e-10
L2d2|LINE|L2|20:37473984-37474159	2.73606	6.15937	8.27383e-18	9.95131e-15
(CCAGAGC)n|Simple_repeat|Simple_repeat|26:40026321-40026765	2.73581	5.80358	1.3265e-14	6.85539e-12
MLT1J|LTR|ERVL-MaLR|28:34039820-34040249	2.73125	3.9027	8.17896e-10	1.16605e-07
L2a|LINE|L2|8:56228884-56229573	2.72762	4.42651	1.68451e-16	1.3757e-13
L2c|LINE|L2|15:67501484-67501841	2.72364	3.58761	2.08708e-09	2.65505e-07
L1MB7|LINE|L1|1:128440039-128440992	2.71749	3.58577	2.16961e-10	3.71819e-08
MIR3|SINE|MIR|20:42146524-42146688	2.71484	3.78297	2.16469e-12	6.47947e-10
L1ME4b|LINE|L1|16:32980933-32981441	2.71251	4.24177	1.54784e-15	1.00384e-12
X6A_LINE|LINE|CR1|1:20985576-20985614	2.71238	6.4985	8.1665e-31	1.35056e-26
MARNA|DNA|TcMar-Mariner|29:4132234-4132308	2.70455	4.68121	2.97609e-17	2.9829e-14
L2c|LINE|L2|5:17769547-17771124	2.70135	5.25176	1.65071e-23	6.42332e-20
MIR|SINE|MIR|31:9473915-9474115	2.69644	4.67696	1.70936e-15	1.07691e-12
MIRc|SINE|MIR|11:51372499-51372597	2.69357	5.0598	1.41722e-19	2.92969e-16
MIR3|SINE|MIR|11:37494037-37494143	2.6895	5.28054	1.4517e-12	4.46659e-10
MIRc|SINE|MIR|26:36161168-36161302	2.68942	4.52083	1.01435e-16	8.6026e-14
L2b|LINE|L2|1:39730568-39730967	2.68627	3.65693	2.07178e-12	6.28672e-10
L1MB8|LINE|L1|11:43738575-43739056	2.66751	5.01841	1.09512e-17	1.29363e-14
MamRep605b|LTR?|LTR?|14:19465289-19465612	2.66181	3.97733	1.34696e-12	4.24299e-10
L1MB2|LINE|L1|X:90613787-90614605	2.65674	3.02902	8.78739e-07	4.55718e-05
G-rich|Low_complexity|Low_complexity|18:19972636-19972680	2.65352	5.19829	1.08508e-13	4.60124e-11
Kanga1|DNA|TcMar-Tc2|1:20989897-20989981	2.64791	4.29971	1.47354e-13	5.98011e-11
L2a|LINE|L2|2:39740132-39740920	2.64599	5.87937	5.71883e-23	1.89153e-19
L1M4b|LINE|L1|15:10861370-10864569	2.64454	4.48471	2.39681e-13	9.17791e-11
MLT1J|LTR|ERVL-MaLR|10:58840311-58840489	2.64343	5.9957	2.9787e-23	1.09469e-19
L4_B_Mam|LINE|RTE-X|19:42081538-42081667	2.63661	4.30084	7.57463e-13	2.56911e-10
MIR|SINE|MIR|4:3232603-3232830	2.63171	3.72282	9.64082e-11	1.82736e-08
ERE2|SINE|tRNA|31:9474446-9474693	2.62584	4.29556	1.37091e-11	3.32188e-09
L1MB5|LINE|L1|6:43094043-43094933	2.62438	3.14855	6.26089e-07	3.44276e-05
L1ME3C|LINE|L1|28:18828754-18829092	2.62078	4.46405	5.16065e-15	2.9178e-12
ERE2|SINE|tRNA|11:126547-126789	2.61671	3.5125	4.78425e-11	9.89008e-09
L1MC5a|LINE|L1|8:25422898-25423369	2.61459	4.22622	1.95863e-15	1.22232e-12
Charlie1a|DNA|hAT-Charlie|11:12416449-12417741	2.61315	5.91892	3.69453e-16	2.77723e-13
MIR|SINE|MIR|5:53986140-53986228	2.61298	3.87224	4.99231e-10	7.68015e-08
MamRep137|DNA|TcMar-Tigger|12:1908043-1908141	2.61149	3.62113	1.15365e-08	1.12067e-06
ERE1C|SINE|tRNA|9:49975676-49975923	2.60914	4.34816	7.46157e-14	3.2473e-11
MamRTE1|LINE|RTE-BovB|24:8843897-8844080	2.60607	6.58018	1.04822e-20	2.56818e-17
MIRb|SINE|MIR|8:23986854-23986964	2.60146	3.5141	3.08913e-10	4.98412e-08
(AACAC)n|Simple_repeat|Simple_repeat|17:77115595-77115621	2.6011	4.29331	4.41056e-12	1.2259e-09
L1ME3F|LINE|L1|14:61871857-61873913	2.59711	3.79164	3.38641e-11	7.13423e-09
Penelope1_Vert|LINE|Penelope|1:20991242-20991359	2.59516	4.55031	6.50607e-14	2.88848e-11
MER68|LTR|ERVL|14:21085476-21086022	2.5911	4.7084	1.11134e-12	3.60374e-10
Charlie30a|DNA|hAT-Charlie|25:33500688-33500843	2.58652	3.59153	3.64987e-08	3.06789e-06
L2a|LINE|L2|22:39462123-39462371	2.58518	3.68803	1.1531e-09	1.58584e-07
MIRc|SINE|MIR|21:6217120-6217248	2.57907	3.77142	8.44784e-10	1.20179e-07
L2a|LINE|L2|3:63584432-63584497	2.57864	4.21631	1.18117e-07	8.46542e-06
ERE3B|SINE|tRNA|29:6076718-6076981	2.57777	3.48753	8.81198e-10	1.24823e-07
Eutr18|LTR?|LTR?|2:17795553-17796004	2.57403	4.20165	2.9977e-16	2.33295e-13
L1M4|LINE|L1|20:23620044-23622462	2.57164	4.59585	9.12019e-11	1.73865e-08
MLT1C2|LTR|ERVL-MaLR|30:27613441-27613880	2.56627	4.06377	1.18706e-14	6.18309e-12
L1ME4c|LINE|L1|22:34610436-34610537	2.56482	3.3577	9.21339e-08	6.88582e-06
MER102c|DNA|hAT-Charlie|14:21077767-21078037	2.56315	3.47494	1.04371e-09	1.45967e-07
(CA)n|Simple_repeat|Simple_repeat|8:25415600-25415622	2.56225	3.36462	4.48128e-09	5.05872e-07
LTR14_EC|LTR|ERV1|6:37803882-37804195	2.56211	3.24549	9.30878e-09	9.41568e-07
L1-2_EC|LINE|L1|17:65413386-65419373	2.5607	4.12117	1.96588e-13	7.69496e-11
(CCGCCCC)n|Simple_repeat|Simple_repeat|10:15598561-15598606	2.55669	3.9779	9.90887e-09	9.87171e-07
L2b|LINE|L2|11:12430460-12431184	2.55661	5.04067	2.33701e-12	6.90158e-10
(CA)n|Simple_repeat|Simple_repeat|26:40024021-40024057	2.55113	4.60684	6.06276e-11	1.21165e-08
(GCC)n|Simple_repeat|Simple_repeat|1:20997383-20997485	2.55076	4.60691	1.64972e-17	1.70516e-14
MIRb|SINE|MIR|8:23993399-23993594	2.54353	3.55485	7.8562e-11	1.51958e-08
(GAGCCA)n|Simple_repeat|Simple_repeat|11:51372160-51372235	2.54118	5.2323	1.32467e-17	1.51083e-14
MIR|SINE|MIR|28:18831033-18831244	2.54104	3.59522	4.45579e-07	2.58104e-05
L1MC3|LINE|L1|28:40387620-40388783	2.54051	4.02583	1.25427e-09	1.70022e-07
ERE3C2|SINE|tRNA|21:32800548-32800731	2.53724	4.79641	1.61763e-17	1.69854e-14
MamRep605b|LTR?|LTR?|25:33493844-33494218	2.53272	3.5499	2.49135e-11	5.43912e-09
L4_B_Mam|LINE|RTE-X|19:42081975-42082264	2.53061	4.15614	5.60247e-12	1.51269e-09
L1-2_EC|LINE|L1|24:8846077-8846188	2.52941	5.50518	1.50157e-17	1.6098e-14
ERE1B|SINE|tRNA|30:27601527-27601737	2.52466	4.20328	9.03501e-08	6.79176e-06
L2a|LINE|L2|30:27606133-27607445	2.52293	3.98627	0.000148689	0.00285183
(CAGGCC)n|Simple_repeat|Simple_repeat|11:51375703-51375737	2.51822	3.6193	9.3831e-09	9.47636e-07
(CA)n|Simple_repeat|Simple_repeat|5:91584944-91585243	2.51624	3.7154	3.3661e-09	3.92867e-07
ERE3B2|SINE|tRNA|21:32795288-32795476	2.51372	3.79918	8.39802e-12	2.17007e-09
ERE1C|SINE|tRNA|1:20521877-20522127	2.51259	3.20712	4.3773e-09	4.95445e-07
Tigger19b|DNA|TcMar-Tigger|17:28983327-28983530	2.50874	3.70654	2.77839e-11	5.98675e-09
L2a|LINE|L2|19:53523936-53524850	2.50395	4.19268	4.71624e-14	2.1817e-11
MER31-int|LTR|ERV1|1:130132330-130136125	2.5026	3.52454	5.40372e-09	5.97762e-07
L1MAB_EC|LINE|L1|X:90612210-90613772	2.50142	3.85199	3.4263e-08	2.89838e-06
L1MCa|LINE|L1|10:61942067-61943926	2.501	3.2065	2.74702e-08	2.39418e-06
L1ME1|LINE|L1|2:120036825-120041235	2.49943	4.28063	8.37395e-13	2.8119e-10
(CCTCAG)n|Simple_repeat|Simple_repeat|11:51371819-51371862	2.49736	5.12071	8.02993e-20	1.71351e-16
L2a|LINE|L2|8:79326337-79327530	2.49727	4.14216	1.08239e-12	3.52714e-10
ERE1|SINE|tRNA|8:29138199-29138423	2.49434	5.27085	2.09798e-14	1.04349e-11
ERE1|SINE|tRNA|12:28055013-28055241	2.49248	3.17314	2.06854e-06	9.28331e-05
(GT)n|Simple_repeat|Simple_repeat|13:34134716-34135029	2.48936	4.35449	3.36738e-09	3.92867e-07
MER21C|LTR|ERVL|1:58753297-58754023	2.48829	4.01379	1.56039e-11	3.67336e-09
L1-3_EC|LINE|L1|25:33489164-33489837	2.48677	4.15169	2.62194e-09	3.18991e-07
L1MC2|LINE|L1|22:29951137-29951486	2.48395	3.18955	2.13036e-09	2.69972e-07
L2a|LINE|L2|15:60537421-60537556	2.48313	3.18269	1.44408e-08	1.35116e-06
L2a|LINE|L2|24:8840707-8840772	2.4802	4.72211	3.45961e-14	1.63469e-11
L1MC4|LINE|L1|3:107799070-107799569	2.47938	4.7693	1.54256e-11	3.64434e-09
(TCTCT)n|Simple_repeat|Simple_repeat|11:51680626-51680670	2.47932	4.44233	6.53736e-12	1.72981e-09
L2b|LINE|L2|18:78503446-78503578	2.47443	3.90888	4.64683e-12	1.2808e-09
G-rich|Low_complexity|Low_complexity|11:51376491-51376528	2.47443	4.96377	5.29321e-15	2.96738e-12
L2c|LINE|L2|22:28038197-28038618	2.47236	4.16171	1.06853e-11	2.68762e-09
LTR21_EC|LTR|ERVL|14:4147429-4148365	2.47044	3.49863	1.39278e-08	1.30872e-06
(TTTCTT)n|Simple_repeat|Simple_repeat|31:9473433-9473525	2.46783	4.74314	6.22666e-15	3.46134e-12
MER33|DNA|hAT-Charlie|26:36159961-36160232	2.46373	4.10653	1.42008e-13	5.83476e-11
(GCG)n|Simple_repeat|Simple_repeat|3:63586112-63586171	2.46215	5.43015	5.91255e-12	1.5771e-09
MER58B|DNA|hAT-Charlie|2:39743801-39744092	2.45708	3.29359	3.9101e-09	4.45961e-07
MIRb|SINE|MIR|20:42146114-42146236	2.45691	3.65465	1.07377e-08	1.05701e-06
L1MD2|LINE|L1|1:10646782-10647562	2.45683	3.90753	3.48058e-12	9.95663e-10
MIRc|SINE|MIR|8:29125586-29125680	2.45662	5.00174	5.51956e-17	4.93411e-14
L1MB3|LINE|L1|8:23987550-23987754	2.45419	3.97976	2.39863e-10	4.02721e-08
L1MAB_EC|LINE|L1|1:12854695-12857930	2.45245	4.47857	4.57102e-13	1.67059e-10
MIRb|SINE|MIR|2:39739852-39739992	2.45069	4.29623	4.48812e-11	9.30702e-09
(CA)n|Simple_repeat|Simple_repeat|26:40016192-40016244	2.44571	6.72983	8.32636e-27	6.11996e-23
L2a|LINE|L2|8:56224945-56226242	2.44534	5.38922	4.12389e-17	3.84224e-14
Charlie1a|DNA|hAT-Charlie|13:40019923-40021349	2.44499	3.97771	2.69539e-10	4.43895e-08
L1MC4|LINE|L1|11:43743557-43745476	2.4428	5.98147	2.43531e-16	1.91784e-13
MLT1F1|LTR|ERVL-MaLR|6:38416185-38416714	2.44127	3.92514	1.36303e-07	9.64337e-06
L1ME4c|LINE|L1|14:34257629-34258841	2.44105	4.26778	3.25831e-14	1.55065e-11
Charlie4z|DNA|hAT-Charlie|19:42089685-42089785	2.43515	5.11479	3.57029e-12	1.01364e-09
L1ME2|LINE|L1|9:49975312-49975447	2.43415	3.48531	4.50493e-10	6.99543e-08
L1MC5|LINE|L1|18:67375845-67376325	2.43263	4.91347	5.84765e-10	8.79154e-08
L1MAB_EC|LINE|L1|6:62034899-62036872	2.43251	3.47605	5.82576e-07	3.2549e-05
MER102b|DNA|hAT-Charlie|2:30386710-30387036	2.43206	3.66032	1.06822e-09	1.48766e-07
L1MB3_EC|LINE|L1|X:98007966-98008667	2.42754	3.80491	1.95233e-08	1.76674e-06
MER5A1|DNA|hAT-Charlie|X:1722384-1722471	2.42647	3.37056	2.69823e-07	1.70316e-05
MIR3|SINE|MIR|11:51678615-51678797	2.42585	4.82506	3.18644e-16	2.42283e-13
MIR3|SINE|MIR|11:37636284-37636367	2.42147	4.9404	1.2673e-11	3.1281e-09
Eutr15|DNA|hAT-Tip100?|18:67495214-67495547	2.42132	3.4609	3.24822e-09	3.81657e-07
L1MB3_EC|LINE|L1|1:77103513-77104158	2.41886	3.95597	2.21665e-09	2.78243e-07
L2c|LINE|L2|24:8842735-8842932	2.41578	7.02981	9.23602e-17	7.9347e-14
L1MB3|LINE|L1|3:34744772-34745378	2.41373	3.01169	1.7892e-07	1.21392e-05
L1ME4a|LINE|L1|3:59108670-59108806	2.4125	4.00193	1.10834e-08	1.08619e-06
MIR|SINE|MIR|14:19463769-19463945	2.41104	3.94304	2.26119e-11	5.0705e-09
LTR86B1|LTR|ERVL|24:35000655-35001132	2.41094	3.63652	1.74605e-10	3.08832e-08
L2a|LINE|L2|3:63719540-63719623	2.41074	5.44604	2.90473e-09	3.4615e-07
MIRb|SINE|MIR|19:59058027-59058212	2.40886	4.22935	1.35411e-13	5.63369e-11
L2c|LINE|L2|X:102864061-102864636	2.40839	3.64239	2.15808e-09	2.72442e-07
MIRb|SINE|MIR|4:55246353-55246562	2.4082	3.93335	3.96857e-10	6.25059e-08
L2a|LINE|L2|20:4534921-4535721	2.40626	3.11167	6.61775e-06	0.00023935
L1MC5|LINE|L1|17:28968302-28969343	2.406	4.80603	2.33632e-16	1.86205e-13
MIR3|SINE|MIR|2:30387597-30387741	2.40564	4.00973	1.89421e-10	3.28881e-08
L2a|LINE|L2|11:15343396-15343765	2.40551	3.13782	3.54831e-07	2.14949e-05
MLT1E1A|LTR|ERVL-MaLR|22:49723127-49723696	2.40418	3.71817	3.08538e-10	4.98412e-08
L1MC1_EC|LINE|L1|8:17754648-17756112	2.40388	3.54473	2.31216e-09	2.88589e-07
L1M5|LINE|L1|16:44514956-44515201	2.40304	4.84231	2.10912e-18	3.10045e-15
L1ME4a|LINE|L1|11:12418378-12418524	2.40252	3.25409	2.96945e-07	1.84098e-05
L1-2B_EC|LINE|L1|4:102484791-102489256	2.40231	4.42239	0.000102004	0.00214415
MLT1A0|LTR|ERVL-MaLR|3:60364479-60364591	2.40155	4.12501	3.51437e-09	4.05722e-07
L2|LINE|L2|29:6065011-6065175	2.4005	3.72415	9.78249e-10	1.37685e-07
L1-4B_EC|LINE|L1|1:14992338-14997193	2.40015	4.37718	5.39948e-09	5.97762e-07
L2a|LINE|L2|1:139678656-139679886	2.39966	4.68983	1.81801e-11	4.21975e-09
MER105|DNA|hAT-Charlie|3:120327670-120327805	2.39935	3.14421	5.41362e-06	0.000202899
L2b|LINE|L2|6:13251841-13252275	2.39883	3.54807	3.09576e-08	2.65269e-06
L2b|LINE|L2|26:14224142-14224230	2.39598	3.45157	6.18454e-09	6.70048e-07
L1MB3_EC|LINE|L1|X:98006146-98007780	2.39555	4.53041	2.60945e-10	4.31719e-08
MLT1C2|LTR|ERVL-MaLR|7:13097860-13098297	2.39491	4.17718	6.82182e-07	3.69894e-05
L1-2B_EC|LINE|L1|8:97468292-97474218	2.3873	3.24573	8.82128e-07	4.56959e-05
L1-2_EC|LINE|L1|4:5470055-5471139	2.38726	3.5375	9.39908e-08	6.96258e-06
L1MAB_EC|LINE|L1|1:32821528-32821850	2.38633	3.91586	9.78408e-11	1.84922e-08
MamSINE1|SINE|tRNA-RTE|8:29131474-29131574	2.38594	5.16141	3.0541e-15	1.8535e-12
L1ME4a|LINE|L1|3:120332645-120332824	2.38433	3.98362	4.71127e-13	1.71239e-10
LTR16A|LTR|ERVL|10:15595882-15596259	2.38376	4.87321	2.81436e-14	1.36336e-11
L1-5_EC|LINE|L1|23:49762687-49764316	2.38291	4.57359	8.36216e-14	3.61546e-11
L1M4|LINE|L1|31:25896940-25897978	2.38194	4.18519	2.71623e-11	5.89118e-09
MER5A1|DNA|hAT-Charlie|12:1915435-1915606	2.38081	3.61768	4.07481e-08	3.37785e-06
(AAAT)n|Simple_repeat|Simple_repeat|3:63470558-63470591	2.37791	5.94355	1.98203e-10	3.42332e-08
Charlie1a|DNA|hAT-Charlie|15:17924400-17925756	2.37688	4.51631	5.25189e-13	1.86784e-10
L2c|LINE|L2|18:67370405-67370658	2.37551	3.2206	2.81738e-07	1.76657e-05
L1M4|LINE|L1|26:14194296-14196759	2.37535	3.23006	2.01529e-07	1.34118e-05
L1ME3|LINE|L1|15:60539863-60540280	2.37339	3.85794	8.90906e-09	9.06681e-07
(AC)n|Simple_repeat|Simple_repeat|12:27478866-27478949	2.37238	4.04862	4.05582e-11	8.46362e-09
L2c|LINE|L2|22:28075531-28075820	2.37203	3.6898	3.97371e-12	1.11384e-09
MER3|DNA|hAT-Charlie|21:17831689-17831876	2.37171	3.77229	7.2133e-07	3.87625e-05
MIRb|SINE|MIR|28:29617716-29617931	2.37075	3.86386	1.74064e-07	1.18706e-05
Arthur2|DNA|hAT-Tip100|1:77105363-77105737	2.36885	3.21711	5.05686e-07	2.88625e-05
ERE1C|SINE|tRNA|8:25417827-25418076	2.36859	3.61037	1.0239e-08	1.01396e-06
L1MB3_EC|LINE|L1|1:82794286-82795661	2.36784	3.12656	1.36868e-05	0.000434449
L1M4|LINE|L1|X:37983937-37984615	2.36764	3.90603	5.80213e-08	4.60764e-06
ERE1C|SINE|tRNA|8:29131154-29131425	2.3667	6.45562	1.54209e-15	1.00384e-12
MIR|SINE|MIR|2:30393065-30393250	2.36636	3.90375	1.23213e-10	2.2392e-08
L2c|LINE|L2|6:37807364-37807549	2.3652	4.39881	9.32699e-05	0.00201094
L1MC5a|LINE|L1|19:42087217-42088452	2.36464	6.59012	1.59848e-18	2.51764e-15
MER20|DNA|hAT-Charlie|24:12174596-12174790	2.36328	3.67853	3.34124e-07	2.03711e-05
L1-4B_EC|LINE|L1|25:17117355-17117606	2.3627	3.69787	1.35394e-09	1.81305e-07
L2d2|LINE|L2|1:71565605-71565886	2.36268	3.62093	2.13e-06	9.47557e-05
ERE3|SINE|tRNA|1:77098795-77099053	2.35718	3.41796	2.00705e-09	2.56806e-07
L1MB8|LINE|L1|17:24510329-24511586	2.35609	3.84045	1.73289e-08	1.58113e-06
ERE1B|SINE|tRNA|22:24260370-24260579	2.35467	3.42008	8.73046e-09	8.93422e-07
L1MC1_EC|LINE|L1|21:58532606-58533647	2.35295	3.68093	2.47552e-09	3.05518e-07
MamRep434|DNA|TcMar-Tigger|18:78504912-78505056	2.35258	4.01851	3.4086e-09	3.95583e-07
MLT2B4|LTR|ERVL|20:16044808-16045315	2.34926	3.21627	1.73684e-06	8.01769e-05
MER5A|DNA|hAT-Charlie|8:94639982-94640080	2.34374	3.90287	1.73982e-10	3.08554e-08
ERE1B|SINE|tRNA|18:16420929-16421185	2.34353	3.96704	4.45351e-10	6.94821e-08
MIRb|SINE|MIR|2:30387973-30388090	2.34307	4.0289	1.41052e-12	4.40128e-10
ERE2|SINE|tRNA|14:36633347-36633596	2.34162	3.72436	6.24069e-08	4.92048e-06
(AAC)n|Simple_repeat|Simple_repeat|1:20984999-20985029	2.34023	3.95174	2.60121e-12	7.58484e-10
MIRb|SINE|MIR|6:13209591-13209812	2.33655	3.81452	2.31952e-09	2.88961e-07
L2c|LINE|L2|31:13342114-13342563	2.33642	3.87653	1.85491e-09	2.40126e-07
L1MD3|LINE|L1|13:34122804-34123461	2.33602	3.21664	1.18767e-05	0.000386261
L1MC1_EC|LINE|L1|1:52683992-52685194	2.33514	5.57417	5.16499e-14	2.35634e-11
L1ME4a|LINE|L1|14:19461208-19461466	2.3321	3.30099	5.48443e-07	3.09293e-05
MARNA|DNA|TcMar-Mariner|8:72696043-72696328	2.32952	3.07594	1.07952e-06	5.3977e-05
HAL1|LINE|L1|19:56743877-56744348	2.32934	3.48674	1.96567e-10	3.40396e-08
L1MD2|LINE|L1|8:94644061-94647126	2.32901	5.79559	8.48125e-26	4.67536e-22
L2d2|LINE|L2|31:9396884-9396953	2.32863	4.81435	5.37592e-12	1.46347e-09
L1MEc|LINE|L1|4:14417932-14418328	2.32588	3.81675	2.4538e-07	1.579e-05
L2d2|LINE|L2|18:78485668-78486385	2.32583	4.58346	5.98532e-10	8.97812e-08
ERE1C|SINE|tRNA|1:77110620-77110884	2.32534	4.02197	1.01342e-08	1.00508e-06
(CCCCCG)n|Simple_repeat|Simple_repeat|5:69241391-69241437	2.32424	4.16798	1.9164e-13	7.59114e-11
L2c|LINE|L2|3:59114444-59114847	2.32385	4.77593	3.09904e-14	1.48554e-11
MIRb|SINE|MIR|24:8842021-8842246	2.32372	6.56862	3.42946e-19	6.48177e-16
L1ME2z|LINE|L1|8:56230460-56231306	2.32326	4.27329	2.17378e-14	1.07312e-11
MIRb|SINE|MIR|5:69243314-69243526	2.31933	3.79667	1.3252e-11	3.23606e-09
MIRb|SINE|MIR|8:25432717-25432919	2.31868	3.30078	1.99565e-06	8.99891e-05
L1MC1|LINE|L1|21:6220686-6220785	2.31793	3.5653	3.41466e-08	2.89223e-06
L1ME1|LINE|L1|3:107801608-107803034	2.3172	5.7757	1.17546e-14	6.17125e-12
ERE1B|SINE|tRNA|6:35123811-35124040	2.31654	4.42027	5.81884e-11	1.17354e-08
(ATAA)n|Simple_repeat|Simple_repeat|3:63718351-63718386	2.31643	4.76842	2.21374e-10	3.77425e-08
L1MEd|LINE|L1|19:34520351-34521835	2.31576	3.56596	1.65325e-09	2.16134e-07
Charlie4z|DNA|hAT-Charlie|1:20986768-20986879	2.31382	4.31444	7.06129e-10	1.03877e-07
MER112|DNA|hAT-Charlie|24:21635685-21635837	2.31142	2.94926	5.75428e-06	0.000213131
OldhAT1|DNA|hAT-Ac|1:52708950-52709037	2.30946	2.94242	8.02391e-06	0.000280396
(CGCCGC)n|Simple_repeat|Simple_repeat|17:77142825-77142879	2.30945	3.7278	4.71499e-10	7.28742e-08
MLT1A|LTR|ERVL-MaLR|26:14216595-14216950	2.30642	4.21162	7.06664e-11	1.39127e-08
MER5A1|DNA|hAT-Charlie|X:97948692-97948844	2.3061	3.06398	1.20369e-06	5.92012e-05
L3|LINE|CR1|8:29130422-29130511	2.30203	3.37922	8.57058e-08	6.47206e-06
MIR1_Amn|SINE|MIR|10:15599358-15599422	2.30133	4.03566	2.34894e-10	3.95381e-08
MIR|SINE|MIR|4:14402643-14402836	2.2965	3.85593	3.98738e-07	2.37203e-05
L2c|LINE|L2|22:39455215-39455667	2.2964	4.45409	3.65661e-13	1.3666e-10
L3b|LINE|CR1|12:1920469-1920558	2.29631	3.47329	3.9279e-06	0.000155218
L1MAB_EC|LINE|L1|7:2108704-2112866	2.29355	3.98327	7.10042e-08	5.46162e-06
L1MD3|LINE|L1|X:39440457-39441116	2.29259	3.47193	6.34184e-08	4.96472e-06
L3|LINE|CR1|2:30387036-30387254	2.29139	3.7767	3.62593e-10	5.7937e-08
L1MEf|LINE|L1|1:127995772-127997645	2.2879	3.62647	2.04237e-09	2.6082e-07
ERE1C|SINE|tRNA|18:72864590-72864701	2.28588	3.91626	1.0243e-10	1.92682e-08
MamTip2b|DNA|hAT-Tip100|17:28964110-28964187	2.28575	3.04564	9.80674e-07	4.99789e-05
L2c|LINE|L2|17:66751795-66753220	2.28543	3.83867	5.28877e-10	8.06123e-08
(AG)n|Simple_repeat|Simple_repeat|18:78511232-78511256	2.28535	3.55152	1.17771e-09	1.61117e-07
ERE2|SINE|tRNA|21:16299132-16299375	2.28507	4.39791	5.61528e-11	1.14294e-08
MIRc|SINE|MIR|8:56232864-56233084	2.28295	3.36579	6.90946e-10	1.02252e-07
MIRc|SINE|MIR|6:38283601-38283711	2.28215	3.87459	4.74823e-08	3.85399e-06
MIRb|SINE|MIR|10:58838093-58838188	2.28202	4.35534	9.08377e-11	1.73671e-08
ERE1B|SINE|tRNA|28:38227312-38227569	2.28198	3.78473	1.07874e-10	1.99888e-08
ERE3D|SINE|tRNA|3:32530009-32530191	2.28186	2.91672	2.33689e-06	0.000102308
L1MEc|LINE|L1|24:44061186-44063602	2.28155	4.30399	2.2891e-13	8.85532e-11
L1MC3|LINE|L1|1:139124576-139125047	2.28044	3.16749	5.72182e-07	3.21038e-05
Charlie4a|DNA|hAT-Charlie|31:9480252-9480678	2.27726	4.31322	6.28907e-10	9.39116e-08
MIRb|SINE|MIR|2:30376310-30376384	2.27641	3.16941	3.92225e-06	0.000155156
MLT1K|LTR|ERVL-MaLR|22:29952636-29953151	2.2764	3.8353	5.651e-12	1.51959e-09
MER112|DNA|hAT-Charlie|29:4136015-4136162	2.27315	5.19932	4.21384e-16	3.09722e-13
ERE1B|SINE|tRNA|14:70555389-70555608	2.27298	3.76504	6.33059e-09	6.84272e-07
MIRc|SINE|MIR|4:3262500-3262698	2.27173	3.26345	2.62183e-07	1.66011e-05
L2a|LINE|L2|1:20531933-20532061	2.26719	2.91209	1.23995e-06	6.06236e-05
L1MEc|LINE|L1|24:16976759-16978072	2.26702	3.26529	7.74272e-07	4.09423e-05
L1MC4a|LINE|L1|1:26555026-26556145	2.26528	3.61177	2.51026e-10	4.19333e-08
MIR|SINE|MIR|20:23523908-23524109	2.26517	4.18698	2.7307e-12	7.88816e-10
L2c|LINE|L2|2:17787353-17788052	2.26338	4.6255	1.93385e-14	9.69136e-12
MER21B|LTR|ERVL|13:34142865-34143534	2.26253	4.41575	1.48491e-13	5.98953e-11
L1MB2|LINE|L1|19:42079554-42079675	2.26177	3.2553	4.86827e-09	5.46759e-07
L2c|LINE|L2|1:140823864-140824599	2.26024	3.68395	6.88061e-07	3.72776e-05
MIR|SINE|MIR|10:17221213-17221439	2.25552	3.45873	4.0919e-05	0.00106401
MER20|DNA|hAT-Charlie|13:34141438-34141546	2.25366	3.59521	5.29629e-09	5.89823e-07
MER53|DNA|hAT-Blackjack|3:63718554-63718752	2.25251	6.89778	7.12182e-07	3.83021e-05
L1MEf|LINE|L1|4:53569653-53571936	2.25069	3.93077	5.74956e-09	6.31792e-07
L1MC4|LINE|L1|15:68704127-68705676	2.24957	4.08787	1.18038e-08	1.14324e-06
L1M5|LINE|L1|8:29126893-29127039	2.24911	4.73827	5.85352e-09	6.41086e-07
L2a|LINE|L2|19:20700673-20701280	2.24877	4.54727	1.88839e-13	7.52523e-11
L2a|LINE|L2|5:11316387-11317699	2.24442	3.13858	9.86158e-07	5.0181e-05
Mariner-N1_EC|DNA|TcMar-Tigger|3:107803646-107804409	2.24325	5.00954	2.70427e-10	4.43895e-08
Kanga11a|DNA|TcMar-Tc2|2:4563767-4564488	2.24312	4.52953	1.84027e-11	4.2565e-09
MER5B|DNA|hAT-Charlie|8:25417716-25417827	2.24125	3.60417	1.06211e-08	1.04865e-06
L2c|LINE|L2|7:84325947-84326746	2.24109	3.59462	2.99542e-09	3.55745e-07
L2a|LINE|L2|10:1522126-1522614	2.24078	3.14346	0.000196724	0.00352191
MLT1D|LTR|ERVL-MaLR|26:14208605-14209109	2.23614	3.43432	1.9965e-08	1.80425e-06
MER20|DNA|hAT-Charlie|16:18896725-18896919	2.23455	3.1333	5.9695e-07	3.31282e-05
L1-4B_EC|LINE|L1|6:53003692-53007755	2.2342	3.65988	2.10835e-07	1.39052e-05
LTR78|LTR|ERV1|14:19457494-19457700	2.22923	3.23137	2.57299e-07	1.6366e-05
MIRb|SINE|MIR|12:1917114-1917302	2.22903	3.67113	2.79583e-08	2.42713e-06
L1ME4b|LINE|L1|11:46733276-46733911	2.22858	3.12794	7.38621e-07	3.94037e-05
L1MC4a|LINE|L1|31:9390153-9391257	2.22624	4.77332	1.77562e-10	3.12391e-08
L2c|LINE|L2|2:39741810-39741948	2.22232	3.80065	7.54318e-07	4.00472e-05
MIRb|SINE|MIR|1:32820803-32821054	2.22146	3.65507	1.5361e-09	2.03229e-07
L1-5B_EC|LINE|L1|14:56754702-56758277	2.22004	4.19874	2.86668e-11	6.13702e-09
MIR|SINE|MIR|1:139006522-139006754	2.2171	4.04249	1.53522e-11	3.64001e-09
L1MEc|LINE|L1|3:38029364-38031333	2.21695	3.41132	1.0589e-07	7.71971e-06
L2a|LINE|L2|31:13342890-13343517	2.21617	4.10228	1.02984e-09	1.44333e-07
ERE1|SINE|tRNA|30:9626505-9626733	2.21533	2.9965	1.68128e-05	0.00051612
Charlie1a|DNA|hAT-Charlie|29:14738817-14739528	2.21531	3.6721	2.74064e-07	1.72335e-05
(CT)n|Simple_repeat|Simple_repeat|21:14492376-14492410	2.21518	3.47829	4.82709e-06	0.00018447
L1ME3G|LINE|L1|4:14420634-14421222	2.21514	3.83146	4.47074e-06	0.000173152
L1MB3_EC|LINE|L1|26:41208625-41209833	2.21485	5.57945	1.0498e-12	3.45083e-10
L3|LINE|CR1|15:38549383-38549596	2.21471	4.75143	6.45326e-11	1.28581e-08
MIRb|SINE|MIR|12:9443119-9443234	2.21409	3.91614	3.03354e-09	3.59626e-07
L1MEc|LINE|L1|24:44059547-44061185	2.21282	3.41305	8.84761e-07	4.57964e-05
L2c|LINE|L2|26:40234589-40235094	2.21269	3.72816	2.13183e-07	1.40182e-05
L1MAB_EC|LINE|L1|3:59121810-59122401	2.21091	3.78153	7.17905e-09	7.70944e-07
L1ME3G|LINE|L1|16:26717619-26718176	2.20659	4.03067	8.40123e-11	1.61087e-08
L2b|LINE|L2|17:8353771-8354024	2.20555	4.27608	1.30996e-09	1.76847e-07
MIRc|SINE|MIR|18:67373406-67373614	2.20377	4.67065	5.40513e-10	8.2008e-08
L2a|LINE|L2|2:17804840-17804969	2.20344	4.02646	8.24475e-09	8.54857e-07
G-rich|Low_complexity|Low_complexity|1:174105489-174105572	2.20229	4.09928	2.74e-09	3.30152e-07
MLT1D|LTR|ERVL-MaLR|10:58832471-58832984	2.2009	5.63138	9.77865e-15	5.21667e-12
MIRb|SINE|MIR|12:1924339-1924491	2.19975	3.77963	1.21993e-09	1.66049e-07
L1ME3Cz|LINE|L1|15:38551112-38551400	2.19862	3.93866	2.00936e-07	1.3397e-05
MIR3|SINE|MIR|15:46567605-46567747	2.19709	3.90825	1.47199e-08	1.37146e-06
L3b|LINE|CR1|2:4562778-4563136	2.19685	4.07836	1.47761e-10	2.63465e-08
L2c|LINE|L2|1:10642661-10642919	2.19667	3.71356	5.08771e-09	5.68509e-07
Kanga1a|DNA|TcMar-Tc2|1:26548487-26549163	2.1962	3.84114	1.44882e-09	1.93228e-07
L3|LINE|CR1|10:81963261-81964000	2.19379	2.98607	1.45461e-06	6.9526e-05
MER91A|DNA|hAT-Tip100|18:78513349-78513495	2.19244	4.13295	1.86143e-11	4.29044e-09
MER33|DNA|hAT-Charlie|14:25594688-25594985	2.19195	4.08155	1.16016e-11	2.90704e-09
MIR|SINE|MIR|8:56232284-56232507	2.19158	3.55586	9.20024e-08	6.88467e-06
LTR3_EC|LTR|ERVL|15:68688653-68689091	2.1899	3.30523	7.28139e-07	3.9065e-05
MIR3|SINE|MIR|28:36482541-36482681	2.18965	3.31007	6.25431e-06	0.000228201
MIRb|SINE|MIR|7:26465084-26465250	2.18822	3.3066	3.14639e-07	1.92898e-05
L1ME3G|LINE|L1|3:265242-265790	2.18786	3.19398	6.57094e-06	0.000238047
L2a|LINE|L2|1:71554806-71556157	2.1874	3.96021	4.96394e-09	5.56559e-07
L1M5|LINE|L1|21:58840871-58840960	2.18738	3.10403	1.18109e-06	5.82628e-05
L2a|LINE|L2|10:58841644-58841716	2.18734	5.04739	1.92782e-12	5.87683e-10
MER102a|DNA|hAT-Charlie|3:10542708-10542778	2.18652	3.54202	7.36311e-07	3.93439e-05
HAL1|LINE|L1|19:56742979-56743631	2.18646	4.70649	9.31268e-12	2.37854e-09
Charlie4a|DNA|hAT-Charlie|2:25525775-25526205	2.18572	3.19864	2.72926e-07	1.71783e-05
ERE1C|SINE|tRNA|14:19470228-19470474	2.18372	3.5506	1.34415e-07	9.53018e-06
MIRb|SINE|MIR|2:30384584-30384670	2.18335	3.40464	3.93401e-06	0.000155274
MLT1A|LTR|ERVL-MaLR|X:1800318-1800672	2.1822	3.37711	8.60051e-06	0.000296319
L1M4|LINE|L1|2:120053977-120057638	2.17892	4.47907	7.041e-13	2.40087e-10
ERE1|SINE|tRNA|4:70507156-70507375	2.17821	3.2942	1.21575e-06	5.96419e-05
MamRep605b|LTR?|LTR?|26:31161913-31161984	2.17795	4.06922	1.20075e-06	5.91004e-05
ERE1C|SINE|tRNA|8:23991852-23992068	2.17769	4.14917	3.17115e-08	2.70677e-06
MIR|SINE|MIR|2:30372485-30372730	2.17696	3.33417	0.000105675	0.00220382
L2c|LINE|L2|2:17789358-17789739	2.17359	4.56744	1.05375e-12	3.45083e-10
ERE2|SINE|tRNA|26:14229698-14229940	2.17226	3.64103	2.0709e-07	1.3713e-05
ERE2|SINE|tRNA|14:8498472-8498716	2.17159	3.28712	4.83525e-07	2.77172e-05
MLT1A0|LTR|ERVL-MaLR|3:60364584-60364897	2.1708	5.03512	4.02295e-11	8.42158e-09
L1-5B_EC|LINE|L1|8:72798430-72799385	2.16936	4.51193	1.32571e-11	3.23606e-09
RTE-1_EC|LINE|RTE-BovB|29:6080098-6080759	2.16845	4.97945	8.77399e-15	4.79676e-12
Mariner-N1_EC|DNA|TcMar-Tigger|9:49974575-49975299	2.16773	5.24661	7.90053e-17	6.87668e-14
ERE2|SINE|tRNA|5:53990595-53990838	2.16751	3.69244	1.77241e-09	2.30801e-07
L1MC4|LINE|L1|16:70771475-70771607	2.16736	3.08162	6.18913e-07	3.40897e-05
MLT1H|LTR|ERVL-MaLR|9:48360206-48360671	2.16605	3.29465	3.92316e-07	2.34014e-05
MIRb|SINE|MIR|10:58838551-58838668	2.16603	5.11466	3.77778e-10	5.99291e-08
MamTip2|DNA|hAT-Tip100|10:58832298-58832370	2.16514	4.11558	1.17194e-09	1.60841e-07
L3|LINE|CR1|7:87667196-87667827	2.16426	3.8639	2.82626e-08	2.44766e-06
MIR|SINE|MIR|8:29141285-29141519	2.1637	3.46552	1.97794e-07	1.32298e-05
L3|LINE|CR1|2:17789846-17790077	2.16212	4.06882	2.99176e-10	4.86261e-08
L2a|LINE|L2|22:28074496-28074861	2.16149	3.45701	4.04559e-08	3.36479e-06
L1MAB_EC|LINE|L1|15:41004567-41005570	2.16132	3.60654	7.41138e-07	3.94607e-05
ERE3|SINE|tRNA|14:19479951-19480200	2.1603	4.18902	2.44439e-08	2.1474e-06
L3b|LINE|CR1|14:83367038-83367432	2.15845	4.33464	2.50977e-07	1.60876e-05
L2c|LINE|L2|22:28037257-28037412	2.15843	3.45347	1.96395e-07	1.3165e-05
L2d2|LINE|L2|31:9408086-9408222	2.1558	3.2857	5.80918e-06	0.000214563
MIRc|SINE|MIR|6:70072771-70072920	2.15463	4.48978	2.71705e-09	3.28838e-07
L1MB3_EC|LINE|L1|6:82058375-82061459	2.15428	3.28136	1.6714e-06	7.76984e-05
MIRb|SINE|MIR|3:107809179-107809300	2.15043	4.25457	7.99798e-09	8.34502e-07
L2a|LINE|L2|6:70075711-70076191	2.14869	3.36123	2.26188e-07	1.47124e-05
L1MC5a|LINE|L1|26:40397958-40398284	2.14837	3.7602	1.35192e-08	1.28124e-06
L1-5B_EC|LINE|L1|2:12404402-12405802	2.14767	3.37615	3.29994e-05	0.000896973
ERE3C3|SINE|tRNA|31:9369220-9369419	2.14694	2.953	4.48713e-06	0.000173482
MLT2B4|LTR|ERVL|6:85788204-85788734	2.14563	3.60484	2.78504e-06	0.000118098
L3|LINE|CR1|11:58517473-58518308	2.14433	4.5514	5.81303e-11	1.17354e-08
MLT1A0|LTR|ERVL-MaLR|1:58773225-58773568	2.14409	3.26977	1.28415e-06	6.25534e-05
L1MB3|LINE|L1|24:44081231-44082062	2.14402	3.27962	4.53745e-07	2.61917e-05
ERE2|SINE|tRNA|9:49969269-49969512	2.14215	3.88208	3.29844e-09	3.86871e-07
ERE1C|SINE|tRNA|16:12482970-12483229	2.14132	3.80383	6.25562e-07	3.44272e-05
MamRep605b|LTR?|LTR?|2:17808221-17808419	2.14124	4.53748	1.30021e-13	5.44368e-11
L2a|LINE|L2|14:43073397-43074553	2.1405	3.9876	1.83681e-06	8.40297e-05
L2|LINE|L2|22:18775137-18775577	2.14014	3.9746	9.34319e-08	6.93671e-06
MIRc|SINE|MIR|4:14404011-14404130	2.13976	3.26095	2.39774e-06	0.000104419
L1ME2z|LINE|L1|31:9389528-9389911	2.13972	3.69234	9.15514e-07	4.70568e-05
MIRb|SINE|MIR|3:63470903-63471034	2.13872	5.42125	1.33567e-07	9.49041e-06
G-rich|Low_complexity|Low_complexity|10:17777993-17778053	2.13694	3.17433	2.48244e-06	0.000107471
L1MEd|LINE|L1|16:44512680-44512952	2.13689	4.47126	2.67331e-11	5.81718e-09
L1MB3_EC|LINE|L1|10:58846527-58848862	2.13675	4.04491	7.6648e-09	8.07379e-07
(GCGCC)n|Simple_repeat|Simple_repeat|17:77144445-77144483	2.13523	3.48017	7.2467e-05	0.00166288
L1MEg|LINE|L1|1:20535000-20535271	2.13153	4.18702	5.15396e-11	1.05228e-08
L1M4|LINE|L1|18:10882318-10882804	2.13101	3.26525	4.79641e-06	0.000183721
MER119|DNA|hAT-Charlie|11:18549326-18549853	2.13057	4.69344	1.44796e-13	5.91261e-11
MIRc|SINE|MIR|2:39739314-39739456	2.13041	3.8841	8.0812e-08	6.15167e-06
L1MB3_EC|LINE|L1|8:23985760-23986719	2.12951	5.54719	1.82752e-14	9.29942e-12
L2a|LINE|L2|21:8178746-8180175	2.12902	3.24567	2.56847e-06	0.000110688
MLT1D|LTR|ERVL-MaLR|8:39818603-39819120	2.12803	2.83149	7.70146e-06	0.000270845
Charlie1a|DNA|hAT-Charlie|6:43116149-43117549	2.12785	4.75148	1.955e-13	7.69496e-11
MLT1E1A|LTR|ERVL-MaLR|26:14234290-14234860	2.12753	3.34534	2.08831e-06	9.35935e-05
L1-5A2_EC|LINE|L1|20:39179551-39180098	2.12662	3.39262	6.13227e-05	0.00145657
L1ME1|LINE|L1|4:74220293-74222237	2.12603	4.2193	1.47538e-10	2.63465e-08
L1-5A2_EC|LINE|L1|6:38417095-38417795	2.12585	3.92264	3.65789e-08	3.07073e-06
G-rich|Low_complexity|Low_complexity|11:139240-139272	2.12579	2.8255	8.63673e-06	0.000297103
L2b|LINE|L2|11:43740942-43741033	2.12502	3.65443	8.74148e-07	4.54121e-05
MER20|DNA|hAT-Charlie|20:36555935-36556133	2.12333	4.02594	1.22793e-09	1.66795e-07
MLT1G1|LTR|ERVL-MaLR|3:68369102-68369550	2.12294	3.50805	2.91154e-05	0.00080519
L2a|LINE|L2|2:30382280-30382793	2.12271	3.73773	1.76645e-06	8.13167e-05
MIRb|SINE|MIR|12:1924771-1924979	2.12231	4.07139	8.1171e-10	1.16224e-07
L1MEg2|LINE|L1|5:31750964-31751392	2.12202	3.24909	4.25967e-07	2.48923e-05
L2d2|LINE|L2|30:22027001-22027224	2.12185	5.6335	1.03661e-08	1.02501e-06
L1MD1|LINE|L1|11:61259914-61260462	2.12097	4.69185	1.02529e-10	1.92682e-08
L1MEc|LINE|L1|5:53986881-53987131	2.12035	3.98313	2.18542e-08	1.94311e-06
MLT1K|LTR|ERVL-MaLR|1:71566401-71566865	2.12016	4.26675	8.49074e-12	2.17702e-09
MIRb|SINE|MIR|4:49878889-49879043	2.11944	2.93314	4.68073e-05	0.00118437
MIRb|SINE|MIR|24:21636420-21636638	2.1183	3.65443	3.7365e-09	4.27636e-07
L1M5|LINE|L1|1:20532962-20533891	2.11799	4.19656	7.38676e-10	1.0763e-07
Tigger14a|DNA|TcMar-Tigger|21:6217931-6218084	2.11784	5.14482	1.55606e-14	7.97946e-12
MLT1B|LTR|ERVL-MaLR|18:16420537-16420924	2.11607	4.62449	4.86015e-12	1.32853e-09
MIR|SINE|MIR|24:42650662-42650918	2.11588	3.84876	6.67009e-11	1.32106e-08
MIRb|SINE|MIR|9:75844006-75844193	2.1138	3.34049	3.06529e-07	1.89113e-05
ERE1C|SINE|tRNA|11:43741702-43741971	2.11179	4.3566	1.46751e-11	3.51729e-09
L2c|LINE|L2|3:59116302-59116389	2.11149	3.41838	1.98963e-07	1.32945e-05
MIR|SINE|MIR|10:83750741-83750952	2.11048	3.49386	1.17889e-07	8.46542e-06
L2c|LINE|L2|1:52690656-52691027	2.10992	3.48746	3.3482e-05	0.000905831
L1-2_EC|LINE|L1|8:43701979-43707895	2.10878	7.24648	2.11509e-29	2.33192e-25
L1-1_EC|LINE|L1|5:69181200-69187611	2.10745	3.57905	6.49459e-06	0.00023583
MLT1J|LTR|ERVL-MaLR|19:12905680-12905868	2.107	2.92595	2.19304e-06	9.67789e-05
L1MB7|LINE|L1|9:47755311-47755559	2.10563	3.71061	1.90844e-07	1.28168e-05
ERE1C|SINE|tRNA|3:68366014-68366253	2.10554	3.51293	2.18595e-07	1.43171e-05
MamRTE1|LINE|RTE-BovB|22:39493235-39493392	2.1052	3.55385	1.68004e-06	7.80013e-05
UCON41|Unknown|Unknown|18:78513722-78513908	2.10364	4.39757	3.68712e-07	2.21935e-05
L1MAB_EC|LINE|L1|5:53991944-53993724	2.10351	5.93863	1.09534e-13	4.61514e-11
L1-5_EC|LINE|L1|7:87822050-87823404	2.10274	2.93053	1.7991e-05	0.000546635
MIR|SINE|MIR|6:13320005-13320247	2.10149	4.48773	1.87177e-11	4.29928e-09
ERE3C|SINE|tRNA|19:42077991-42078247	2.10143	4.71408	2.62407e-13	9.91913e-11
L4_A_Mam|LINE|RTE-X|3:59119759-59120235	2.10126	4.05948	5.45125e-12	1.47789e-09
L1MC3|LINE|L1|1:71559310-71560394	2.1001	2.91723	5.3964e-05	0.00132018
L1-2_EC|LINE|L1|22:38287231-38293067	2.1	4.63137	3.15087e-08	2.69294e-06
MER45A|DNA|hAT-Tip100|14:40570324-40570487	2.09945	3.13937	1.07771e-07	7.83424e-06
L1-5A2_EC|LINE|L1|16:73252499-73256057	2.09853	3.0406	3.56791e-06	0.000143893
L1MEf|LINE|L1|6:40936258-40937101	2.09645	2.82283	0.00151012	0.0163143
L1-5B_EC|LINE|L1|18:78500598-78501372	2.09628	4.99317	3.89738e-10	6.15311e-08
MER5B|DNA|hAT-Charlie|8:23989022-23989118	2.09556	3.41298	5.80199e-06	0.000214417
ERE1C|SINE|tRNA|4:84643650-84643894	2.09532	3.14459	6.44206e-06	0.000234148
L1MAB_EC|LINE|L1|9:47078002-47081537	2.09485	3.70254	1.79986e-09	2.33915e-07
MIR|SINE|MIR|7:84322395-84322642	2.09275	3.32361	7.11918e-07	3.83021e-05
L1MEc|LINE|L1|18:16421185-16421510	2.09227	3.69746	3.11271e-09	3.68352e-07
L2a|LINE|L2|14:61878794-61879234	2.09179	3.12255	0.000214681	0.00377194
MIRb|SINE|MIR|8:56221818-56222011	2.09077	3.03162	2.54288e-06	0.000109729
ERE1B|SINE|tRNA|3:59118872-59119077	2.09076	3.02321	6.16513e-05	0.00146071
L1-5B_EC|LINE|L1|14:56758503-56761234	2.08965	4.14081	1.82864e-10	3.19172e-08
MamSINE1|SINE|tRNA-RTE|14:21203444-21203541	2.08965	3.32639	2.44304e-07	1.57361e-05
L1MC4|LINE|L1|8:23989391-23989740	2.08942	3.8271	3.95759e-07	2.35854e-05
ERE3|SINE|tRNA|28:29622209-29622457	2.088	3.21933	9.03798e-07	4.65269e-05
MIR|SINE|MIR|9:48196459-48196600	2.08756	5.59119	1.26092e-16	1.04264e-13
L1ME3G|LINE|L1|3:59109159-59109915	2.0868	5.034	2.16493e-08	1.92749e-06
MER119|DNA|hAT-Charlie|11:50798668-50799183	2.085	2.91995	3.19813e-06	0.000132307
L2c|LINE|L2|24:8850726-8850919	2.08287	5.03598	1.36757e-13	5.65412e-11
L1ME4a|LINE|L1|22:34382559-34382674	2.08238	2.91365	2.54419e-05	0.000725433
MIR|SINE|MIR|31:9435131-9435354	2.08188	3.8733	1.13829e-08	1.11061e-06
G-rich|Low_complexity|Low_complexity|25:39458453-39458541	2.08164	5.2299	6.31721e-14	2.82358e-11
L1ME3E|LINE|L1|19:42089106-42089400	2.08157	5.03392	4.35027e-12	1.21424e-09
MER5A1|DNA|hAT-Charlie|21:27500001-27500124	2.08155	3.23005	2.103e-07	1.38838e-05
MIR|SINE|MIR|3:25088421-25088569	2.08125	3.02963	1.4355e-05	0.000452836
L1MC5|LINE|L1|3:255980-256766	2.08087	4.20204	1.42583e-10	2.56304e-08
MER20|DNA|hAT-Charlie|12:30895217-30895430	2.08007	3.0272	9.91227e-06	0.000332846
L2c|LINE|L2|23:18657339-18657793	2.07916	4.23102	7.68906e-10	1.11057e-07
ERE1|SINE|tRNA|12:27479073-27479301	2.07831	3.69887	2.92983e-07	1.82668e-05
L4_A_Mam|LINE|RTE-X|4:92592704-92592981	2.07716	3.69925	9.84714e-07	5.01461e-05
CR1-3_Croc|LINE|CR1|20:23553764-23553980	2.07669	3.02816	5.99528e-05	0.0014333
MER5A1|DNA|hAT-Charlie|16:32287674-32287840	2.07657	3.63167	9.21154e-07	4.731e-05
L1ME4b|LINE|L1|1:173691943-173692204	2.0763	3.69886	1.15639e-08	1.12165e-06
MLT1B|LTR|ERVL-MaLR|14:40852851-40853202	2.07578	4.63427	2.46813e-12	7.25641e-10
MamRep38|DNA|hAT-Tip100|7:45886347-45886433	2.07552	5.7568	3.94937e-17	3.73221e-14
L1-2B_EC|LINE|L1|19:34568690-34574628	2.07456	4.31793	1.63116e-09	2.14945e-07
MIRb|SINE|MIR|10:15593676-15593816	2.07333	3.29975	2.68158e-05	0.000755492
L2c|LINE|L2|8:25430116-25430295	2.07329	3.02344	3.95738e-06	0.00015601
MER106A|DNA|hAT-Charlie|3:32529385-32529595	2.07224	3.02593	2.18936e-06	9.66812e-05
ERE3|SINE|tRNA|6:85651743-85651984	2.07134	3.86902	3.61277e-09	4.15631e-07
MLT2C1|LTR|ERVL|8:94647969-94648108	2.07098	3.01701	5.77739e-06	0.000213747
L1MEj|LINE|L1|19:56744667-56745103	2.07087	3.95063	9.37037e-08	6.94909e-06
MLT1A|LTR|ERVL-MaLR|20:36554853-36555236	2.06985	4.52849	7.81408e-11	1.51818e-08
L2c|LINE|L2|12:1897379-1897492	2.06959	3.02241	3.81346e-06	0.000151601
L1MB8|LINE|L1|22:24263377-24264084	2.06888	4.48422	4.96329e-13	1.78438e-10
L2d2|LINE|L2|18:67370870-67371297	2.06884	3.63189	1.64151e-05	0.000505957
L1MC5|LINE|L1|15:60540582-60541116	2.06829	3.8909	8.83706e-09	9.0213e-07
L3|LINE|CR1|6:18098853-18099358	2.06823	3.20152	4.55369e-05	0.00115858
ERE1C|SINE|tRNA|24:8846457-8846706	2.06775	3.39473	6.38188e-08	4.97937e-06
MIR|SINE|MIR|19:24516631-24516726	2.06749	3.55382	7.22592e-08	5.53884e-06
L2|LINE|L2|16:65081401-65081583	2.06737	3.40535	5.81371e-07	3.25091e-05
LTR33|LTR|ERVL|21:32787045-32787358	2.06641	4.31965	7.7429e-11	1.51092e-08
L2d|LINE|L2|22:6570222-6571209	2.06629	3.30696	1.42664e-06	6.84862e-05
ERE2|SINE|tRNA|20:23523518-23523765	2.06553	4.32368	4.01369e-11	8.42158e-09
L1MEc|LINE|L1|18:16418799-16420537	2.06325	6.95776	3.80715e-31	8.3949e-27
MIR|SINE|MIR|4:84638706-84638911	2.0628	3.12814	3.43669e-07	2.08953e-05
L2a|LINE|L2|14:21079593-21079920	2.06223	4.48084	2.37743e-07	1.53434e-05
MLT1C2|LTR|ERVL-MaLR|X:1801098-1801520	2.06208	3.45481	7.4855e-05	0.00170576
MER58B|DNA|hAT-Charlie|6:35125404-35125726	2.06149	3.76467	5.45706e-06	0.000204019
MER20|DNA|hAT-Charlie|18:78503699-78503883	2.06144	3.60991	2.52567e-08	2.20999e-06
ERE2|SINE|tRNA|25:33496470-33496718	2.06122	3.74708	9.40389e-09	9.48288e-07
MIRb|SINE|MIR|11:18550260-18550483	2.06099	4.21149	1.56423e-08	1.44519e-06
MIRb|SINE|MIR|3:107803357-107803587	2.06095	3.47557	4.57093e-07	2.63619e-05
MER5A|DNA|hAT-Charlie|11:12438901-12439045	2.06084	4.12896	1.33269e-08	1.27397e-06
MER58A|DNA|hAT-Charlie|3:27093676-27093890	2.05927	3.01309	1.09356e-05	0.000361519
L1MCc|LINE|L1|13:42947324-42947708	2.0582	3.01424	1.25271e-05	0.000403446
L2|LINE|L2|5:42993935-42994606	2.05744	3.00927	7.53873e-06	0.0002664
(GGTGCA)n|Simple_repeat|Simple_repeat|31:9380216-9380269	2.05635	4.34238	1.10592e-10	2.03216e-08
L2a|LINE|L2|6:84899442-84899552	2.05611	3.21182	1.0475e-06	5.27346e-05
Tigger17a|DNA|TcMar-Tigger|11:25683836-25684411	2.05594	3.75216	1.79757e-07	1.2171e-05
MER53|DNA|hAT-Blackjack|3:63718122-63718211	2.0549	5.73106	1.02511e-05	0.000342485
MLT1F1|LTR|ERVL-MaLR|4:93658856-93659234	2.0531	3.00057	2.20307e-05	0.000641722
L2c|LINE|L2|5:37834490-37834633	2.05303	4.22507	2.83982e-09	3.4032e-07
L1MAB_EC|LINE|L1|10:67942687-67945145	2.05272	3.31541	2.6704e-05	0.000753908
MIRc|SINE|MIR|2:17807355-17807502	2.05258	4.30068	2.06439e-10	3.54704e-08
ERE3C3|SINE|tRNA|15:68686937-68687123	2.05205	3.211	3.35614e-05	0.00090714
MIR|SINE|MIR|9:6695679-6695912	2.05198	4.13479	4.45829e-08	3.65906e-06
(CCTGCCC)n|Simple_repeat|Simple_repeat|2:48677482-48677560	2.05019	3.80548	6.29842e-08	4.95419e-06
(TA)n|Simple_repeat|Simple_repeat|17:77114342-77114376	2.05018	3.54083	1.59488e-06	7.47188e-05
ERE1|SINE|tRNA|21:32801812-32802037	2.04958	4.45945	2.2957e-11	5.09606e-09
L2c|LINE|L2|17:8345045-8345195	2.04789	3.20484	1.47303e-06	7.03047e-05
L2d2|LINE|L2|19:23696362-23696861	2.04777	3.29279	2.23894e-07	1.45776e-05
Kanga1c|DNA|TcMar-Tc2|8:79341319-79341668	2.04748	3.80711	2.55933e-07	1.63105e-05
L1M4|LINE|L1|1:93555538-93556738	2.04631	3.01362	0.000114971	0.00234086
L1-5A2_EC|LINE|L1|X:1712862-1714243	2.04495	4.37107	3.61343e-10	5.7877e-08
ERE1B|SINE|tRNA|21:32798049-32798177	2.04451	4.99892	1.32505e-12	4.2141e-10
MER112|DNA|hAT-Charlie|3:59119074-59119291	2.04392	3.20362	9.37542e-06	0.000318211
HAL1|LINE|L1|6:51697640-51698848	2.04382	4.75712	4.42301e-06	0.000171505
MamRTE1|LINE|RTE-BovB|22:39491776-39492150	2.04338	4.29463	5.24508e-10	8.03164e-08
MIRc|SINE|MIR|2:30385902-30386047	2.04265	3.12997	0.000361865	0.00560208
ERE3B|SINE|tRNA|17:8352957-8353201	2.0409	3.45842	4.71226e-06	0.000181023
Chap1a_Mam|DNA|hAT-Charlie|31:9382676-9382725	2.04056	4.30026	1.00096e-11	2.53695e-09
MIR3|SINE|MIR|14:21078371-21078475	2.04056	3.36844	6.06751e-08	4.79536e-06
MIRc|SINE|MIR|11:61503610-61503696	2.04021	3.26734	1.73673e-05	0.00053043
L1ME4b|LINE|L1|14:40717658-40717760	2.03992	4.36663	2.49146e-08	2.18584e-06
ERE1|SINE|tRNA|21:2856335-2856562	2.039	3.43209	1.91617e-06	8.71181e-05
Charlie4a|DNA|hAT-Charlie|28:41944464-41944808	2.03835	3.21124	0.000108713	0.00224874
L1ME2|LINE|L1|17:8355288-8355570	2.03611	4.16168	2.70024e-10	4.43895e-08
MIR3|SINE|MIR|1:20989801-20989887	2.03527	3.78872	7.24198e-08	5.54472e-06
L1ME4a|LINE|L1|6:35124204-35124326	2.03503	3.29349	1.3035e-06	6.34493e-05
MIR|SINE|MIR|7:26463170-26463344	2.03479	4.00544	2.85072e-07	1.78408e-05
L1MB3_EC|LINE|L1|4:65717135-65720478	2.0346	3.53401	1.69364e-06	7.85665e-05
L1MB3_EC|LINE|L1|3:60380533-60383881	2.03416	4.89448	1.1655e-12	3.74269e-10
L1MAB_EC|LINE|L1|15:41001226-41002384	2.03403	3.43772	1.40584e-05	0.000444964
L2a|LINE|L2|31:13340516-13341303	2.03281	4.7871	4.92614e-11	1.01202e-08
MamSINE1|SINE|tRNA-RTE|29:18029142-18029417	2.0327	6.13467	1.29935e-17	1.50796e-14
L1MB3_EC|LINE|L1|7:87672302-87673989	2.03252	3.96278	1.47536e-10	2.63465e-08
L2c|LINE|L2|24:8642292-8642715	2.03156	3.2938	1.00036e-05	0.000335401
L2a|LINE|L2|25:33501286-33501391	2.03064	3.0887	2.88998e-06	0.000121923
L1-5_EC|LINE|L1|5:11335932-11338819	2.03054	3.44661	2.14315e-07	1.40646e-05
Charlie20a|DNA|hAT-Charlie|4:103148431-103148830	2.03024	2.96533	3.7114e-05	0.000984809
MIRb|SINE|MIR|1:173689042-173689201	2.02977	3.90479	3.65928e-09	4.20252e-07
L1MC4|LINE|L1|14:25601648-25602798	2.02918	3.53283	3.21977e-06	0.000132953
L3|LINE|CR1|2:29729792-29729976	2.02902	3.28924	7.43314e-06	0.000263651
MIRb|SINE|MIR|10:58839936-58840121	2.02711	5.52884	4.14413e-10	6.49617e-08
L2a|LINE|L2|11:12439573-12439677	2.02706	3.80823	1.67081e-06	7.76984e-05
Charlie19a|DNA|hAT-Charlie|28:29615804-29616087	2.0266	3.28079	6.92768e-06	0.000248791
ERE3D|SINE|tRNA|5:37837111-37837306	2.02532	3.7792	4.60091e-06	0.000177156
L2c|LINE|L2|26:40235124-40235455	2.02519	3.20278	0.000301595	0.00487795
MIR|SINE|MIR|18:41795364-41795615	2.0251	3.36247	1.56555e-06	7.36783e-05
L2c|LINE|L2|14:21082121-21082315	2.02497	6.11545	9.82685e-13	3.25028e-10
L2b|LINE|L2|26:41166894-41167116	2.02496	4.23799	5.0054e-10	7.68241e-08
SINE2-1_EC|SINE|tRNA-RTE|4:5464280-5464696	2.02495	3.71504	1.47198e-08	1.37146e-06
ERVL-E-int|LTR|ERVL|28:29613242-29614162	2.02386	4.09386	1.47429e-08	1.37167e-06
L2c|LINE|L2|8:25420683-25420732	2.02334	3.19164	3.68529e-06	0.000147392
L1MEg|LINE|L1|19:46507778-46508182	2.02214	2.75598	1.63814e-05	0.000505197
L1-2B_EC|LINE|L1|1:115494434-115499191	2.02196	3.71908	6.20726e-08	4.89996e-06
ERE3C4|SINE|tRNA|3:11221513-11221701	2.02163	3.65784	2.22918e-07	1.45547e-05
MIRb|SINE|MIR|31:9396650-9396813	2.02142	4.92029	2.33522e-10	3.95082e-08
MIR|SINE|MIR|29:8737090-8737333	2.02113	4.2743	1.31007e-10	2.36137e-08
MER20|DNA|hAT-Charlie|21:2219331-2219487	2.01866	4.56256	8.45131e-05	0.00187291
L2d|LINE|L2|25:25028733-25028879	2.01834	3.28043	1.57817e-06	7.40934e-05
L3|LINE|CR1|1:121940667-121941093	2.01648	3.44562	2.67368e-05	0.000753908
MER5A1|DNA|hAT-Charlie|3:107811908-107812005	2.0142	4.83607	4.18857e-10	6.55031e-08
L2|LINE|L2|17:68554898-68555373	2.01376	3.94247	6.04351e-09	6.57539e-07
L1-5A2_EC|LINE|L1|18:50390732-50391907	2.01325	3.5011	3.62358e-07	2.18309e-05
MER46C|DNA|TcMar-Tigger|3:87531212-87531518	2.01279	3.25834	2.60673e-05	0.000740076
MIRb|SINE|MIR|6:31791683-31791847	2.0125	4.07822	8.69687e-08	6.55247e-06
MIRc|SINE|MIR|6:13198343-13198510	2.01193	3.50136	1.09912e-07	7.96364e-06
ERE4|SINE|tRNA|11:12174272-12174519	2.01105	4.04617	1.16011e-07	8.36889e-06
HAL1|LINE|L1|5:55272722-55273331	2.01014	3.42294	1.54173e-06	7.28477e-05
L1MEg|LINE|L1|25:11850371-11853760	2.00992	2.87849	0.000456011	0.0066886
L1ME4a|LINE|L1|19:24515994-24516202	2.00938	3.82498	4.28336e-08	3.53302e-06
MIR|SINE|MIR|1:26524594-26524851	2.0086	2.73812	0.000172903	0.00319936
L1MB5|LINE|L1|23:904040-905490	2.00811	3.08503	4.8042e-05	0.00120929
L1MEc|LINE|L1|11:17387017-17388636	2.00762	3.96703	1.17697e-07	8.46283e-06
MER58C|DNA|hAT-Charlie|7:61876479-61876702	2.00754	3.08773	5.91713e-06	0.0002177
MER94|DNA|hAT-Blackjack|3:63719041-63719157	2.00747	5.10238	7.77077e-06	0.000272702
L1MB2|LINE|L1|11:23934490-23935003	2.0074	2.85817	2.71484e-05	0.000763885
MIRc|SINE|MIR|26:36170669-36170835	2.00701	3.86384	4.89837e-08	3.95644e-06
L1-1_EC|LINE|L1|17:11866277-11869430	2.00594	3.17901	1.47597e-05	0.000463614
Tigger13a|DNA|TcMar-Tigger|1:139004059-139004302	2.00558	3.88836	1.07008e-08	1.05494e-06
L1-4_EC|LINE|L1|30:2063102-2069848	2.00532	3.35008	2.11847e-06	9.44334e-05
L2a|LINE|L2|22:37922183-37923079	2.00449	3.27633	5.15862e-05	0.00127522
L1MB7|LINE|L1|1:173687540-173688515	2.00366	5.84518	7.1213e-14	3.11974e-11
ERE3|SINE|tRNA|12:1902722-1902967	2.00329	3.42281	2.31038e-06	0.000101282
MIR|SINE|MIR|10:15593884-15594023	2.00287	3.49539	2.49387e-07	1.60012e-05
L1-5_EC|LINE|L1|4:5458001-5459115	2.00239	3.88118	2.71602e-07	1.71122e-05
MIR3|SINE|MIR|5:48613565-48613660	2.00195	2.61504	0.000101606	0.00213783
ERE1|SINE|tRNA|1:139100210-139100426	2.00126	2.89252	0.000787585	0.0100578
L2a|LINE|L2|3:50592133-50593629	2.0012	2.73579	0.000190748	0.00344476
MamRep137|DNA|TcMar-Tigger|11:43739598-43739662	1.9996	3.5738	2.34099e-07	1.51377e-05
L1-4B_EC|LINE|L1|2:113332867-113339645	1.99911	2.96769	5.47412e-05	0.00133426
L2|LINE|L2|24:15743167-15743813	1.99678	3.58757	1.06047e-05	0.000352697
L2b|LINE|L2|21:2222747-2222965	1.9964	4.1428	4.95512e-05	0.00123755
GA-rich|Low_complexity|Low_complexity|11:51375595-51375629	1.99618	5.01204	7.815e-12	2.02733e-09
(CGCT)n|Simple_repeat|Simple_repeat|1:174105842-174105884	1.99501	7.64493	1.77174e-18	2.72564e-15
MIRb|SINE|MIR|16:44515780-44515863	1.99435	3.7751	1.1994e-06	5.9078e-05
LTR1B_EC|LTR|ERV1|18:76355303-76355878	1.99421	4.21004	2.52855e-06	0.000109261
MIR|SINE|MIR|11:12171985-12172216	1.99371	2.97534	9.04382e-06	0.000308858
MIRb|SINE|MIR|18:72864144-72864329	1.99354	3.96821	1.14004e-08	1.11068e-06
L2|LINE|L2|15:68686045-68686530	1.99351	3.92792	9.30636e-08	6.92492e-06
MER20|DNA|hAT-Charlie|4:70508760-70508976	1.99032	4.42151	8.36734e-11	1.61052e-08
HAL1|LINE|L1|4:15573099-15573534	1.98987	2.84903	8.63673e-06	0.000297103
ERE1B|SINE|tRNA|16:32288280-32288543	1.98957	4.98027	1.83423e-10	3.19306e-08
L2d|LINE|L2|4:93891108-93891679	1.98946	2.97409	4.79923e-05	0.00120896
L1MEc|LINE|L1|5:53989278-53989742	1.98921	3.55006	7.03516e-07	3.78976e-05
MIRb|SINE|MIR|14:3940926-3941058	1.9891	3.84122	3.25744e-08	2.7697e-06
L1M3de|LINE|L1|13:26622370-26623520	1.98907	3.07637	2.71676e-06	0.000115871
(AT)n|Simple_repeat|Simple_repeat|14:19480310-19480400	1.98906	3.76479	1.18042e-06	5.82628e-05
L1-5_EC|LINE|L1|18:76294690-76296365	1.98902	5.64661	1.53432e-15	1.00384e-12
MER33|DNA|hAT-Charlie|7:45888245-45888537	1.98847	6.34753	6.46479e-24	2.85101e-20
MIR|SINE|MIR|3:10547976-10548190	1.98743	3.15972	0.000510169	0.00727018
Tigger12|DNA|TcMar-Tigger|6:43095870-43096518	1.98724	3.16977	4.41197e-07	2.56239e-05
L2d2|LINE|L2|3:59112980-59113286	1.98706	4.42017	2.52821e-10	4.21268e-08
L1-5A2_EC|LINE|L1|31:9393298-9393494	1.98623	3.63757	7.76733e-06	0.000272702
L2c|LINE|L2|14:70555730-70555862	1.98617	3.6955	2.53888e-07	1.62442e-05
MIR|SINE|MIR|21:58844532-58844611	1.98591	3.06051	2.81688e-05	0.000785087
L1ME4c|LINE|L1|1:84349821-84350128	1.98501	2.96612	0.000131444	0.0026088
ERE1B|SINE|tRNA|11:5147502-5147762	1.98463	3.40736	9.19966e-08	6.88467e-06
MIR3|SINE|MIR|2:30393288-30393449	1.98444	3.9252	6.94145e-08	5.35804e-06
ERE1|SINE|tRNA|3:68366681-68366910	1.98056	3.15739	6.13902e-07	3.38419e-05
L2b|LINE|L2|11:18548231-18548348	1.97998	3.0578	3.98358e-06	0.000156949
MIR|SINE|MIR|5:2955328-2955587	1.97979	2.85537	2.02132e-05	0.000598981
L3|LINE|CR1|9:54491594-54492237	1.97782	3.63151	1.12003e-06	5.56658e-05
L2b|LINE|L2|18:75348129-75349171	1.97702	4.06334	4.22218e-07	2.47169e-05
L4_A_Mam|LINE|RTE-X|6:18106838-18107164	1.97681	3.32391	5.08927e-07	2.90224e-05
L1MC4|LINE|L1|1:10639669-10639851	1.9766	3.06251	2.46886e-05	0.000706392
L2a|LINE|L2|19:20697798-20698133	1.97566	3.69146	2.19628e-08	1.95015e-06
ERE2|SINE|tRNA|1:52719881-52720128	1.97521	3.68384	2.18118e-06	9.64488e-05
MIRb|SINE|MIR|10:15593076-15593236	1.97415	3.56191	5.52995e-08	4.41269e-06
ERE2|SINE|tRNA|11:3929652-3929897	1.97411	3.32883	1.54785e-07	1.07441e-05
L2b|LINE|L2|1:77102218-77102860	1.97355	4.32902	7.39714e-12	1.94178e-09
L3|LINE|CR1|10:83747284-83747479	1.97197	3.41981	8.7402e-06	0.000300194
L3|LINE|CR1|4:92590138-92590310	1.97081	3.61907	1.08469e-06	5.4072e-05
ERE1B|SINE|tRNA|18:27422399-27422655	1.9701	2.86238	0.000719707	0.00943694
MER3|DNA|hAT-Charlie|20:24667011-24667211	1.96914	3.41719	3.93647e-06	0.000155278
L2d|LINE|L2|9:16000511-16000962	1.96775	3.47943	3.75274e-07	2.2527e-05
MLT1L|LTR|ERVL-MaLR|2:39747639-39748041	1.96686	3.81445	2.70997e-06	0.000115656
LTR16A2|LTR|ERVL|17:6982037-6982383	1.96532	3.2557	9.27398e-06	0.000315121
L2d2|LINE|L2|13:8001955-8002154	1.96514	3.46704	1.71382e-07	1.17118e-05
ERE1B|SINE|tRNA|14:40715892-40716054	1.96201	5.38448	6.37739e-12	1.69426e-09
L2c|LINE|L2|8:23987996-23988471	1.96086	5.14017	8.47804e-12	2.17702e-09
ERE2|SINE|tRNA|2:30500665-30500906	1.96039	3.62228	0.000102055	0.00214454
Chap1a_Mam|DNA|hAT-Charlie|3:59113465-59114254	1.96038	5.20913	3.85458e-13	1.42449e-10
(GGC)n|Simple_repeat|Simple_repeat|26:38834112-38834150	1.96034	3.75269	7.60559e-08	5.80967e-06
MLT1D|LTR|ERVL-MaLR|11:49730179-49730672	1.95804	3.1603	0.000198235	0.00354514
MADE2|DNA|TcMar-Mariner|26:36174733-36174806	1.95802	4.75727	7.8278e-10	1.12814e-07
L1-2B_EC|LINE|L1|28:29616706-29617505	1.95773	4.45616	2.59752e-09	3.17612e-07
MIR|SINE|MIR|15:69000008-69000258	1.95686	3.04629	0.000164918	0.00308463
(TG)n|Simple_repeat|Simple_repeat|6:13205009-13205045	1.95659	3.06177	0.000156338	0.00296925
ERE3|SINE|tRNA|15:38560340-38560524	1.95612	3.3196	3.28738e-06	0.000135154
L2d2|LINE|L2|17:28975055-28975499	1.95574	5.68549	1.22789e-16	1.02818e-13
L1ME3C|LINE|L1|16:44514183-44514278	1.95517	4.04696	5.65635e-08	4.50269e-06
LTR50|LTR|ERVL|1:26552185-26552869	1.95401	3.23174	0.000101152	0.00213304
(CGG)n|Simple_repeat|Simple_repeat|25:39458803-39458827	1.95232	3.48315	5.51477e-06	0.000205757
HAL1|LINE|L1|3:251575-252504	1.95211	3.61449	1.07363e-07	7.81316e-06
ERE3B2|SINE|tRNA|9:49973402-49973632	1.95059	3.74879	9.77966e-07	4.99178e-05
L1MEc|LINE|L1|15:72094380-72096613	1.95031	4.23366	2.53992e-09	3.12585e-07
MLT1D|LTR|ERVL-MaLR|10:12506959-12507387	1.95006	4.87117	2.18953e-10	3.74263e-08
LTR91|LTR|LTR|4:54768538-54768833	1.94899	3.13623	2.11832e-05	0.00062114
MamGypLTR3a|LTR|Gypsy|5:56432522-56433288	1.94743	3.72858	3.17029e-09	3.73163e-07
(CTGCC)n|Simple_repeat|Simple_repeat|7:45886094-45886145	1.94713	4.28784	1.86008e-09	2.4024e-07
L2-1_Crp|LINE|L2|24:15743909-15744119	1.94646	3.14712	8.5853e-06	0.000295949
ERE1B|SINE|tRNA|9:49969877-49970114	1.94611	4.23104	1.33872e-09	1.79995e-07
L2a|LINE|L2|7:4515874-4515994	1.94589	3.91809	2.00109e-06	9.01731e-05
MIR|SINE|MIR|14:8473463-8473636	1.94536	4.33323	9.99173e-06	0.000335174
MIR|SINE|MIR|6:18106115-18106369	1.94508	3.21612	1.3627e-05	0.000433177
MIRb|SINE|MIR|3:10541716-10541898	1.94441	3.0694	0.000733261	0.00955591
Charlie17a|DNA|hAT-Charlie|21:27498801-27498991	1.94353	3.72743	2.98202e-08	2.56985e-06
MLT1C2|LTR|ERVL-MaLR|5:56680352-56680781	1.94198	3.52683	7.84311e-07	4.1374e-05
L1MB5|LINE|L1|2:41358118-41359114	1.94178	3.21652	4.51099e-06	0.000174303
L2d2|LINE|L2|4:70510121-70510168	1.94165	3.95143	1.75032e-07	1.1912e-05
MIRb|SINE|MIR|2:88679260-88679451	1.94141	3.94029	1.01298e-08	1.00508e-06
X1_DNA|DNA|TcMar-Tigger|8:29126573-29126700	1.9409	4.35434	1.09791e-10	2.02872e-08
ERE2|SINE|tRNA|19:56743631-56743877	1.94081	2.58261	0.000186307	0.00338582
L2c|LINE|L2|22:22517411-22517512	1.94038	2.8307	3.37739e-05	0.000911165
MIRb|SINE|MIR|4:9175006-9175210	1.94025	4.36288	9.96547e-05	0.0021129
MIR|SINE|MIR|21:32795022-32795248	1.94016	4.274	7.09319e-08	5.46162e-06
L2a|LINE|L2|28:38906889-38906993	1.9392	3.21783	0.000207729	0.00367353
Charlie1b|DNA|hAT-Charlie|8:79323727-79324151	1.93822	2.93284	1.24404e-05	0.000401241
Charlie7|DNA|hAT-Charlie|13:8003958-8004402	1.938	3.03423	5.55247e-05	0.00134888
L1MC5a|LINE|L1|17:28969913-28970980	1.93793	5.12093	1.69548e-11	3.97722e-09
L2a|LINE|L2|30:27243302-27243468	1.93718	2.93217	6.96326e-05	0.00161227
L1-5A2_EC|LINE|L1|14:21090534-21091110	1.93714	3.36911	0.000133589	0.00263793
L2a|LINE|L2|10:58838206-58838536	1.93622	6.01885	4.83719e-12	1.32774e-09
MIRb|SINE|MIR|16:32987894-32988080	1.93609	3.12035	0.000107968	0.0022378
Tigger22N1|DNA|TcMar-Tigger|19:18986171-18986330	1.93526	2.56223	0.000165669	0.00309495
L1MC5|LINE|L1|16:54882285-54883091	1.93502	3.77704	4.28133e-07	2.49528e-05
MER63C|DNA|hAT-Blackjack|1:132561701-132562555	1.93475	3.12753	2.65805e-06	0.000113881
MLT1A0|LTR|ERVL-MaLR|10:58831286-58831601	1.93473	5.11699	1.41972e-12	4.4092e-10
L2a|LINE|L2|6:82979679-82980131	1.93414	3.9334	4.34319e-05	0.00111402
LTR3_EC|LTR|ERVL|11:17388636-17389391	1.93379	3.21001	3.93046e-06	0.000155226
L1MC4|LINE|L1|11:43745493-43745789	1.93112	3.32359	0.00012205	0.00245402
MIRb|SINE|MIR|12:1925543-1925703	1.93093	3.03084	5.05923e-05	0.00125581
ERE2|SINE|tRNA|3:59115358-59115601	1.92986	3.97998	7.90318e-07	4.15914e-05
MIRb|SINE|MIR|29:6089845-6089927	1.92884	4.58254	5.68412e-12	1.52231e-09
L1MEd|LINE|L1|1:139100640-139101776	1.92764	4.27063	7.28799e-07	3.90687e-05
L1ME4a|LINE|L1|4:14411426-14412076	1.92721	3.54344	1.41681e-05	0.000447367
L1ME4c|LINE|L1|14:40852030-40852262	1.92699	3.82543	2.09465e-07	1.38425e-05
MARNA|DNA|TcMar-Mariner|24:15740201-15740652	1.92671	4.20671	6.79486e-10	1.01008e-07
L1MC1_EC|LINE|L1|14:10186849-10190340	1.92638	3.88377	1.35819e-08	1.28351e-06
Mariner-N1_EC|DNA|TcMar-Tigger|11:12440010-12440135	1.92612	3.91643	1.42554e-07	1.00107e-05
L2c|LINE|L2|23:25993088-25993537	1.92514	3.03281	8.08805e-05	0.00181244
MIR|SINE|MIR|6:70071683-70071778	1.92503	4.57067	1.37893e-07	9.73504e-06
L2a|LINE|L2|11:50797780-50798506	1.92481	3.37301	1.50216e-06	7.13905e-05
G-rich|Low_complexity|Low_complexity|7:45887786-45887826	1.92472	4.78925	2.89309e-10	4.72545e-08
L2c|LINE|L2|5:49183860-49183951	1.92461	4.1284	1.36857e-09	1.82893e-07
LTR33|LTR|ERVL|26:14210927-14211400	1.92447	3.24252	0.000119352	0.00241223
Mariner-N1_EC|DNA|TcMar-Tigger|4:70507375-70507970	1.92441	5.23436	9.1471e-13	3.04065e-10
ERE4|SINE|tRNA|24:15738397-15738634	1.92386	3.37107	1.25772e-05	0.000404668
L1-5A2_EC|LINE|L1|16:32989618-32989782	1.92355	2.82363	0.000535167	0.0075548
L2a|LINE|L2|12:9440974-9441504	1.92292	4.16471	2.85277e-08	2.46685e-06
L1-2B_EC|LINE|L1|4:106393395-106397128	1.92222	3.02169	3.59696e-05	0.000961383
L2c|LINE|L2|26:14215660-14216549	1.92207	5.22967	3.72544e-12	1.05317e-09
L1MB3_EC|LINE|L1|17:982973-984546	1.92182	3.20539	9.67206e-07	4.94674e-05
L1MB8|LINE|L1|18:16421917-16422321	1.9217	4.83361	5.79145e-10	8.72688e-08
L1MB2|LINE|L1|21:32797063-32797662	1.92122	6.0598	4.24885e-15	2.42298e-12
L1M4|LINE|L1|1:118254035-118254929	1.92109	3.77144	3.70058e-06	0.000147824
Looper|DNA|PiggyBac|19:20699111-20700662	1.91888	4.9888	2.89333e-11	6.1741e-09
L1MC4|LINE|L1|28:16697406-16697952	1.91879	4.63624	1.04389e-10	1.9452e-08
L1ME1|LINE|L1|21:45267281-45267987	1.91825	4.95313	7.64702e-09	8.07379e-07
MIRb|SINE|MIR|6:85767640-85767699	1.91823	2.91525	7.89648e-05	0.00177416
(AACAA)n|Simple_repeat|Simple_repeat|28:16692255-16692291	1.91612	3.2047	1.19987e-05	0.000388987
(CAGC)n|Simple_repeat|Simple_repeat|11:43740343-43740375	1.91582	3.35909	1.16981e-05	0.000381768
CR1_Mam|LINE|CR1|4:5452008-5452384	1.91536	2.69573	0.00112834	0.0131295
ERE3|SINE|tRNA|15:18496212-18496406	1.91455	3.51174	4.13982e-05	0.00107351
(CCTC)n|Simple_repeat|Simple_repeat|21:2218631-2218661	1.91367	3.66384	1.08803e-05	0.000360232
MIRc|SINE|MIR|7:20473004-20473157	1.91364	3.10535	4.65864e-06	0.000179171
L1MB2|LINE|L1|15:14641342-14642106	1.91349	2.91248	0.0023084	0.0222155
MLT1N2|LTR|ERVL-MaLR|18:45853897-45854435	1.91276	2.69032	9.72045e-05	0.00207626
L2c|LINE|L2|8:94639509-94639557	1.91276	3.11949	0.00012102	0.00243775
(GAGCAA)n|Simple_repeat|Simple_repeat|24:42654646-42654685	1.91274	3.65627	6.05979e-06	0.000222207
MLT1C2|LTR|ERVL-MaLR|3:38490420-38490847	1.91189	3.58269	4.86633e-06	0.000185862
L1ME4a|LINE|L1|8:43700272-43700622	1.91167	2.91288	5.61867e-05	0.00136174
MIR|SINE|MIR|4:14409531-14409784	1.91155	4.35036	5.31683e-08	4.25803e-06
MIR|SINE|MIR|28:16703809-16704049	1.91144	4.43436	1.9039e-09	2.4503e-07
L1MB7|LINE|L1|7:85125306-85126283	1.91109	3.81131	3.84e-09	4.38722e-07
L3|LINE|CR1|8:29143872-29144159	1.91027	3.75154	9.02714e-06	0.000308448
ERE3D|SINE|tRNA|2:88671072-88671249	1.91014	4.15191	4.0275e-09	4.5856e-07
(TTC)n|Simple_repeat|Simple_repeat|20:36555596-36555630	1.91011	3.02032	0.000105562	0.00220215
Chap1a_Mam|DNA|hAT-Charlie|5:34006736-34006997	1.90992	3.27884	2.58238e-05	0.000734366
L1MB3_EC|LINE|L1|8:23984457-23985541	1.90762	6.13887	1.16409e-15	8.02143e-13
L1-2_EC|LINE|L1|27:14247121-14253028	1.90697	4.72613	3.22312e-10	5.17507e-08
L2-1_AMi|LINE|L2|8:17836922-17837522	1.90684	4.12899	8.34878e-07	4.35896e-05
MIRc|SINE|MIR|1:26528015-26528250	1.90593	3.19288	0.000219044	0.00382928
Charlie15b|DNA|hAT-Charlie|24:8828576-8828797	1.90584	3.28332	4.03019e-05	0.0010521
L2a|LINE|L2|3:92705571-92706598	1.90566	3.11245	5.55502e-05	0.00134901
SINE2-1_EC|SINE|tRNA-RTE|31:8571187-8571594	1.90499	3.10536	7.97962e-06	0.000279143
ERV3-16A3_I-int|LTR|ERVL|6:13238687-13240269	1.9038	3.11142	5.90383e-06	0.000217377
MIRc|SINE|MIR|1:52693018-52693205	1.90335	3.28994	2.8652e-05	0.000795366
L2a|LINE|L2|10:15596499-15597112	1.90335	4.79871	9.30921e-11	1.76958e-08
LTR50|LTR|ERVL|28:29614180-29614797	1.90304	4.34692	1.40957e-07	9.90909e-06
(TC)n|Simple_repeat|Simple_repeat|21:2221304-2221485	1.90209	4.56735	2.68371e-06	0.000114683
MIRb|SINE|MIR|1:139004716-139004911	1.90185	3.69733	1.67215e-08	1.53272e-06
L1ME3F|LINE|L1|14:19474297-19474613	1.90181	4.46699	3.12778e-08	2.67666e-06
LTR8B_EC|LTR|ERV1|8:94659582-94660873	1.90117	2.92151	0.00307309	0.0273641
L2c|LINE|L2|1:139115605-139115889	1.90091	3.2677	1.5079e-06	7.16074e-05
L1ME3Cz|LINE|L1|22:18522440-18523466	1.90002	3.2958	3.6354e-05	0.000968526
(AC)n|Simple_repeat|Simple_repeat|26:38830742-38830767	1.89968	3.28908	7.39597e-07	3.94239e-05
L1M4a1|LINE|L1|1:14989830-14991713	1.89956	3.01376	0.000110811	0.00227668
MLT1J|LTR|ERVL-MaLR|20:17547844-17548327	1.89913	3.10164	2.73075e-06	0.000116243
L2b|LINE|L2|9:75854220-75854349	1.89894	2.90984	0.000222906	0.0038763
MER103C|DNA|hAT-Charlie|16:23756225-23756431	1.8984	3.01281	2.78907e-06	0.000118171
MIR3|SINE|MIR|12:1903258-1903422	1.89833	3.10786	6.01512e-06	0.000220814
L1M4c|LINE|L1|31:9413233-9414163	1.89822	3.25617	0.00108178	0.012756
L1MC4|LINE|L1|9:49961618-49962337	1.89811	3.29919	0.000103381	0.0021676
MIRb|SINE|MIR|6:38407321-38407546	1.89757	4.20714	4.06569e-08	3.37452e-06
L1MEj|LINE|L1|19:56745139-56745488	1.89754	3.96699	1.58963e-08	1.46457e-06
L1M3c|LINE|L1|3:60396482-60401483	1.89695	3.69649	1.01173e-07	7.42804e-06
L2a|LINE|L2|1:71565362-71565625	1.89584	3.63177	8.10014e-07	4.25264e-05
L1-5_EC|LINE|L1|3:11226409-11226733	1.89532	3.10336	3.04532e-05	0.000837981
L2b|LINE|L2|5:49054734-49054878	1.89525	3.01039	1.2569e-05	0.0004046
L2c|LINE|L2|6:35125262-35125404	1.89443	3.62592	4.46117e-07	2.5814e-05
L1MD|LINE|L1|21:32800326-32800535	1.89311	4.64333	5.65884e-11	1.14828e-08
X12_DNA|DNA|TcMar-Tigger|2:17808936-17809217	1.89306	4.93645	2.34244e-10	3.95292e-08
L1ME4a|LINE|L1|14:41890335-41890673	1.89296	3.47713	2.10174e-05	0.000617646
MER33|DNA|hAT-Charlie|3:25089861-25090143	1.8929	3.97709	1.34361e-08	1.27702e-06
MamRep605b|LTR?|LTR?|5:53985237-53985401	1.89242	4.00146	2.12637e-07	1.39962e-05
L2a|LINE|L2|21:27498104-27498573	1.89185	4.74154	1.39386e-12	4.3699e-10
MIR|SINE|MIR|3:107808117-107808350	1.89129	3.26992	0.000150751	0.00287967
L1ME3G|LINE|L1|6:84923117-84924138	1.89123	4.17825	5.93504e-07	3.30201e-05
MER20B|DNA|hAT-Charlie|15:38550430-38550645	1.8902	4.1903	8.07828e-09	8.4023e-07
(TGGCCC)n|Simple_repeat|Simple_repeat|13:866041-866156	1.88844	3.25867	2.83446e-05	0.000788487
L2c|LINE|L2|31:9392785-9392874	1.88838	3.68273	8.23288e-06	0.000286337
ERE1B|SINE|tRNA|21:32796729-32796990	1.88825	5.16373	5.23581e-14	2.37229e-11
L1ME4a|LINE|L1|2:30377479-30377654	1.88781	3.17663	3.38103e-05	0.000911775
MIRb|SINE|MIR|31:9400571-9400743	1.8878	5.28746	2.41558e-13	9.18352e-11
ERE3|SINE|tRNA|18:71732407-71732653	1.88696	3.86041	2.83652e-07	1.77688e-05
L3|LINE|CR1|7:84318945-84319405	1.88656	3.00145	5.67425e-05	0.00137042
L1M5|LINE|L1|14:20881560-20881649	1.88618	3.28612	6.28014e-05	0.00148265
L1MC3|LINE|L1|18:38442277-38443992	1.88548	5.34909	2.20846e-08	1.95834e-06
L1-2B_EC|LINE|L1|25:24942447-24945675	1.88546	3.6378	1.15226e-06	5.71387e-05
Tigger20a|DNA|TcMar-Tigger|21:50516469-50517063	1.88529	3.9022	1.5508e-06	7.3172e-05
ERE1|SINE|tRNA|31:9397723-9397952	1.88527	4.44719	6.56988e-08	5.10698e-06
MER33|DNA|hAT-Charlie|7:2869003-2869065	1.88503	3.08119	5.24241e-05	0.0012911
L1MEg2|LINE|L1|3:80141941-80143041	1.884	3.26578	6.94384e-07	3.7551e-05
L1MEc|LINE|L1|4:14416976-14417743	1.88369	4.39211	1.05962e-07	7.71971e-06
L1MB3_EC|LINE|L1|24:34995235-34996344	1.88359	5.51089	1.20492e-12	3.85056e-10
L1ME4b|LINE|L1|2:17807648-17807972	1.88331	4.58049	1.71377e-11	4.00591e-09
Charlie7a|DNA|hAT-Charlie|3:107783373-107783583	1.88261	3.71317	4.64515e-06	0.000178756
MIR|SINE|MIR|4:70506524-70506687	1.88243	3.48864	1.50291e-05	0.000470735
MIR|SINE|MIR|3:107769568-107769815	1.88242	2.7951	0.000534226	0.00754457
MIR|SINE|MIR|18:71742598-71742793	1.8824	3.55362	1.03229e-06	5.20086e-05
MIRb|SINE|MIR|5:91571653-91571910	1.88187	3.4895	0.000212061	0.00372988
MIRb|SINE|MIR|14:42028827-42029080	1.88121	3.26483	7.89399e-05	0.00177416
L1M5|LINE|L1|18:16411182-16411437	1.88109	4.03916	9.88216e-08	7.27968e-06
ERE4|SINE|tRNA|19:12906299-12906556	1.8809	3.08685	4.31283e-06	0.000167823
L1ME3C|LINE|L1|16:44514301-44514651	1.8803	4.71289	5.36916e-10	8.16495e-08
L2b|LINE|L2|1:17500685-17501421	1.88	3.00748	0.000680828	0.00903097
MLT1F|LTR|ERVL-MaLR|15:67498784-67499298	1.87984	3.67205	7.5359e-05	0.00171485
L1MC4|LINE|L1|3:68365304-68365966	1.87983	4.05918	1.59426e-07	1.10316e-05
MIRb|SINE|MIR|28:36887782-36887843	1.87972	3.10725	0.000175067	0.00323037
Charlie7|DNA|hAT-Charlie|13:8005301-8005629	1.8797	2.99609	1.41455e-05	0.000446866
L1MEi|LINE|L1|26:31160877-31161155	1.87947	3.89125	6.9066e-08	5.33736e-06
L1MB7|LINE|L1|15:68680953-68681691	1.87942	4.90901	1.04825e-13	4.47373e-11
L2c|LINE|L2|4:3231991-3232544	1.87902	4.45543	2.21318e-09	2.78243e-07
L2d2|LINE|L2|25:33495978-33496034	1.87833	3.93589	9.67647e-07	4.94674e-05
MIRb|SINE|MIR|21:45268377-45268588	1.87646	4.2358	8.43331e-08	6.37568e-06
L2b|LINE|L2|18:59381515-59381572	1.87612	2.9864	3.30311e-06	0.000135717
L2b|LINE|L2|18:41795981-41796601	1.87602	4.36339	7.70446e-09	8.10267e-07
MER90a|LTR|ERV1|3:59110096-59110588	1.8757	5.24793	8.16672e-10	1.16605e-07
L2d2|LINE|L2|14:8497912-8498005	1.87552	3.01051	0.000187689	0.00340439
ERE1B|SINE|tRNA|14:41858707-41858917	1.87477	5.43125	1.78992e-08	1.62644e-06
(T)n|Simple_repeat|Simple_repeat|1:174103130-174103155	1.87464	8.12094	8.16108e-15	4.49886e-12
L1MCa|LINE|L1|4:66533484-66536106	1.87438	3.8676	1.21185e-05	0.000392198
MIRb|SINE|MIR|14:1906412-1906542	1.87379	3.98263	2.41316e-08	2.12278e-06
L3|LINE|CR1|9:76216020-76216108	1.87351	2.65615	0.000230044	0.00398055
hAT-1_Mam|DNA|hAT-Tag1|14:27689787-27689887	1.87349	3.47147	9.57427e-07	4.90207e-05
Charlie1b|DNA|hAT-Charlie|29:9578362-9578810	1.87288	2.99189	2.49416e-05	0.000712705
L2c|LINE|L2|28:30415878-30416126	1.87269	3.08473	2.46029e-05	0.000704854
(TGC)n|Simple_repeat|Simple_repeat|19:42090821-42090851	1.8723	5.28774	7.63753e-10	1.10554e-07
MIRb|SINE|MIR|21:2225076-2225166	1.8705	3.49661	8.14274e-05	0.00182346
MER5A|DNA|hAT-Charlie|5:91083452-91083597	1.86987	3.09091	1.0109e-06	5.1243e-05
ERE1B|SINE|tRNA|9:30306534-30306759	1.86969	2.88324	1.27639e-05	0.000409875
L1MB3_EC|LINE|L1|10:67880905-67884034	1.86944	3.8556	4.74688e-06	0.000182247
ERE1B|SINE|tRNA|8:56250020-56250274	1.86854	4.49091	7.59854e-10	1.10419e-07
MER21C|LTR|ERVL|1:10648924-10649343	1.86846	3.16949	1.60124e-06	7.49636e-05
ERE2|SINE|tRNA|17:24417458-24417706	1.86671	3.17934	4.16067e-05	0.00107765
MER102a|DNA|hAT-Charlie|22:39452321-39452621	1.86663	3.75077	9.99107e-07	5.08009e-05
(ACTG)n|Simple_repeat|Simple_repeat|12:9442190-9442242	1.86653	3.88656	6.61892e-08	5.13906e-06
L2b|LINE|L2|21:2223476-2223589	1.86638	4.03801	6.0612e-05	0.00144484
L1-1_EC|LINE|L1|4:14422047-14422828	1.86573	4.44871	3.56954e-06	0.000143893
LTR13B_EC|LTR|ERV1|10:17608472-17608935	1.86518	3.89379	1.56603e-06	7.36783e-05
MIRb|SINE|MIR|14:3941642-3941864	1.864	4.25272	1.77864e-07	1.20799e-05
L2c|LINE|L2|6:31794407-31794681	1.86399	3.94357	4.92229e-07	2.8143e-05
L2a|LINE|L2|11:43743145-43743337	1.86395	2.87794	4.75771e-05	0.00120079
L1MC5|LINE|L1|30:504765-505613	1.86311	3.72256	2.14146e-07	1.40646e-05
L1MAB_EC|LINE|L1|5:71574077-71575506	1.86285	3.07738	3.36199e-05	0.000908121
L1MC3|LINE|L1|27:3473876-3474941	1.86122	2.76267	5.41433e-05	0.00132261
ERE2|SINE|tRNA|14:21080948-21081180	1.86048	3.66669	3.07529e-07	1.8924e-05
ERE1B|SINE|tRNA|14:37266117-37266321	1.86013	3.08939	0.000158739	0.0029985
L1ME4a|LINE|L1|1:125814546-125814688	1.85852	3.25897	3.16373e-05	0.000863739
SINE2-1_EC|SINE|tRNA-RTE|10:57845811-57846204	1.85836	3.17133	6.88458e-05	0.00159853
L3|LINE|CR1|1:132502207-132502692	1.85769	3.66813	1.94272e-06	8.80828e-05
L1MC2|LINE|L1|4:96021321-96021702	1.85761	3.33067	0.000111085	0.00228049
MIRb|SINE|MIR|14:3950692-3950849	1.85688	3.57351	3.86652e-05	0.00101659
L2|LINE|L2|21:33157235-33157424	1.85629	3.07045	1.45778e-05	0.000458771
MIRc|SINE|MIR|21:8181394-8181573	1.85614	2.887	0.000214422	0.00376839
Charlie10b|DNA|hAT-Charlie|28:16704593-16704674	1.85516	3.97758	1.44199e-07	1.01155e-05
L1ME3|LINE|L1|15:68699734-68701635	1.8551	3.88045	4.13669e-07	2.44109e-05
MER20|DNA|hAT-Charlie|6:24116147-24116333	1.85476	3.24766	1.15507e-05	0.000378636
L2a|LINE|L2|11:36153824-36154720	1.85447	3.91875	3.21567e-06	0.000132867
X6A_LINE|LINE|CR1|10:58831157-58831214	1.85425	4.02007	4.4004e-08	3.62054e-06
Tigger10|DNA|TcMar-Tigger|3:59117728-59117875	1.85417	3.2419	7.7632e-05	0.00175151
ERE2|SINE|tRNA|3:25087487-25087732	1.85403	4.13558	1.28633e-08	1.23322e-06
L2c|LINE|L2|6:38409293-38409634	1.85283	4.94448	1.20906e-09	1.64908e-07
MIRb|SINE|MIR|8:17839737-17839990	1.8522	3.23316	3.0079e-05	0.000829409
ERE3B2|SINE|tRNA|4:2993512-2993753	1.85206	3.25347	0.000100828	0.00212824
(ATGTTTT)n|Simple_repeat|Simple_repeat|29:6068214-6068278	1.85163	2.65333	0.000146473	0.00282406
MIR1_Amn|SINE|MIR|8:23784591-23784701	1.85138	2.65002	0.000146473	0.00282406
L1MEg|LINE|L1|19:46508438-46509804	1.85125	3.23864	0.000138595	0.00271499
L1MC5a|LINE|L1|1:121935376-121935821	1.85038	3.84204	4.08929e-06	0.000160267
L1MC5a|LINE|L1|21:50514077-50515312	1.84969	4.61717	1.40235e-07	9.87932e-06
L2c|LINE|L2|23:49396111-49396203	1.84943	2.74349	0.00210839	0.0208385
L1M5|LINE|L1|11:43812218-43813892	1.84871	3.88465	2.2083e-06	9.73227e-05
MIRb|SINE|MIR|3:59116747-59116945	1.84811	3.45268	3.66054e-05	0.00097444
L1MB7|LINE|L1|1:136769969-136771669	1.8473	4.78976	1.14672e-10	2.10129e-08
L2a|LINE|L2|3:266415-266841	1.84712	3.15897	9.12443e-06	0.000311129
L1MC5a|LINE|L1|1:21179223-21180442	1.84681	4.62221	1.39987e-08	1.31351e-06
Chap1_Mam|DNA|hAT-Charlie|10:58842824-58842985	1.84646	4.59896	6.5782e-09	7.08902e-07
LTR16C|LTR|ERVL|11:60433730-60433843	1.84562	2.87732	2.84937e-05	0.000792095
Charlie4z|DNA|hAT-Charlie|27:3434992-3435167	1.84518	3.5248	9.53428e-06	0.000322586
L1M6|LINE|L1|24:21588402-21590115	1.84513	4.35234	6.68165e-08	5.18169e-06
ERE1B|SINE|tRNA|19:42088781-42089004	1.84463	3.6658	4.89315e-07	2.80006e-05
MIRb|SINE|MIR|8:46269238-46269315	1.84404	4.20318	4.27075e-07	2.49167e-05
MIRb|SINE|MIR|1:32820309-32820467	1.8439	2.87028	5.36328e-05	0.001315
L1MA10|LINE|L1|11:51699127-51701575	1.84359	3.24102	0.000261549	0.0043761
MamTip3B|DNA|hAT-Tip100|2:55226103-55226630	1.84353	3.21393	0.000125013	0.00250295
L4_A_Mam|LINE|RTE-X|29:21496739-21496926	1.84325	3.5423	1.06942e-06	5.37153e-05
G-rich|Low_complexity|Low_complexity|11:51374428-51374490	1.84271	5.8133	3.91767e-16	2.91188e-13
MIR|SINE|MIR|12:9443581-9443729	1.84259	4.23444	1.44093e-06	6.90716e-05
L2c|LINE|L2|29:6064500-6064762	1.84215	3.48352	1.6105e-05	0.000498078
G-rich|Low_complexity|Low_complexity|26:41167246-41167310	1.84183	3.32039	1.00584e-06	5.10257e-05
L2c|LINE|L2|6:13317302-13317640	1.84166	3.17829	0.000299359	0.00484653
Tigger19b|DNA|TcMar-Tigger|7:12774570-12774623	1.8415	3.07016	2.56781e-06	0.000110688
Charlie4a|DNA|hAT-Charlie|2:30375081-30375560	1.84133	3.15906	6.00027e-05	0.00143397
L1M5|LINE|L1|8:68516318-68516706	1.84098	3.77978	0.00130425	0.0146468
L2a|LINE|L2|7:4515686-4515760	1.84088	3.67618	3.2529e-06	0.000133986
MIRb|SINE|MIR|18:16421643-16421795	1.83967	3.25512	6.54918e-05	0.00153412
L1MC5a|LINE|L1|18:68071445-68071916	1.83921	3.5884	2.58245e-07	1.64103e-05
ERE3B|SINE|tRNA|28:30966020-30966266	1.83783	4.19431	5.69545e-08	4.52836e-06
L1MAB_5end_EC|LINE|L1|10:49829534-49834771	1.83745	2.86694	0.000105425	0.00219998
MER20B|DNA|hAT-Charlie|31:9375745-9375868	1.8371	3.23754	7.256e-06	0.000258199
L2d2|LINE|L2|16:60526028-60526092	1.83493	2.76901	7.62212e-05	0.00172852
L2c|LINE|L2|29:6078445-6078535	1.83461	3.46733	1.88749e-06	8.61098e-05
MER58B|DNA|hAT-Charlie|18:78511960-78512295	1.83448	4.66052	6.85126e-08	5.3008e-06
L1MC5a|LINE|L1|X:1749951-1751138	1.83444	3.29035	0.000180717	0.00330695
L2a|LINE|L2|7:85289916-85290518	1.83429	2.75145	8.47137e-05	0.00187484
L1MB4|LINE|L1|23:49330829-49331204	1.8341	2.86646	0.000225478	0.00391279
L2a|LINE|L2|29:14617228-14618667	1.83402	3.64386	2.78188e-06	0.00011804
L1MB7|LINE|L1|7:80865757-80866366	1.83371	3.23885	0.000136902	0.00269049
L2c|LINE|L2|18:40516956-40517702	1.83253	3.55423	0.000103731	0.00217356
L2c|LINE|L2|1:77186248-77186727	1.83166	3.06523	2.62697e-05	0.000744227
L2a|LINE|L2|26:31160546-31160870	1.83165	3.95489	5.39803e-07	3.05724e-05
L1MB7|LINE|L1|14:37260191-37260444	1.83134	3.76059	1.38253e-07	9.75006e-06
L3b|LINE|CR1|14:21077658-21077739	1.83019	2.96131	5.03077e-05	0.00125174
ERE3C2|SINE|tRNA|11:5118859-5119042	1.83	3.15096	1.5797e-05	0.000490374
L2b|LINE|L2|8:17835413-17835822	1.82991	3.46098	1.02438e-05	0.000342413
Eutr11|DNA|DNA|22:17865824-17866281	1.82905	4.59701	4.12785e-09	4.69178e-07
L1-2_EC|LINE|L1|10:83025566-83025984	1.82901	3.15828	0.000163338	0.00305916
L2d|LINE|L2|12:1906560-1906856	1.82898	4.13106	2.37284e-07	1.53287e-05
L1MAB_EC|LINE|L1|3:264404-264996	1.8289	3.39959	2.14217e-05	0.000626745
L3|LINE|CR1|2:30386480-30386710	1.82731	3.39651	0.000143747	0.00278856
L2b|LINE|L2|30:2045601-2046869	1.82659	2.86683	0.000187182	0.00339799
L2b|LINE|L2|13:30857273-30857676	1.82527	3.05193	1.4567e-05	0.00045865
L1MAB_EC|LINE|L1|10:58910347-58911473	1.8249	2.62176	0.00114456	0.0132598
MIR|SINE|MIR|24:21632111-21632310	1.82473	3.65216	2.02763e-07	1.34668e-05
ERE2|SINE|tRNA|10:12512050-12512298	1.82437	4.94514	6.80616e-07	3.69347e-05
MamRep434|DNA|TcMar-Tigger|14:21078869-21079196	1.8241	4.4917	8.33284e-07	4.35407e-05
L2d2|LINE|L2|16:65083097-65083270	1.82344	3.90155	1.78945e-05	0.000544247
L1ME4a|LINE|L1|18:76423750-76424198	1.82326	3.38455	8.56372e-06	0.000295511
L2a|LINE|L2|13:34041619-34041900	1.82323	3.64696	3.85233e-07	2.30412e-05
L1MEd|LINE|L1|23:25956305-25957352	1.82307	3.37403	8.40787e-05	0.00186578
L2b|LINE|L2|14:21204226-21204334	1.82219	3.58187	5.40941e-07	3.06106e-05
L2a|LINE|L2|20:42151668-42152239	1.82178	3.76428	4.67804e-08	3.82045e-06
L2b|LINE|L2|19:20690905-20691024	1.82141	2.63664	6.37984e-05	0.00150243
HAL1|LINE|L1|24:42709841-42710593	1.82071	4.53697	1.51229e-09	2.00883e-07
MIR|SINE|MIR|10:58842292-58842535	1.81816	6.14859	8.63104e-14	3.70748e-11
L1MC4a|LINE|L1|11:1358622-1359615	1.81813	3.29318	7.77019e-05	0.00175249
L1-4B_EC|LINE|L1|1:139119238-139120865	1.81783	4.22486	1.97165e-07	1.32011e-05
Looper|DNA|PiggyBac|1:56933040-56933978	1.81776	3.13679	3.67597e-05	0.000977762
ERE2|SINE|tRNA|18:72867401-72867649	1.81617	2.95694	6.09342e-05	0.00144995
MIRb|SINE|MIR|2:39742012-39742159	1.8161	3.71857	1.6571e-06	7.71965e-05
X26_DNA|DNA|TcMar-Tigger|5:53997968-53998171	1.81543	3.37606	0.000123282	0.00247229
L1MB3_EC|LINE|L1|17:28636239-28638872	1.81481	4.41141	3.37271e-07	2.05251e-05
L1MC5|LINE|L1|14:41857694-41858279	1.81405	6.56192	1.64262e-09	2.1517e-07
L1MC5|LINE|L1|13:4431239-4431340	1.8135	3.38084	6.1173e-06	0.000223819
L1MC4|LINE|L1|2:80417988-80418602	1.8134	4.2522	3.63471e-08	3.05903e-06
MIRb|SINE|MIR|29:6077904-6078120	1.81305	3.57237	1.68372e-07	1.15539e-05
MER58A|DNA|hAT-Charlie|28:16696280-16696493	1.81223	3.99468	1.68109e-08	1.53811e-06
MER5B|DNA|hAT-Charlie|8:41506326-41506469	1.8119	3.29921	5.53466e-05	0.00134505
L1MEc|LINE|L1|19:33801918-33803666	1.81177	2.74014	0.000783352	0.0100192
MER58A|DNA|hAT-Charlie|20:42206221-42206433	1.81148	2.7511	0.00043164	0.00641366
L1MC5|LINE|L1|15:40146561-40146677	1.81125	2.74234	0.000141948	0.00276181
LTR8B_EC|LTR|ERV1|14:10426032-10426673	1.81113	4.0026	7.34127e-07	3.92872e-05
L1MEc|LINE|L1|5:53987577-53988035	1.81093	4.8311	2.11373e-11	4.7722e-09
L1MC|LINE|L1|9:19917434-19918838	1.81063	3.14039	3.28407e-06	0.000135102
L1MB5|LINE|L1|22:34616795-34617387	1.81007	3.30773	0.00018912	0.0034219
MIR3|SINE|MIR|14:43364230-43364342	1.80913	2.953	1.65664e-05	0.000509476
ERE4|SINE|tRNA|26:36483742-36483996	1.80881	3.49959	1.0757e-06	5.38474e-05
ERE2|SINE|tRNA|2:30388396-30388643	1.80792	3.36465	9.63643e-05	0.00206498
L1MCa|LINE|L1|27:13892631-13893599	1.80777	3.69051	1.07612e-06	5.38474e-05
L1-5A2_EC|LINE|L1|15:55471492-55476102	1.8076	4.03814	6.40629e-07	3.50813e-05
MER68|LTR|ERVL|23:25995499-25995987	1.80686	3.29616	1.39743e-06	6.74261e-05
L1M6|LINE|L1|14:72155350-72155752	1.80684	2.73367	0.000312542	0.00500726
L1MC3|LINE|L1|7:85132819-85133455	1.80681	2.73899	8.47137e-05	0.00187484
Tigger19a|DNA|TcMar-Tigger|6:84918134-84918235	1.80679	3.05179	2.41282e-05	0.000692751
ERE3C3|SINE|tRNA|14:19476742-19476931	1.80613	3.2175	9.22505e-06	0.000313751
MIRb|SINE|MIR|11:43742318-43742450	1.80531	3.05058	0.000370874	0.00570599
X6A_LINE|LINE|CR1|28:38226715-38226784	1.80519	2.95319	0.000398196	0.00603289
L1MB3_EC|LINE|L1|26:39765431-39765638	1.80511	3.68927	3.19356e-07	1.95609e-05
MIRb|SINE|MIR|18:76023420-76023647	1.8044	4.21434	1.15368e-08	1.12067e-06
L1ME1|LINE|L1|7:45874938-45875578	1.80406	3.22767	0.000112679	0.00230457
MER103C|DNA|hAT-Charlie|2:88670018-88670265	1.80358	4.40693	1.22296e-08	1.17758e-06
ERV3-16A3_I-int|LTR|ERVL|7:81122435-81125266	1.80356	4.43311	1.08031e-08	1.06187e-06
MIR3|SINE|MIR|28:29619710-29619895	1.80328	3.88583	5.33275e-07	3.02285e-05
ERE2|SINE|tRNA|1:128005952-128006176	1.80324	3.62527	8.37183e-05	0.0018609
L1-1_EC|LINE|L1|24:22616860-22618753	1.80306	5.12504	2.30009e-12	6.85375e-10
L2c|LINE|L2|19:24517741-24517946	1.80207	2.95569	7.16222e-05	0.00164739
L1MEf|LINE|L1|3:3756613-3758066	1.80166	3.43966	2.96348e-06	0.00012431
L1MB3_EC|LINE|L1|4:15578575-15579723	1.80091	3.97001	7.51273e-06	0.000265904
L2c|LINE|L2|7:2578919-2579049	1.80074	2.84984	0.000126287	0.0025231
L1MC4|LINE|L1|14:35448062-35449626	1.80069	3.03223	0.000725552	0.009491
L1MB3_EC|LINE|L1|21:2221895-2222439	1.80054	5.4683	7.63514e-05	0.00172878
MER112|DNA|hAT-Charlie|20:36558053-36558235	1.80046	3.58144	1.84985e-05	0.00055851
(TG)n|Simple_repeat|Simple_repeat|3:102050573-102050627	1.80024	3.26287	6.25644e-05	0.00147823
(TG)n|Simple_repeat|Simple_repeat|18:37575354-37575381	1.79976	4.71703	6.57989e-09	7.08902e-07
ERV1-5N-EC_I-int|LTR|ERV1|4:8810949-8813288	1.79855	4.76255	0.0053652	0.0404737
MLT1J|LTR|ERVL-MaLR|1:76905917-76906189	1.79776	3.27911	5.17504e-06	0.000195396
L1ME3G|LINE|L1|14:40723457-40723600	1.79676	4.3469	2.07248e-08	1.86343e-06
L1MAB_EC|LINE|L1|7:73944929-73946221	1.79622	3.79638	6.38313e-08	4.97937e-06
L2a|LINE|L2|5:7634137-7635058	1.79575	2.9441	0.000400614	0.00606015
MER115|DNA|hAT-Tip100|18:10898191-10898836	1.79535	4.96602	5.02078e-09	5.61979e-07
L1MEd|LINE|L1|9:22357926-22358516	1.79481	3.68305	5.12287e-06	0.000193758
L2a|LINE|L2|30:27240228-27240513	1.79411	3.48413	2.96272e-06	0.00012431
(CGCCCC)n|Simple_repeat|Simple_repeat|1:174105334-174105365	1.79275	3.99215	2.77117e-06	0.000117661
L1M4b|LINE|L1|10:67849364-67850343	1.79259	2.93954	0.000167545	0.00312204
L2d|LINE|L2|6:35126666-35126864	1.79246	4.32696	8.28608e-07	4.33649e-05
L2d|LINE|L2|28:31779340-31779615	1.79245	3.36129	9.53844e-06	0.000322586
AmnL2-1|LINE|L2|1:21384054-21384145	1.79234	3.04608	0.000572834	0.00792586
L1MEd|LINE|L1|17:28977237-28977657	1.79195	5.26785	1.80547e-10	3.168e-08
L2c|LINE|L2|3:99982349-99982671	1.79159	3.67133	4.76702e-07	2.73973e-05
MIRb|SINE|MIR|10:6329067-6329264	1.79155	3.12102	6.52781e-06	0.000236744
MIR|SINE|MIR|4:92599339-92599582	1.79141	4.59861	2.00151e-07	1.33604e-05
L1-5B_EC|LINE|L1|19:3290416-3292772	1.7914	3.12351	7.31578e-06	0.000259767
L2d2|LINE|L2|19:27969203-27969450	1.79091	3.50402	4.10388e-07	2.42855e-05
Charlie1a|DNA|hAT-Charlie|1:115480762-115482016	1.79079	3.11775	0.000201806	0.00359636
L2b|LINE|L2|20:3624403-3625178	1.79078	2.93396	9.66435e-05	0.00206951
L2a|LINE|L2|4:54768000-54768205	1.79057	2.83252	0.000196198	0.00351441
L1MAB_EC|LINE|L1|4:14414657-14416628	1.79004	4.23638	3.00359e-10	4.86987e-08
Tigger6a|DNA|TcMar-Tigger|5:2944981-2946006	1.78852	3.29529	4.24324e-05	0.00109433
MIR3|SINE|MIR|9:75626330-75626485	1.78842	3.35715	1.85747e-05	0.000560553
MIRb|SINE|MIR|9:75847326-75847463	1.78817	3.17697	0.000625938	0.00846584
MER5A|DNA|hAT-Charlie|9:76217531-76217684	1.78655	3.49012	3.60415e-05	0.000962638
L2a|LINE|L2|8:72814525-72814874	1.78637	3.12255	7.3945e-05	0.0016914
MIR|SINE|MIR|8:23991305-23991519	1.78616	4.19996	7.06632e-10	1.03877e-07
MER20|DNA|hAT-Charlie|7:1667702-1667887	1.78616	2.93964	1.80659e-05	0.000547698
L1MC5a|LINE|L1|26:40238329-40239050	1.78611	4.07228	9.99744e-05	0.00211697
(CTCC)n|Simple_repeat|Simple_repeat|14:1905908-1905976	1.78583	3.20827	0.00014452	0.0028011
Charlie1a|DNA|hAT-Charlie|1:132510489-132511934	1.78568	4.64492	6.18886e-09	6.70048e-07
Tigger10|DNA|TcMar-Tigger|9:13051584-13051979	1.78533	2.607	0.00168664	0.0177298
HAL1|LINE|L1|6:51696906-51697395	1.78521	3.28984	9.11745e-05	0.00198137
MLT1A|LTR|ERVL-MaLR|8:68737157-68737506	1.7852	2.83909	0.000612325	0.00833798
L2d|LINE|L2|1:20520582-20520749	1.78518	2.84807	0.00115798	0.0133778
ERE3C4|SINE|tRNA|30:501409-501598	1.78503	3.18364	7.03423e-05	0.00162586
MIR3|SINE|MIR|15:17926447-17926621	1.78495	3.21189	4.06862e-06	0.000159634
L1MB1|LINE|L1|28:16693462-16693666	1.78474	4.02116	5.82433e-08	4.61972e-06
MIR|SINE|MIR|7:45888641-45888753	1.78471	5.40219	2.15153e-12	6.46937e-10
L1MCc|LINE|L1|13:42946590-42946948	1.78395	3.20096	2.36497e-06	0.000103264
L2b|LINE|L2|28:16698116-16698270	1.78379	3.66842	0.0001001	0.0021189
L1ME4c|LINE|L1|30:3350748-3351035	1.78365	2.72628	0.000905037	0.0111322
MIR|SINE|MIR|7:20468001-20468227	1.78354	3.20658	0.00143963	0.0157588
L1MC5|LINE|L1|8:56248910-56249036	1.78351	3.92402	4.38574e-08	3.61296e-06
ERE1C|SINE|tRNA|22:28060744-28060993	1.78313	3.19037	3.13832e-05	0.000858928
L1ME3|LINE|L1|14:8474618-8475099	1.78307	5.17874	2.5235e-08	2.20999e-06
L1ME4b|LINE|L1|20:37107189-37107678	1.7823	2.93766	0.000110341	0.00227069
Tigger15a|DNA|TcMar-Tigger|22:39482082-39482267	1.781	3.11367	0.00010049	0.00212449
MIR|SINE|MIR|24:42650211-42650319	1.78083	4.24838	7.59588e-09	8.03961e-07
Charlie24|DNA|hAT-Charlie|8:29128628-29128704	1.78079	3.79324	9.36296e-07	4.80131e-05
(A)n|Simple_repeat|Simple_repeat|21:6234282-6234313	1.77989	4.04835	3.1031e-06	0.000129021
MIRb|SINE|MIR|26:31162020-31162150	1.77966	2.72121	0.00023266	0.00401207
ERE3B|SINE|tRNA|7:87670302-87670544	1.77962	3.34849	8.52376e-06	0.000294441
MER5B|DNA|hAT-Charlie|14:3255550-3255679	1.77917	4.08934	2.08533e-06	9.35233e-05
L2b|LINE|L2|12:27349916-27350344	1.77876	3.1913	0.000193906	0.00348561
MER5B|DNA|hAT-Charlie|1:139548351-139548503	1.77873	3.4814	7.25426e-06	0.000258199
G-rich|Low_complexity|Low_complexity|9:6697662-6697706	1.7786	3.59281	1.72836e-05	0.000528583
ERE2|SINE|tRNA|5:49199698-49199944	1.77773	4.13035	4.79874e-06	0.000183721
ERV1-1N-EC_I-int|LTR|ERV1|10:17787400-17789725	1.77716	3.51804	9.4626e-05	0.00203432
MIRb|SINE|MIR|5:49200253-49200374	1.77615	3.67521	2.47991e-07	1.5927e-05
MIR|SINE|MIR|28:38526051-38526276	1.77593	3.02803	0.000297539	0.0048206
L1M4a1|LINE|L1|15:10881468-10882725	1.77455	3.59717	5.0177e-05	0.00125066
L1MEd|LINE|L1|25:17101962-17102168	1.77452	2.93335	0.000825858	0.0104066
L1MC5a|LINE|L1|11:5150834-5151318	1.77446	4.10322	1.45033e-06	6.93715e-05
MamRep605|LTR?|LTR?|20:42149244-42149653	1.77367	3.86634	1.72812e-06	7.98809e-05
MIR|SINE|MIR|22:22516930-22517150	1.77365	3.34697	2.62262e-06	0.000112509
L1ME4a|LINE|L1|11:45697505-45698240	1.77356	5.04556	3.32848e-09	3.89703e-07
L1-2_EC|LINE|L1|1:61450576-61456632	1.77291	5.08521	3.05519e-06	0.00012743
ERE2|SINE|tRNA|18:68071156-68071398	1.77275	3.40555	8.20667e-05	0.00183529
L1ME3Cz|LINE|L1|3:25094403-25094853	1.77238	3.28749	0.000145555	0.00281456
L1-4B_EC|LINE|L1|27:20392191-20393048	1.77206	3.26638	2.69846e-05	0.000759922
L2c|LINE|L2|16:41105319-41105605	1.77172	6.2622	1.84501e-07	1.24413e-05
L1MEc|LINE|L1|7:85103762-85106686	1.76992	5.09291	2.73047e-11	5.90273e-09
MIRc|SINE|MIR|10:17783320-17783385	1.76988	2.82407	4.90876e-05	0.00122907
L1MC1_EC|LINE|L1|22:28072057-28073070	1.76937	3.4771	5.5783e-07	3.14051e-05
L2c|LINE|L2|2:17806181-17806518	1.76932	5.06429	4.3733e-11	9.09743e-09
MIRb|SINE|MIR|2:39745737-39745984	1.76923	3.65259	3.48773e-06	0.000141284
MIR|SINE|MIR|7:12780910-12781131	1.76825	4.22189	9.96392e-09	9.91162e-07
L2a|LINE|L2|3:119256169-119256918	1.76816	3.0146	5.34623e-05	0.00131235
L2a|LINE|L2|29:11307908-11308430	1.76739	3.10216	0.000501426	0.00717962
L3b|LINE|CR1|21:32801140-32801175	1.76627	3.91449	9.12115e-08	6.84873e-06
L1MAB_EC|LINE|L1|9:36824836-36826679	1.76625	2.92688	0.000158349	0.00299369
L1ME4a|LINE|L1|5:17768186-17768585	1.76597	3.18645	7.35409e-05	0.00168449
L2c|LINE|L2|1:156255797-156256622	1.76558	4.26017	7.04803e-08	5.43397e-06
L1MC1_EC|LINE|L1|4:58922980-58924195	1.76533	4.07151	2.07833e-07	1.37483e-05
ERE1C|SINE|tRNA|4:15446206-15446463	1.7652	4.14502	1.08831e-08	1.06814e-06
L1ME3G|LINE|L1|1:20528106-20528575	1.76499	3.73302	7.30334e-06	0.000259465
MLT1G1|LTR|ERVL-MaLR|15:87198791-87199125	1.76448	3.33173	8.51638e-05	0.00188102
L2b|LINE|L2|1:165012021-165012072	1.76403	5.07529	2.53738e-06	0.000109563
L1MC4|LINE|L1|1:10638418-10639637	1.76327	5.39049	4.95785e-13	1.78438e-10
ERE1C|SINE|tRNA|5:33210173-33210433	1.76276	3.11236	0.000465337	0.00678028
L2d|LINE|L2|24:12173814-12173990	1.76257	3.66892	6.09207e-06	0.000223212
L1MC5a|LINE|L1|20:23547082-23547320	1.76207	3.59923	8.91178e-05	0.00194884
L1MB7|LINE|L1|31:9371347-9371777	1.76179	3.66929	4.47352e-06	0.000173158
MIR3|SINE|MIR|14:40852626-40852664	1.76152	3.18451	8.62081e-05	0.00189965
MIRc|SINE|MIR|12:34615968-34616108	1.76136	3.126	0.000643701	0.00864196
MIRc|SINE|MIR|21:45276226-45276417	1.76136	3.96498	1.70063e-07	1.16579e-05
L1MEi|LINE|L1|4:57543400-57544094	1.76065	3.17755	3.24352e-05	0.000883336
ERE1B|SINE|tRNA|1:52681703-52681921	1.76062	4.19107	8.94024e-07	4.61315e-05
Tigger15a|DNA|TcMar-Tigger|1:173685714-173685809	1.76028	3.9356	5.63942e-06	0.000209463
L2|LINE|L2|11:18548595-18548735	1.75947	3.59411	1.89846e-06	8.64313e-05
L2b|LINE|L2|24:34999242-34999991	1.75857	4.69759	3.26832e-08	2.77538e-06
Charlie1a|DNA|hAT-Charlie|23:39606340-39607641	1.75802	3.10364	0.000541385	0.00762145
L2a|LINE|L2|23:48980175-48980560	1.75762	2.91757	8.66447e-05	0.00190483
SINE2-1_EC|SINE|tRNA-RTE|24:8825022-8825367	1.75705	3.8685	1.2339e-06	6.03726e-05
L2a|LINE|L2|16:68573265-68575037	1.757	3.01394	0.000168305	0.00313005
L1MDa|LINE|L1|10:3898354-3900476	1.75668	3.46796	4.02568e-05	0.00105141
L1ME3Cz|LINE|L1|3:34750528-34750886	1.75563	2.81508	0.000487127	0.00701751
L1-3_EC|LINE|L1|14:91415096-91416848	1.75559	3.46844	6.49239e-05	0.00152243
L1MC5a|LINE|L1|19:18954058-18954286	1.75507	3.25346	6.03264e-06	0.000221334
LTR16E1|LTR|ERVL|29:6062057-6062503	1.75492	4.00995	4.38142e-09	4.95445e-07
MER21C|LTR|ERVL|7:64135196-64135923	1.75467	3.00973	3.65568e-05	0.000973539
L1MC5|LINE|L1|13:11303704-11305916	1.75462	4.53454	2.55512e-09	3.13588e-07
L2c|LINE|L2|7:84333482-84333522	1.7533	3.01739	0.000125291	0.002507
(ATGAA)n|Simple_repeat|Simple_repeat|29:18031313-18031361	1.75298	4.45185	9.76373e-09	9.74178e-07
L1MEd|LINE|L1|8:46149277-46149855	1.75208	2.82353	0.000450628	0.00662875
Charlie1|DNA|hAT-Charlie|10:6319873-6320109	1.75143	2.81805	0.000576177	0.00795547
L1MDa|LINE|L1|6:38803958-38804318	1.75141	3.10783	0.00027129	0.00449682
MIRc|SINE|MIR|25:25025265-25025467	1.7508	2.58358	0.000634088	0.00854811
L2c|LINE|L2|3:81886431-81887229	1.75028	2.71497	0.000131901	0.00261395
Tigger20a|DNA|TcMar-Tigger|3:60389933-60390151	1.75002	2.70968	0.000277092	0.00456196
MIRb|SINE|MIR|21:6216400-6216614	1.75001	4.45628	5.92872e-09	6.48249e-07
L1MB7|LINE|L1|4:93406522-93407556	1.74913	4.54909	2.87831e-07	1.79901e-05
MIRb|SINE|MIR|20:23541288-23541348	1.7489	2.99764	4.01056e-05	0.00104863
MIR|SINE|MIR|15:59995980-59996168	1.74791	2.82721	0.000157271	0.00297927
L2a|LINE|L2|9:32283221-32283346	1.74751	3.74523	6.80548e-07	3.69347e-05
HAL1|LINE|L1|14:1901303-1901789	1.74695	4.2705	1.81256e-07	1.22475e-05
L1MEg|LINE|L1|8:72703152-72704354	1.74679	3.26301	0.000644418	0.00864508
L1ME4a|LINE|L1|2:55505494-55506216	1.74624	3.00752	0.00014714	0.0028316
MamSINE1|SINE|tRNA-RTE|20:23602544-23602649	1.74623	5.57231	2.88953e-09	3.45028e-07
ERV1-4A-EC_LTR|LTR|ERV1|7:46825636-46826124	1.74573	3.86666	3.99259e-06	0.000157117
L1MB3|LINE|L1|21:2224526-2224925	1.74545	4.07692	4.50438e-05	0.0011478
Charlie15b|DNA|hAT-Charlie|15:12284921-12285260	1.74527	3.09247	0.000381763	0.00583908
MIR|SINE|MIR|3:59122804-59123036	1.74497	3.19342	0.000597887	0.00818845
ERE1B|SINE|tRNA|14:40707886-40708133	1.74494	3.38997	1.87203e-05	0.000563919
L1M4|LINE|L1|X:37982177-37983715	1.74428	4.22502	3.78381e-05	0.000999213
L1ME3A|LINE|L1|19:59062025-59062262	1.74421	3.24721	3.67226e-06	0.000147137
L1MAB_EC|LINE|L1|6:38408708-38409072	1.74399	4.96519	2.30449e-11	5.09847e-09
L2a|LINE|L2|10:75808340-75809488	1.74395	3.5759	2.87376e-06	0.000121316
MIR|SINE|MIR|9:75857229-75857464	1.7438	3.23969	5.84438e-05	0.00140466
MLT1J|LTR|ERVL-MaLR|24:15220498-15221015	1.74353	2.8062	0.00015956	0.00300714
L1MB3_EC|LINE|L1|2:56244830-56246378	1.74299	2.82033	0.000283956	0.00464261
L1M4a2|LINE|L1|5:48155584-48156518	1.74213	3.00256	0.000221715	0.00386557
L1-4B_EC|LINE|L1|2:42710872-42716168	1.74206	3.58597	3.35676e-06	0.000137157
ERE1C|SINE|tRNA|18:71740894-71741025	1.74185	3.39092	9.02248e-06	0.000308448
MLT1G3|LTR|ERVL-MaLR|1:136771849-136772102	1.74182	3.23773	8.88054e-05	0.00194329
Charlie1a|DNA|hAT-Charlie|6:84879816-84880816	1.74175	3.7487	1.69321e-05	0.000519033
ERE1C|SINE|tRNA|15:68687879-68688140	1.74138	3.32306	0.000113297	0.00231362
Mariner-N1_EC|DNA|TcMar-Tigger|4:84632843-84632962	1.74081	3.16243	0.000108264	0.00224155
L2|LINE|L2|14:40717846-40718084	1.74065	5.37077	3.60235e-07	2.17426e-05
MLT1A0|LTR|ERVL-MaLR|26:31163024-31163370	1.74022	4.04714	6.33306e-08	4.96372e-06
ERE1B|SINE|tRNA|17:28977928-28978135	1.74008	4.66225	1.53072e-09	2.02923e-07
MIR|SINE|MIR|6:67790702-67790821	1.73971	3.58353	4.56055e-05	0.00115988
MIR|SINE|MIR|10:17222008-17222123	1.73948	3.58825	1.36558e-05	0.000433674
L1-5_EC|LINE|L1|6:49610562-49612941	1.73908	3.44402	0.000186491	0.00338823
L1MAB_5end_EC|LINE|L1|19:37475232-37479299	1.73905	3.88804	2.54416e-07	1.62451e-05
MIRb|SINE|MIR|8:56249461-56249648	1.73886	4.98842	3.96738e-12	1.11384e-09
MIRb|SINE|MIR|1:139009409-139009616	1.7383	4.42478	1.02672e-07	7.52144e-06
MIRb|SINE|MIR|2:39742440-39742602	1.73824	3.33254	5.31617e-06	0.000200268
(GT)n|Simple_repeat|Simple_repeat|2:120033683-120033719	1.73743	2.90504	0.000106631	0.00221898
L2|LINE|L2|3:108971918-108972245	1.73739	3.1769	0.000226423	0.00392404
L2|LINE|L2|1:136742421-136742878	1.73727	3.18239	3.31019e-05	0.000898519
L2c|LINE|L2|24:8653902-8654331	1.73726	3.64196	1.78652e-05	0.000543857
L1M4|LINE|L1|17:68556816-68557194	1.73683	3.69322	2.57227e-07	1.6366e-05
L1MB7|LINE|L1|1:136768144-136769705	1.73615	4.54517	6.31154e-08	4.95861e-06
L1MC4|LINE|L1|11:44371267-44372036	1.73598	2.80502	0.00026575	0.00443146
MIRc|SINE|MIR|7:62092061-62092257	1.73593	3.16218	0.000218827	0.0038265
MER5A|DNA|hAT-Charlie|14:21081318-21081398	1.73566	3.01379	0.000352354	0.00548179
ERE3|SINE|tRNA|2:55190322-55190554	1.7353	2.58474	0.000397578	0.0060316
L1MD1|LINE|L1|14:21074508-21076450	1.7351	4.12616	2.14809e-06	9.53041e-05
Charlie4z|DNA|hAT-Charlie|16:26757668-26757861	1.73442	3.24487	0.000100162	0.0021189
L2d2|LINE|L2|11:26801162-26801465	1.73383	3.31613	1.16264e-05	0.000380176
L1ME3|LINE|L1|20:46919940-46921024	1.73251	3.15837	0.000111473	0.00228576
MLT1C2|LTR|ERVL-MaLR|11:14413883-14414354	1.73235	2.58504	0.00326631	0.0284864
ERE1C|SINE|tRNA|3:107782947-107783161	1.73228	3.25762	0.000157959	0.00298905
L2a|LINE|L2|5:37837616-37837791	1.73221	3.68976	8.79044e-07	4.55718e-05
ERE4|SINE|tRNA|1:77107845-77108098	1.73135	3.86003	1.74416e-07	1.18824e-05
MIRc|SINE|MIR|18:71738812-71738963	1.73108	3.38662	3.64826e-06	0.000146353
L1M5|LINE|L1|7:85137787-85138886	1.73003	3.17528	0.000886981	0.0109772
MER81|DNA|hAT-Blackjack|18:76023065-76023180	1.72998	4.68036	2.65679e-07	1.6786e-05
L2b|LINE|L2|8:17835885-17836347	1.72895	3.77793	4.00429e-06	0.000157482
L1ME4a|LINE|L1|5:92803666-92804016	1.72874	3.57261	5.34889e-06	0.000201271
L2c|LINE|L2|11:5149612-5149710	1.72867	3.3093	1.68838e-05	0.000517793
L1MC4|LINE|L1|2:55224684-55225194	1.72815	2.8988	0.000221201	0.00385984
L1MAB_EC|LINE|L1|23:54993632-54994921	1.72789	3.07535	2.14894e-05	0.000627891
MIR3|SINE|MIR|15:69005374-69005557	1.72775	2.98516	0.000555333	0.00776164
L1ME4c|LINE|L1|14:27690136-27690331	1.72774	3.69405	1.94087e-06	8.80684e-05
MIRb|SINE|MIR|9:75847602-75847796	1.72773	3.23048	0.00019316	0.00347504
L2a|LINE|L2|1:52683243-52683770	1.7276	5.56311	4.48838e-10	6.98614e-08
L3|LINE|CR1|2:17790870-17791085	1.7266	3.88271	4.1081e-07	2.42855e-05
MIRb|SINE|MIR|13:8001138-8001361	1.72623	3.23765	1.916e-05	0.000574547
ERE2|SINE|tRNA|11:58497071-58497321	1.72572	3.5573	4.76518e-06	0.000182737
MER5B|DNA|hAT-Charlie|23:6620965-6621127	1.72566	3.24477	8.16288e-05	0.00182735
MIRb|SINE|MIR|20:42146816-42147041	1.72531	4.15249	3.06583e-06	0.000127793
MIR3|SINE|MIR|22:34988576-34988760	1.7243	3.80915	6.00266e-07	3.32565e-05
MIRb|SINE|MIR|30:27612101-27612247	1.72427	3.07976	3.14605e-05	0.000860191
L1-5A2_EC|LINE|L1|8:24000006-24000869	1.72379	4.64811	1.44993e-08	1.35472e-06
L3|LINE|CR1|1:173622037-173622118	1.7235	2.56108	0.000897934	0.0110613
MLT2B4|LTR|ERVL|4:3260422-3260938	1.72284	3.15961	0.000130489	0.00259297
LTR33A|LTR|ERVL|2:17804314-17804731	1.7224	5.64839	3.54471e-15	2.11249e-12
LTR86B2|LTR|ERVL|24:12174111-12174590	1.72125	4.16691	4.3178e-06	0.000167917
L1MC5|LINE|L1|9:48355150-48355341	1.72087	5.12059	2.25241e-10	3.83032e-08
Tigger17a|DNA|TcMar-Tigger|17:23978235-23978878	1.72064	3.56899	0.000104028	0.00217771
MIR3|SINE|MIR|23:49392612-49392691	1.72018	3.15304	3.90284e-05	0.00102411
L1ME4a|LINE|L1|8:43700863-43701290	1.71999	2.79165	0.000177108	0.00325893
MIRb|SINE|MIR|8:79333622-79333706	1.71981	2.8043	0.000126235	0.00252283
L2b|LINE|L2|9:75624947-75625032	1.71943	3.30584	2.82697e-05	0.000786734
HAL1|LINE|L1|1:135674152-135674921	1.71838	3.16573	2.41386e-05	0.000692751
ERE3|SINE|tRNA|1:57795284-57795528	1.71826	4.16029	1.64277e-05	0.000505957
L2b|LINE|L2|13:4427310-4427656	1.7177	4.01386	5.28017e-05	0.00129895
L1MC4|LINE|L1|20:42129336-42129684	1.71675	2.7925	0.000242495	0.00414183
MER5A|DNA|hAT-Charlie|21:32806592-32806759	1.71658	4.13782	7.76416e-08	5.91713e-06
L2b|LINE|L2|21:27499486-27499962	1.71655	4.55117	3.54134e-09	4.08124e-07
L1MC1|LINE|L1|7:74160119-74160535	1.71644	3.24757	0.000760316	0.00978896
ERV1-3N-EC_I-int|LTR|ERV1|5:48169273-48173426	1.7159	3.5231	1.00975e-05	0.000337889
L1ME2|LINE|L1|6:23947048-23947698	1.71567	3.16124	0.000715048	0.00938887
L1ME4a|LINE|L1|11:43725114-43725322	1.71565	3.07244	0.000242311	0.00414183
L1-5_EC|LINE|L1|28:8333299-8339283	1.71523	4.37296	1.24244e-07	8.86612e-06
ERE3D|SINE|tRNA|1:139104738-139104928	1.7147	2.81575	0.00295799	0.0265861
L1ME4a|LINE|L1|22:34382737-34382988	1.71438	3.22988	8.7111e-05	0.00191317
MLT1L|LTR|ERVL-MaLR|11:43729840-43730347	1.7141	3.92146	2.648e-06	0.000113524
MLT1F2|LTR|ERVL-MaLR|1:122034644-122035164	1.71401	2.89518	6.03863e-05	0.00144112
L3|LINE|CR1|22:28033896-28033998	1.71391	2.88596	9.21082e-05	0.0019951
MIRc|SINE|MIR|11:12436142-12436389	1.7139	4.7879	2.46923e-09	3.05518e-07
L1ME5|LINE|L1|X:1696899-1697592	1.71389	3.07158	8.21473e-05	0.00183587
LTR37-int|LTR|ERV1|6:42994910-42995873	1.71352	2.96424	0.000703289	0.00927682
L1MAB_EC|LINE|L1|16:33115961-33116421	1.71289	2.89012	0.000159091	0.00300258
L2b|LINE|L2|18:27421194-27421408	1.71232	2.88366	0.000133421	0.00263539
MIR3|SINE|MIR|5:56677326-56677429	1.71223	2.67219	0.000757935	0.00977162
MER5A1|DNA|hAT-Charlie|28:16693993-16694148	1.71179	4.15134	1.01814e-06	5.15304e-05
L1ME2z|LINE|L1|10:81960791-81961034	1.71153	3.16204	0.000346258	0.00541242
MLT1J|LTR|ERVL-MaLR|7:20478225-20478703	1.71152	3.28688	5.40635e-05	0.00132213
L2c|LINE|L2|7:46145379-46145510	1.71115	2.977	0.000502593	0.00719165
MER21C|LTR|ERVL|21:32786457-32786991	1.71082	4.93569	4.83737e-11	9.96875e-09
MIRb|SINE|MIR|19:59064370-59064591	1.71081	3.23293	8.39929e-05	0.0018645
MIRc|SINE|MIR|3:59116051-59116174	1.71062	3.23274	8.29807e-05	0.00184938
L3|LINE|CR1|6:62026889-62027813	1.7101	3.61122	1.41501e-06	6.81256e-05
HAL1M8|LINE|L1|18:76342080-76343042	1.70984	3.06165	0.000136167	0.00267843
MIRb|SINE|MIR|1:93577583-93577781	1.70962	3.23327	3.14556e-05	0.000860191
Tigger9b|DNA|TcMar-Tigger|7:68870129-68870733	1.70934	3.06355	9.02748e-05	0.00196828
MIRb|SINE|MIR|8:29144989-29145068	1.70913	3.15637	0.000348407	0.00543573
L1MA9|LINE|L1|29:11310671-11311501	1.70903	3.24532	0.000101332	0.00213478
L1MB7|LINE|L1|2:17783137-17783385	1.70901	3.50027	7.65145e-06	0.000269803
MIR3|SINE|MIR|28:16706499-16706679	1.70892	3.36784	7.20176e-05	0.00165475
L1ME3G|LINE|L1|17:8354296-8354536	1.70876	3.93043	1.5918e-07	1.10261e-05
MIR|SINE|MIR|6:43177639-43177795	1.7087	3.21676	0.00046767	0.00680529
L2b|LINE|L2|10:14799679-14800220	1.70865	4.02821	4.92814e-08	3.97563e-06
L3|LINE|CR1|11:46759759-46759920	1.70837	3.13274	0.000221104	0.00385917
L1-2_EC|LINE|L1|24:18673593-18679525	1.70733	5.21356	8.96552e-10	1.26726e-07
LTR87|LTR|ERVL?|22:18771982-18772437	1.70594	4.12496	1.56115e-06	7.35554e-05
L1-4B_EC|LINE|L1|15:85082803-85084852	1.70556	3.77949	6.34802e-07	3.48488e-05
L1ME1|LINE|L1|3:90357848-90358462	1.70502	3.05828	3.3094e-05	0.000898519
L1MC5a|LINE|L1|1:133844471-133844872	1.70472	3.50192	5.08469e-06	0.000192644
L1MEj|LINE|L1|24:42651523-42652013	1.70459	4.14017	4.81749e-07	2.76394e-05
MER5A|DNA|hAT-Charlie|24:8820244-8820390	1.70436	3.24218	0.000712563	0.00936182
L1MAB_EC|LINE|L1|X:1712147-1712794	1.70406	3.30221	7.1556e-06	0.000255589
MIR|SINE|MIR|7:20478099-20478225	1.70398	2.56306	0.00463616	0.0365696
L2|LINE|L2|21:17057967-17058406	1.70384	3.2014	0.000177824	0.00326757
ERE1B|SINE|tRNA|6:38410674-38410764	1.70364	3.36295	1.92172e-05	0.000575482
MER20B|DNA|hAT-Charlie|2:30373243-30373744	1.70319	3.55713	2.66639e-05	0.000753137
L2a|LINE|L2|2:4619590-4620095	1.70307	3.72588	0.000225733	0.00391517
Tigger19a|DNA|TcMar-Tigger|3:10543776-10543903	1.70208	3.88076	1.30675e-06	6.35143e-05
MER58B|DNA|hAT-Charlie|21:45276787-45277104	1.7017	3.14013	0.00041553	0.00623304
L1MB3|LINE|L1|7:12803297-12803558	1.70079	2.89342	0.000973536	0.011782
L1MC5a|LINE|L1|1:100061130-100062258	1.70068	2.78819	0.00184064	0.0188879
L1MA9|LINE|L1|21:32803068-32803253	1.70067	4.41548	3.67008e-08	3.07705e-06
L1M4b|LINE|L1|24:1490944-1494888	1.70047	2.97478	0.00017851	0.00327653
L2a|LINE|L2|22:39442710-39443058	1.70043	4.6341	4.70209e-08	3.82593e-06
MIR|SINE|MIR|18:76027787-76028005	1.70029	3.60854	8.81861e-05	0.00193166
L2c|LINE|L2|27:6961615-6961748	1.70022	2.97821	0.000202267	0.00360166
HAL1|LINE|L1|1:41649372-41649793	1.7002	2.9732	0.000259439	0.00435602
L2a|LINE|L2|1:57796312-57796343	1.6999	3.00004	0.00207473	0.0206033
MER67D|LTR|ERV1|6:37802816-37803280	1.69972	3.2875	0.000130997	0.00260149
L1MEj|LINE|L1|5:55799265-55799781	1.69909	2.56732	0.00229891	0.022149
MIR3|SINE|MIR|22:37912044-37912154	1.69901	3.36586	6.42347e-05	0.00151055
L1ME3C|LINE|L1|5:69410275-69410519	1.69895	3.37829	8.30718e-05	0.00184964
X6a_DNA|DNA|TcMar-Tigger|1:52685335-52685525	1.69881	3.36676	4.52974e-06	0.000174925
MIRb|SINE|MIR|30:26583965-26584120	1.69872	2.5662	0.000838985	0.0105354
Tigger15a|DNA|TcMar-Tigger|26:31160317-31160441	1.69864	2.78402	0.000550647	0.00771407
ERE2|SINE|tRNA|16:45109780-45110028	1.6976	2.88624	0.000427364	0.00636725
L2c|LINE|L2|1:132561139-132561491	1.69654	3.22028	1.21129e-05	0.000392198
MIRc|SINE|MIR|11:32320859-32321087	1.69637	2.9778	0.000475519	0.00688166
HAL1|LINE|L1|13:860820-861146	1.69623	2.77857	0.000565491	0.00785878
MIR|SINE|MIR|29:6061322-6061562	1.69607	2.98232	6.30821e-05	0.00148768
ERE1|SINE|tRNA|18:82307491-82307720	1.69555	3.56767	0.000222411	0.00387076
L1MEc|LINE|L1|7:85097411-85098273	1.69506	3.46917	0.000109999	0.00226825
L1MC1_EC|LINE|L1|4:58921822-58922758	1.6949	3.42378	7.53931e-06	0.0002664
ERE2|SINE|tRNA|23:51190277-51190521	1.69462	3.72668	1.07476e-06	5.38474e-05
MIRb|SINE|MIR|20:23567587-23567817	1.69422	3.36915	0.000148389	0.00284771
HAL1|LINE|L1|22:38761515-38763045	1.69401	3.61959	1.95901e-05	0.000584268
MER5A|DNA|hAT-Charlie|2:39714381-39714483	1.69383	2.89056	0.000110821	0.00227668
LTR3_EC|LTR|ERVL|1:177008060-177008741	1.69329	3.28777	6.38956e-06	0.000232623
L4_B_Mam|LINE|RTE-X|6:82830960-82831154	1.69327	4.79302	4.60051e-10	7.12713e-08
L2|LINE|L2|4:70510940-70511014	1.69278	4.15726	1.90435e-07	1.28088e-05
L1MB1|LINE|L1|1:105726588-105727342	1.69227	2.55663	0.000397815	0.0060316
MER112|DNA|hAT-Charlie|2:92261711-92261876	1.69221	2.55826	0.00084301	0.0105617
L3|LINE|CR1|4:14408589-14408687	1.69193	3.07351	0.000354522	0.00551292
MIRb|SINE|MIR|25:33498097-33498266	1.69161	3.77675	9.96599e-06	0.00033448
Charlie10a|DNA|hAT-Charlie|29:9577565-9577722	1.69142	2.76721	0.00110741	0.0129726
MER58B|DNA|hAT-Charlie|24:34587658-34587993	1.69133	3.76381	8.96426e-07	4.61867e-05
L2c|LINE|L2|5:49057435-49057509	1.69116	2.67589	0.00247773	0.0233705
Tigger17a|DNA|TcMar-Tigger|X:39442220-39442835	1.69112	3.30695	7.45734e-05	0.00170224
L3b|LINE|CR1|26:14219781-14219901	1.69076	3.55578	1.21881e-05	0.000394255
MIRb|SINE|MIR|1:27329109-27329337	1.69059	3.60073	6.43459e-06	0.000234005
MIR|SINE|MIR|22:37910572-37910771	1.69052	3.77611	3.42391e-05	0.000921086
HAL1|LINE|L1|4:15568766-15569252	1.69042	3.48448	2.32093e-05	0.000669859
L1-5_EC|LINE|L1|20:24672255-24674622	1.69041	2.87809	0.000160511	0.00302011
L1ME2z|LINE|L1|1:21386283-21386696	1.69036	3.5917	0.000116877	0.0023731
(TG)n|Simple_repeat|Simple_repeat|12:616366-616414	1.69021	3.07879	0.000833885	0.0104851
Mariner-N1_EC|DNA|TcMar-Tigger|24:4969595-4969694	1.68997	3.19661	0.000147841	0.00283968
L1ME3D|LINE|L1|21:1357829-1358489	1.68968	3.12901	0.000242835	0.0041455
MER58A|DNA|hAT-Charlie|18:72859114-72859312	1.68955	2.77075	0.000366619	0.00565715
L2a|LINE|L2|2:17892178-17892958	1.68908	3.85487	1.08086e-05	0.000358396
L2b|LINE|L2|2:89827426-89828041	1.68904	2.87754	9.21082e-05	0.0019951
L1ME3G|LINE|L1|29:21497855-21498141	1.68849	4.34544	3.74075e-07	2.24754e-05
MIRb|SINE|MIR|5:17193200-17193351	1.68836	2.96954	0.000101291	0.00213461
ERV3-16A3_LTR|LTR|ERVL|25:33499108-33499438	1.68816	3.60331	2.04307e-06	9.18146e-05
MIRb|SINE|MIR|2:106696312-106696431	1.68809	2.9664	0.000267407	0.00445684
MIR|SINE|MIR|1:13179192-13179397	1.68796	2.87959	0.000200422	0.00357747
ERE2|SINE|tRNA|1:139003513-139003707	1.68778	2.96839	7.67234e-05	0.00173516
L2a|LINE|L2|14:42024765-42024899	1.68768	3.05136	0.000139777	0.00273076
L1MD2|LINE|L1|14:7183072-7183400	1.6876	2.78011	0.000822693	0.0103839
L1MB7|LINE|L1|7:74161515-74162230	1.68739	3.47706	5.07174e-06	0.000192264
L2a|LINE|L2|18:78508743-78509141	1.68727	5.36939	5.23843e-09	5.84363e-07
ERE3|SINE|tRNA|5:8523777-8524022	1.68718	2.96171	8.98297e-05	0.00196116
ERE2|SINE|tRNA|4:15447719-15447967	1.6866	3.14983	6.48361e-05	0.00152145
GA-rich|Low_complexity|Low_complexity|14:35793342-35793374	1.68625	3.09452	0.0060778	0.0440847
ERE3B|SINE|tRNA|8:22681142-22681385	1.686	2.66856	0.000940174	0.0114685
MIRc|SINE|MIR|27:3436335-3436513	1.68587	3.71087	1.65955e-05	0.000510135
G-rich|Low_complexity|Low_complexity|24:34998178-34998233	1.68587	2.96351	8.0096e-05	0.00179669
MLT1C2|LTR|ERVL-MaLR|1:187827219-187827626	1.68541	3.36174	9.81302e-05	0.00209198
LTR65|LTR|ERV1|7:68872332-68872864	1.68508	3.13188	0.000174769	0.00322577
L1ME3A|LINE|L1|3:32530331-32530505	1.68462	3.12749	2.26425e-05	0.000656078
HAL1|LINE|L1|24:42710709-42711864	1.68457	4.94158	4.79754e-07	2.75488e-05
L3|LINE|CR1|2:34823656-34824031	1.68427	4.05114	9.85296e-08	7.26625e-06
L2a|LINE|L2|4:103147223-103148080	1.68326	3.80795	2.31202e-05	0.000668164
L2c|LINE|L2|1:100070402-100070831	1.68312	4.39883	1.50789e-08	1.40096e-06
OldhAT1|DNA|hAT-Ac|9:48354065-48354130	1.6831	4.12329	4.20888e-07	2.46987e-05
ERE3C3|SINE|tRNA|29:24282182-24282370	1.68249	3.27944	0.000610413	0.0083188
L1MB3_EC|LINE|L1|3:260063-261582	1.68242	4.6273	1.12945e-08	1.10524e-06
L1MC4|LINE|L1|11:40818067-40819225	1.68211	3.53733	4.22638e-05	0.0010904
MER58A|DNA|hAT-Charlie|1:51745273-51745466	1.68209	3.79318	1.90941e-06	8.68705e-05
L1MC5a|LINE|L1|9:30308307-30309709	1.68168	3.29708	0.000587066	0.00807548
ERE3B|SINE|tRNA|5:38122778-38122970	1.68121	3.28759	2.08215e-05	0.000612705
L2|LINE|L2|6:85656811-85657252	1.6812	5.11869	2.14964e-08	1.92067e-06
ERE1|SINE|tRNA|8:72685572-72685798	1.68113	3.13285	0.000284728	0.00464834
L2c|LINE|L2|8:23987095-23987182	1.68087	3.66998	8.14987e-06	0.000284047
MIR|SINE|MIR|27:3435496-3435746	1.68085	4.36276	2.77701e-08	2.41714e-06
MIRb|SINE|MIR|14:21029260-21029527	1.68062	2.86312	0.00135594	0.0150776
L3|LINE|CR1|6:70071059-70071179	1.68039	4.58383	3.3494e-05	0.000905831
Tigger15a|DNA|TcMar-Tigger|11:40458772-40458824	1.67994	2.76722	0.0006292	0.00849953
LTR33A|LTR|ERVL|3:101042517-101043006	1.67972	5.14326	3.69964e-10	5.89723e-08
L1M5|LINE|L1|14:42027366-42028150	1.67967	3.76698	7.38491e-07	3.94037e-05
MIRb|SINE|MIR|31:9399006-9399185	1.67966	4.40488	2.22138e-07	1.45204e-05
L1ME4a|LINE|L1|1:27847346-27847471	1.67966	2.96983	0.000196996	0.00352584
L1MC5|LINE|L1|1:32823149-32824132	1.67932	4.76726	1.63267e-07	1.12856e-05
L1ME4a|LINE|L1|18:76310563-76311077	1.67915	3.42387	0.000139259	0.00272386
L1ME1|LINE|L1|29:6089014-6089272	1.67857	4.69368	1.21985e-10	2.22298e-08
MIRb|SINE|MIR|4:65767574-65767761	1.67799	3.26617	0.000369592	0.00569373
L1MEg1|LINE|L1|10:65969110-65969540	1.67774	3.55847	8.56812e-06	0.000295511
L2a|LINE|L2|3:10061468-10062195	1.67769	2.96788	0.000362554	0.00560751
L2|LINE|L2|5:39519120-39519716	1.67769	3.11512	0.000273366	0.00452086
L2c|LINE|L2|6:35125899-35126394	1.67686	5.52579	5.85855e-08	4.6413e-06
L1MC4|LINE|L1|10:58975802-58976660	1.67657	4.74874	5.27032e-10	8.05167e-08
L1ME4a|LINE|L1|19:18981668-18982068	1.67655	3.47788	2.28023e-05	0.000659759
MIR|SINE|MIR|1:12859389-12859597	1.67646	3.12532	0.000778175	0.00996652
MIRb|SINE|MIR|3:40229758-40229921	1.67609	2.66814	0.00119171	0.0136768
L1MC1_EC|LINE|L1|10:67871109-67873527	1.67587	4.46869	1.64216e-08	1.50875e-06
ERE3C2|SINE|tRNA|14:40716880-40717066	1.67532	3.89766	5.94586e-07	3.30247e-05
L1M5|LINE|L1|1:173689783-173689924	1.67512	2.97194	0.000262891	0.00439264
ERE1|SINE|tRNA|3:107810877-107811104	1.67476	4.99789	2.07326e-08	1.86343e-06
X4b_DNA|DNA|TcMar-Tigger|19:50869212-50869363	1.67444	4.2089	1.70472e-07	1.16632e-05
MIRb|SINE|MIR|16:19970881-19970990	1.6743	2.67008	0.00522296	0.0397314
L1ME5|LINE|L1|6:35124363-35124830	1.67402	5.18448	1.79677e-07	1.2171e-05
Charlie1a|DNA|hAT-Charlie|5:71562893-71564240	1.67349	3.99052	7.22364e-08	5.53884e-06
MIR|SINE|MIR|18:10899182-10899422	1.67345	3.25503	0.00189037	0.0192513
Tigger15a|DNA|TcMar-Tigger|23:26489963-26490114	1.67307	2.96403	0.000803095	0.0102066
MIRb|SINE|MIR|21:32787958-32788183	1.67303	4.45411	1.22501e-06	5.99818e-05
ERE2|SINE|tRNA|18:59384298-59384547	1.67211	3.80305	9.10779e-07	4.68499e-05
ERE1C|SINE|tRNA|2:14656319-14656580	1.67154	2.65428	0.000737604	0.00958509
MIR1_Amn|SINE|MIR|18:59354556-59354601	1.6712	2.9389	0.00305203	0.0272168
L1MEd|LINE|L1|X:84349644-84351177	1.67073	3.28888	0.000167082	0.00311605
L2|LINE|L2|6:85656196-85656630	1.67069	4.74887	3.08965e-07	1.89948e-05
L2c|LINE|L2|7:72549014-72549749	1.67062	2.77749	0.000551817	0.00772229
ERE2|SINE|tRNA|6:35123079-35123328	1.6703	3.53246	0.000764253	0.00982626
MamRep434|DNA|TcMar-Tigger|12:1925283-1925463	1.66988	3.99307	3.09583e-07	1.90075e-05
MIRb|SINE|MIR|5:56431189-56431337	1.66983	3.11975	9.67007e-05	0.00206951
L1M4b|LINE|L1|8:37431019-37432153	1.6685	3.53149	7.26713e-07	3.90201e-05
L2d2|LINE|L2|2:24503850-24503992	1.66837	3.20694	0.00118831	0.013659
HAL1M8|LINE|L1|23:1261644-1263405	1.66759	3.39844	1.92995e-05	0.000577685
X6A_LINE|LINE|CR1|8:24905661-24905737	1.6674	3.33002	8.12532e-05	0.00182018
L2a|LINE|L2|1:125833616-125833949	1.6671	3.79726	4.47539e-07	2.5856e-05
Charlie13b|DNA|hAT-Charlie|5:74022648-74022922	1.6669	4.11106	3.79165e-07	2.27399e-05
L1M5|LINE|L1|25:34728173-34731968	1.66685	4.25969	3.04004e-07	1.87887e-05
L2c|LINE|L2|13:24541044-24541819	1.66628	3.04528	4.09547e-05	0.00106452
L2c|LINE|L2|17:19729580-19730148	1.66608	3.37211	0.000178057	0.00327003
L1MC4|LINE|L1|22:31798757-31799217	1.66601	3.27634	7.77619e-05	0.00175325
L1MEd|LINE|L1|19:20731846-20734323	1.66594	4.12836	2.93756e-07	1.82806e-05
L2c|LINE|L2|6:80022687-80023460	1.66569	4.42492	3.16728e-09	3.73163e-07
MER117|DNA|hAT-Charlie|22:37911791-37911873	1.66548	3.19422	1.91252e-05	0.000573764
L2a|LINE|L2|10:83265464-83266335	1.66537	3.59701	1.48988e-06	7.10066e-05
MIRc|SINE|MIR|7:61875371-61875513	1.66534	3.0417	0.00116413	0.013436
MLT1C2|LTR|ERVL-MaLR|4:96014037-96014491	1.66484	3.90168	4.08565e-05	0.0010628
MLT1B|LTR|ERVL-MaLR|20:3623631-3624016	1.66477	3.03663	3.32106e-05	0.000899637
ERE3|SINE|tRNA|22:39487940-39488183	1.66474	3.11394	0.000129573	0.00257864
L1ME1|LINE|L1|15:72928314-72930866	1.66393	3.70404	5.42569e-05	0.0013249
MIR3|SINE|MIR|6:38279546-38279639	1.6632	3.88636	1.28358e-07	9.13996e-06
MIR3|SINE|MIR|11:18581311-18581398	1.66303	3.78011	1.01074e-05	0.000338025
ERV1-I_EC|LTR|ERV1|20:23700569-23704002	1.66303	3.6602	8.22167e-05	0.00183678
MER5A|DNA|hAT-Charlie|11:14499631-14499816	1.66278	2.77347	0.000242495	0.00414183
MER131|DNA?|DNA?|X:102620372-102620420	1.66276	2.95986	0.000157968	0.00298905
G-rich|Low_complexity|Low_complexity|5:69239534-69239582	1.66249	3.06216	0.00367036	0.0310039
MER58A|DNA|hAT-Charlie|6:18107180-18107411	1.66193	3.03627	0.000761835	0.0098047
ERE1|SINE|tRNA|4:92622291-92622514	1.66162	2.94834	0.000825911	0.0104066
L1MAB_EC|LINE|L1|1:49728069-49729412	1.66152	4.17519	2.2141e-06	9.75133e-05
L2a|LINE|L2|1:139008004-139008461	1.6614	5.34918	2.28232e-14	1.11835e-11
L3|LINE|CR1|11:33921949-33923558	1.66126	3.35337	6.55913e-05	0.0015359
L3|LINE|CR1|5:56682855-56683246	1.66101	3.71052	6.77193e-06	0.000244258
ERE3C|SINE|tRNA|25:33501750-33501955	1.66065	3.64506	6.13805e-05	0.00145704
L1MB7|LINE|L1|15:72755353-72756200	1.66062	3.33879	1.4767e-05	0.000463623
ERE3B|SINE|tRNA|1:100076521-100076769	1.66005	2.75442	0.000280245	0.00460012
SINE2-1_EC|SINE|tRNA-RTE|15:71288477-71288859	1.66005	2.85646	0.00027616	0.00455454
L1MC5a|LINE|L1|13:571021-571327	1.66	3.52654	2.65597e-05	0.000751481
ERE3|SINE|tRNA|29:6059612-6059861	1.65988	2.95834	0.00157572	0.0168693
L1-3_EC|LINE|L1|2:38998685-38999872	1.65981	3.46638	3.0231e-05	0.000832562
MIR|SINE|MIR|1:84342347-84342571	1.65981	3.3636	0.000426724	0.00636057
L1M4|LINE|L1|2:12832247-12832586	1.65968	2.41736	0.00127575	0.0144211
L1ME4c|LINE|L1|13:11522391-11522752	1.65952	4.47262	1.21873e-08	1.17523e-06
L2d2|LINE|L2|3:37761746-37761900	1.65929	3.33669	3.41252e-05	0.00091877
L1MC4|LINE|L1|17:23967013-23967811	1.65912	3.13123	0.000450982	0.00663249
LTR7B_EC|LTR|ERVK|26:40396177-40396868	1.65909	3.35383	2.875e-05	0.000796749
L1MC4|LINE|L1|1:139011119-139011230	1.65882	3.51851	5.15974e-06	0.00019493
MLT1D|LTR|ERVL-MaLR|3:36442229-36442502	1.65823	4.34769	2.6225e-07	1.66011e-05
L1M3de|LINE|L1|13:26624264-26624988	1.65788	2.52956	0.000619989	0.00840428
L1MD2|LINE|L1|8:4684199-4687534	1.65762	3.04415	0.00014543	0.00281297
MIR|SINE|MIR|14:36632791-36633059	1.65742	3.63656	3.71667e-06	0.000148377
Charlie1a|DNA|hAT-Charlie|11:36168960-36170213	1.65736	3.52589	9.27485e-06	0.000315121
A-rich|Low_complexity|Low_complexity|9:49503371-49503425	1.65718	2.85956	0.00061974	0.00840428
L1MD2|LINE|L1|27:25653754-25654680	1.6567	4.11175	2.69076e-06	0.00011491
L1MB3_EC|LINE|L1|23:49769440-49771280	1.65655	3.03395	0.000464748	0.0067747
L2c|LINE|L2|5:56433963-56434394	1.65613	3.20628	0.000360989	0.00559115
MIR|SINE|MIR|3:101017278-101017491	1.65588	2.94498	0.000333581	0.00525899
L1-4B_EC|LINE|L1|7:3137764-3138379	1.65584	3.11532	8.64608e-05	0.00190395
X12_DNA|DNA|TcMar-Tigger|1:52679442-52679523	1.65478	4.07884	3.11418e-06	0.00012932
(C)n|Simple_repeat|Simple_repeat|31:9381725-9381749	1.65463	2.84594	0.00258163	0.0240261
L1ME4b|LINE|L1|4:15426522-15426717	1.65447	2.40192	0.00516917	0.0394584
(CTCGTC)n|Simple_repeat|Simple_repeat|1:60601751-60601791	1.65438	6.36486	1.338e-11	3.25405e-09
MIRc|SINE|MIR|1:32820560-32820765	1.65401	3.04268	0.000497366	0.00713694
L2a|LINE|L2|7:19491442-19492537	1.65327	2.52736	0.00261429	0.0242689
MIRc|SINE|MIR|1:173686494-173686650	1.65317	3.75401	3.92398e-06	0.000155156
(GTTT)n|Simple_repeat|Simple_repeat|5:37832809-37832834	1.65248	3.79402	9.91273e-05	0.00210712
L1MB7|LINE|L1|8:25400755-25401615	1.65212	4.3016	4.02129e-07	2.3879e-05
ERV54-EC_I-int|LTR|ERV1|18:72461276-72463302	1.65183	5.464	9.00027e-06	0.000308166
L1MC|LINE|L1|18:3034950-3035934	1.65175	3.56346	1.89128e-05	0.000568942
L1ME3G|LINE|L1|6:85102521-85102980	1.65168	2.84973	0.000562787	0.00784097
L1-5A2_EC|LINE|L1|10:67873525-67874595	1.65086	3.26485	8.16394e-06	0.000284388
L1MAB_EC|LINE|L1|2:120048862-120052200	1.6508	5.23697	6.0254e-11	1.21136e-08
ERE3C4|SINE|tRNA|6:85096952-85097135	1.65056	2.96117	0.00151681	0.0163738
L3|LINE|CR1|1:26521780-26522215	1.65018	3.38852	0.000120849	0.00243519
MIR3|SINE|MIR|2:17798140-17798293	1.64981	2.75664	0.000464413	0.00677189
L1ME4c|LINE|L1|4:54767180-54767547	1.64974	3.18207	8.21483e-05	0.00183587
MER63A|DNA|hAT-Tip100|1:139010951-139011118	1.64958	3.73064	1.77131e-06	8.1484e-05
MIRb|SINE|MIR|14:19466671-19466871	1.64937	4.59788	5.44756e-08	4.35219e-06
LTR87|LTR|ERVL?|4:5454160-5454748	1.64935	3.32032	8.35462e-06	0.000289961
L2d2|LINE|L2|13:8001395-8001636	1.64931	3.33082	7.24784e-06	0.000258186
ERE2|SINE|tRNA|1:106012686-106012918	1.64912	3.10841	1.70727e-05	0.000522859
MIRc|SINE|MIR|10:41045422-41045638	1.64885	3.53639	0.00144145	0.0157661
MER58C|DNA|hAT-Charlie|4:84632010-84632131	1.64845	3.25435	0.000669253	0.00890601
Charlie1a|DNA|hAT-Charlie|17:28923265-28924592	1.64845	4.01917	1.00411e-06	5.09769e-05
L1-4B_EC|LINE|L1|20:7186638-7189903	1.64843	3.66753	0.0001666	0.00310882
MER58C|DNA|hAT-Charlie|6:70070224-70070401	1.64767	4.20652	3.31192e-06	0.000135994
L1MC5a|LINE|L1|3:25092306-25092775	1.6475	2.95177	8.80331e-05	0.00192894
ERE2|SINE|tRNA|26:39764206-39764446	1.64746	2.8568	0.00216768	0.0212815
L1-5_EC|LINE|L1|11:38057692-38059004	1.64736	3.11626	0.00037161	0.00571284
L1MC1_EC|LINE|L1|14:30884018-30886363	1.64698	3.17912	1.9034e-05	0.000571806
L1-2B_EC|LINE|L1|1:11165283-11170753	1.64539	3.58034	5.76619e-06	0.000213452
Tigger5a_Perissod|DNA|TcMar-Tigger|6:85645779-85645872	1.64492	4.10246	1.72964e-07	1.18078e-05
(AC)n|Simple_repeat|Simple_repeat|24:34997313-34997345	1.64491	3.11677	7.31545e-05	0.0016768
L2c|LINE|L2|16:22357253-22357460	1.64477	2.8429	0.000741855	0.00962999
ERE1B|SINE|tRNA|15:70976422-70976674	1.64469	3.40133	0.000751792	0.00972126
L1MB3|LINE|L1|11:5146794-5147258	1.64418	3.97805	2.39667e-06	0.000104419
MamRTE1|LINE|RTE-BovB|6:43180331-43180575	1.64417	3.76185	5.41375e-05	0.00132261
(TGGC)n|Simple_repeat|Simple_repeat|9:49806221-49806289	1.64385	5.00733	1.57975e-09	2.08586e-07
L2a|LINE|L2|3:33457061-33457338	1.64354	4.34415	5.19443e-08	4.16505e-06
L2c|LINE|L2|16:54876802-54877137	1.6435	4.35855	4.51599e-08	3.70183e-06
L1ME3A|LINE|L1|15:17834430-17835029	1.64306	3.03712	0.00098441	0.0118617
(TTACTTC)n|Simple_repeat|Simple_repeat|19:26476392-26476466	1.64302	6.53267	1.46761e-15	9.80648e-13
MER58B|DNA|hAT-Charlie|19:26466422-26466668	1.64258	5.83535	1.09758e-05	0.000362667
Charlie1b|DNA|hAT-Charlie|15:29887459-29887941	1.6421	4.06524	5.59125e-07	3.14245e-05
L1MB7|LINE|L1|18:77256434-77257690	1.64136	3.51018	5.10068e-06	0.000193029
MIRb|SINE|MIR|1:51742321-51742409	1.64118	2.74726	0.00120451	0.0137711
ERE1B|SINE|tRNA|16:36963301-36963522	1.64114	3.25715	5.19886e-05	0.00128277
L2c|LINE|L2|24:5933091-5933428	1.64104	3.66801	7.60363e-05	0.00172611
L1ME3F|LINE|L1|11:15413924-15414480	1.64089	3.82398	8.2613e-07	4.32695e-05
L1ME3|LINE|L1|26:36169009-36169398	1.64073	4.19232	4.01823e-07	2.3879e-05
ERE3B|SINE|tRNA|13:11528422-11528663	1.64071	3.38915	2.24932e-06	9.88671e-05
L1-5B_EC|LINE|L1|11:48063829-48064569	1.6406	3.87583	4.01295e-06	0.000157637
MLT1F2|LTR|ERVL-MaLR|25:19237320-19237845	1.64018	3.46219	1.73469e-05	0.000530275
MIR|SINE|MIR|8:58899611-58899812	1.63996	2.74895	0.000263425	0.00439603
L1MB3_EC|LINE|L1|23:54990387-54991771	1.6396	3.01918	0.000129035	0.00257026
MIR|SINE|MIR|9:49974075-49974207	1.63926	3.45224	2.74071e-06	0.000116592
(TGTG)n|Simple_repeat|Simple_repeat|5:38385905-38385933	1.63922	3.3874	0.000311075	0.00499199
MER102c|DNA|hAT-Charlie|1:13493371-13493480	1.63913	3.6451	3.69121e-06	0.000147539
L1ME2z|LINE|L1|19:48616828-48618290	1.63885	4.19902	2.21856e-07	1.45163e-05
ERE3B|SINE|tRNA|28:29620918-29621091	1.63885	3.52115	0.000847571	0.0106048
MER5A1|DNA|hAT-Charlie|3:25088143-25088311	1.63873	4.31744	6.32919e-08	4.96372e-06
L2a|LINE|L2|13:36293520-36293878	1.63837	2.84461	0.000211243	0.00372141
L1ME4b|LINE|L1|7:3133980-3134655	1.63836	3.26213	8.95061e-05	0.00195603
Cheshire|DNA|hAT-Charlie|15:68706876-68708025	1.63817	2.83714	0.000211243	0.00372141
MER63A|DNA|hAT-Tip100|3:60363245-60363440	1.63744	4.98084	4.44342e-08	3.65139e-06
L1MCa|LINE|L1|20:63377432-63378240	1.63723	3.68272	1.53485e-05	0.000478924
MIRb|SINE|MIR|2:30391602-30391766	1.63665	4.03358	8.92361e-05	0.00195078
ERV3-5-EC_LTR|LTR|ERVL|4:102321823-102322237	1.63621	2.84155	0.00137896	0.0152848
MER20|DNA|hAT-Charlie|2:17797806-17798015	1.63596	3.38657	7.03798e-06	0.000251795
ERE1C|SINE|tRNA|4:84638220-84638484	1.63574	3.38729	2.18829e-05	0.000638144
L2c|LINE|L2|20:44029579-44029839	1.63573	5.16418	3.47497e-08	2.93579e-06
(GT)n|Simple_repeat|Simple_repeat|2:106692988-106693023	1.63567	3.31608	0.000321254	0.00511093
L2b|LINE|L2|28:41938920-41939243	1.6352	2.92702	0.000191635	0.00345237
L2b|LINE|L2|30:27624174-27624410	1.63475	4.88862	7.47001e-09	7.93176e-07
L1MAB_EC|LINE|L1|5:53990838-53991717	1.63462	5.33836	2.39679e-09	2.97467e-07
Charlie7a|DNA|hAT-Charlie|4:92622907-92622976	1.63446	2.74291	0.000277092	0.00456196
L1ME3Cz|LINE|L1|18:52769651-52770399	1.63433	2.75207	0.000366619	0.00565715
MIR|SINE|MIR|5:33210433-33210556	1.63411	3.26187	1.2288e-05	0.000396905
L3|LINE|CR1|12:24305870-24305965	1.63411	4.3987	3.39746e-06	0.000138305
L2b|LINE|L2|8:79339151-79340053	1.63334	5.2695	9.0081e-13	3.00957e-10
L1-4B_EC|LINE|L1|1:139118091-139119185	1.6331	3.56385	3.51006e-05	0.000940818
MIR|SINE|MIR|9:75871573-75871752	1.63306	3.01848	0.000694582	0.00918579
MIR|SINE|MIR|19:42076346-42076453	1.63288	3.57434	1.16023e-06	5.74908e-05
L1MEi|LINE|L1|13:11526638-11527300	1.63285	4.82341	7.31621e-09	7.81866e-07
L1-5_EC|LINE|L1|20:5653652-5656220	1.63226	3.25012	7.88935e-05	0.00177392
L1ME3G|LINE|L1|20:23517265-23517382	1.63169	3.378	8.66864e-05	0.00190511
L1ME3C|LINE|L1|18:76297119-76297424	1.63133	2.6317	0.000631215	0.00851548
MIR3|SINE|MIR|5:33839488-33839657	1.63048	3.3941	4.31234e-05	0.00110783
MER34A|LTR|ERV1|20:23616970-23617532	1.63024	2.85807	0.00429229	0.0345425
ERE1C|SINE|tRNA|7:12802880-12803120	1.62983	2.72976	0.000525077	0.00743618
L1MC4a|LINE|L1|14:10429884-10430608	1.62973	3.59286	4.4228e-05	0.00113093
L2|LINE|L2|30:27622370-27623785	1.62952	7.06176	1.38038e-08	1.29891e-06
L1ME3|LINE|L1|9:48579321-48579664	1.62938	4.56376	1.67288e-08	1.53272e-06
L2|LINE|L2|15:43590180-43590729	1.62935	2.64674	0.000959764	0.0116633
MER113|DNA|hAT-Charlie|7:4415371-4415521	1.6293	2.63073	0.000966442	0.0117133
L1MEd|LINE|L1|7:84597046-84598408	1.62927	4.845	2.15437e-08	1.92067e-06
L1ME2|LINE|L1|3:22661474-22661601	1.62917	3.01242	9.0513e-05	0.00197218
L1-5_EC|LINE|L1|16:44514642-44514967	1.6287	3.98037	3.09601e-06	0.000128807
L1MB3_EC|LINE|L1|1:139552445-139553525	1.62834	3.26295	0.000342668	0.00536898
L1ME2|LINE|L1|28:8329138-8329323	1.62831	3.78467	3.17528e-05	0.000866534
L1-2B_EC|LINE|L1|2:28443053-28444235	1.62828	3.01659	0.000556152	0.00776925
MLT1F1|LTR|ERVL-MaLR|1:173650583-173650803	1.62824	3.10407	0.000140273	0.00273965
L3|LINE|CR1|28:945148-945786	1.62788	3.73413	1.00982e-05	0.000337889
MIRb|SINE|MIR|5:91604401-91604634	1.62778	2.63065	0.00085842	0.0107122
(GGAT)n|Simple_repeat|Simple_repeat|3:60364025-60364090	1.62777	4.40155	3.32796e-06	0.000136483
Charlie8|DNA|hAT-Charlie|8:41505594-41506067	1.62755	3.99204	0.000196004	0.00351378
L1MB3_EC|LINE|L1|1:39619707-39621207	1.62725	3.24169	0.000471615	0.0068421
L2a|LINE|L2|3:20384191-20384690	1.62708	3.31348	6.30021e-05	0.00148632
L2c|LINE|L2|24:8836064-8836650	1.62642	4.01639	7.10836e-06	0.000254158
MER5A|DNA|hAT-Charlie|1:52682335-52682519	1.62614	4.29886	8.10489e-09	8.41674e-07
MIR|SINE|MIR|5:38389539-38389782	1.62595	3.54583	0.000276114	0.00455454
L1ME1|LINE|L1|14:40853217-40854378	1.62581	5.60636	2.13055e-08	1.90714e-06
L1MC4|LINE|L1|11:20779052-20779730	1.62567	3.79407	9.76905e-05	0.00208328
MLT1F1-int|LTR|ERVL-MaLR|6:38414825-38416172	1.62537	4.84741	4.68477e-08	3.82049e-06
Mariner-N1_EC|DNA|TcMar-Tigger|7:26463947-26464079	1.62523	3.54708	2.04222e-05	0.000602385
L2b|LINE|L2|23:51189203-51189397	1.62504	3.24628	3.46396e-05	0.000930144
HAL1|LINE|L1|18:40491336-40492314	1.62495	2.92334	0.000218162	0.00381789
L2b|LINE|L2|4:14418355-14418736	1.62485	3.20321	0.00240485	0.0228995
L2|LINE|L2|6:82859063-82859839	1.62459	4.26506	1.2133e-06	5.95852e-05
L2a|LINE|L2|20:44028408-44028749	1.62453	4.26875	6.88271e-06	0.000247704
MIRb|SINE|MIR|5:33837196-33837305	1.62448	2.92698	0.000411323	0.00617834
LTR16C|LTR|ERVL|13:858756-859058	1.62417	3.38201	4.13065e-05	0.0010724
MLT1H|LTR|ERVL-MaLR|9:20001167-20001387	1.62403	4.29634	2.98354e-08	2.56985e-06
L1M5|LINE|L1|15:68685633-68685982	1.62395	3.69136	3.0519e-05	0.000839334
ERE1C|SINE|tRNA|4:5477190-5477444	1.62381	2.73417	0.00175786	0.0182706
MIRb|SINE|MIR|9:43085398-43085602	1.62339	2.52939	0.00128651	0.0145129
L1MC4a|LINE|L1|19:42067677-42068557	1.62339	2.5276	0.00128651	0.0145129
MER5A|DNA|hAT-Charlie|12:1925706-1925888	1.6232	3.37541	0.000260755	0.00437243
L2|LINE|L2|10:68537017-68537786	1.62294	3.09194	8.29208e-05	0.00184881
L1MB8|LINE|L1|14:40718963-40719096	1.62292	4.26988	3.81084e-06	0.000151588
Tigger17a|DNA|TcMar-Tigger|11:3938693-3939292	1.62288	2.51296	0.00195061	0.0196759
MLT1C2|LTR|ERVL-MaLR|2:56242562-56242998	1.62282	2.51374	0.00195061	0.0196759
MER102c|DNA|hAT-Charlie|20:44026997-44027267	1.62276	3.36981	0.00024393	0.00415561
ERE1B|SINE|tRNA|9:36313216-36313438	1.62274	2.50915	0.00195061	0.0196759
L1MB8|LINE|L1|8:24876621-24877520	1.62261	2.96556	0.00385556	0.0320817
MER94|DNA|hAT-Blackjack|21:12457475-12457595	1.62258	2.50447	0.00195061	0.0196759
ERE2|SINE|tRNA|11:12173262-12173510	1.62257	5.00254	7.66064e-09	8.07379e-07
L1M4|LINE|L1|2:120052742-120053991	1.6225	3.32154	2.78333e-05	0.000778522
MER58A|DNA|hAT-Charlie|1:173695998-173696207	1.62179	2.9309	0.000445694	0.00657371
LTR17_EC|LTR|ERV1|3:68354981-68355346	1.62167	2.73614	0.0010963	0.0128767
L1-5_EC|LINE|L1|14:89736557-89742413	1.62157	5.0179	9.2312e-08	6.88582e-06
MLT1N2|LTR|ERVL-MaLR|1:139122304-139122766	1.62143	3.3764	1.63469e-05	0.000504368
L1M4c|LINE|L1|31:9414674-9416428	1.62118	4.16309	6.48868e-07	3.54445e-05
MIRb|SINE|MIR|4:70511291-70511530	1.62043	4.51145	2.15334e-08	1.92067e-06
L2|LINE|L2|24:19414541-19415189	1.6204	2.51577	0.00269354	0.0247643
L1ME2z|LINE|L1|7:84600255-84601345	1.62029	4.78065	1.04991e-09	1.46525e-07
MER5A1|DNA|hAT-Charlie|2:106695437-106695587	1.62021	3.29646	0.000177541	0.00326509
L1MC5|LINE|L1|16:26719788-26719867	1.61978	2.83327	0.000357705	0.00555067
L2b|LINE|L2|15:11705480-11706092	1.61966	2.82932	0.0011327	0.0131547
L2c|LINE|L2|5:65637782-65638170	1.61907	3.01585	0.000338678	0.0053225
L1M5|LINE|L1|3:34716157-34716923	1.61849	2.73595	0.000737671	0.00958509
MIR|SINE|MIR|23:51188468-51188589	1.6181	3.0098	0.000366282	0.00565715
MIR3|SINE|MIR|8:82233387-82233522	1.61805	2.62781	0.00140066	0.0154709
L2b|LINE|L2|13:4428616-4428756	1.61803	3.60325	9.92492e-05	0.00210836
L1MC|LINE|L1|14:40720653-40720778	1.61748	4.69259	3.51339e-07	2.13224e-05
AmnSINE2|SINE|tRNA-Deu|19:50869457-50869585	1.61722	3.94726	6.96525e-07	3.76042e-05
L1MB7|LINE|L1|11:1357342-1358047	1.61635	3.3022	0.00020412	0.00362871
L2|LINE|L2|9:22359136-22359608	1.61618	3.94521	1.57362e-06	7.39321e-05
L2a|LINE|L2|7:84324738-84325535	1.61593	3.49067	0.00125969	0.0142737
MER3|DNA|hAT-Charlie|6:43124878-43125045	1.61558	3.0054	0.000109413	0.00225898
L1MC4a|LINE|L1|27:3433972-3434986	1.61488	5.38446	1.15014e-09	1.58506e-07
MLT1I|LTR|ERVL-MaLR|6:85091519-85091839	1.61478	3.44113	3.36953e-05	0.000909415
LTR16C|LTR|ERVL|10:7178875-7179231	1.61403	2.73543	0.00067502	0.00896831
Charlie1b|DNA|hAT-Charlie|26:31222135-31222637	1.61364	3.16411	9.46961e-05	0.00203451
L2b|LINE|L2|18:27415256-27416063	1.61353	4.20162	1.17887e-05	0.000383966
L2a|LINE|L2|11:40820047-40820294	1.61333	3.08771	7.43508e-05	0.00169904
L1MEd|LINE|L1|26:40431104-40431679	1.61307	2.91245	0.000280354	0.00460077
MLT1G|LTR|ERVL-MaLR|28:5134477-5135101	1.61307	3.61028	1.86447e-05	0.000562409
L4_A_Mam|LINE|RTE-X|4:92591477-92591788	1.61285	3.87804	1.42701e-05	0.000450374
(GCA)n|Simple_repeat|Simple_repeat|8:71033962-71033994	1.6127	3.71434	1.1807e-05	0.000384371
L2b|LINE|L2|1:77101698-77102042	1.61227	2.83388	0.000211243	0.00372141
L1MEj|LINE|L1|24:42650921-42651331	1.61213	4.82519	4.96049e-10	7.64898e-08
LTR33|LTR|ERVL|11:43730347-43730795	1.61207	3.98856	4.88733e-08	3.95235e-06
(GC)n|Simple_repeat|Simple_repeat|14:3947923-3947986	1.61157	3.17717	5.77122e-05	0.00138978
Tigger13a|DNA|TcMar-Tigger|1:139002945-139003130	1.61137	3.39138	0.000215291	0.00377965
L2d|LINE|L2|14:27689346-27689452	1.61108	3.22904	4.49878e-05	0.00114682
MIR|SINE|MIR|10:6329652-6329979	1.60992	4.08118	1.3641e-05	0.000433414
L1ME3A|LINE|L1|1:21394723-21395622	1.60985	3.24089	4.82067e-05	0.00121206
ERE2|SINE|tRNA|28:29620430-29620678	1.60939	4.39884	1.75176e-05	0.00053426
MER58B|DNA|hAT-Charlie|4:14407562-14407855	1.60933	4.54603	1.92022e-05	0.000575482
MIRb|SINE|MIR|20:37471264-37471480	1.60883	3.68283	0.000162298	0.00304744
L2|LINE|L2|26:41170133-41170511	1.60856	3.94529	2.32602e-06	0.0001019
L2b|LINE|L2|3:107793473-107793573	1.60788	2.82144	0.0045232	0.0359157
MIR3|SINE|MIR|2:36934028-36934193	1.60759	2.82209	0.00169531	0.0177982
L1MAB_EC|LINE|L1|17:28977695-28977928	1.60742	4.83974	9.69178e-09	9.71277e-07
MLT1C2|LTR|ERVL-MaLR|12:35288032-35288466	1.60659	3.6079	6.49547e-06	0.00023583
MER5A1|DNA|hAT-Charlie|4:92590636-92590793	1.60608	3.23679	0.000120856	0.00243519
MLT1L|LTR|ERVL-MaLR|8:40296998-40297116	1.60561	2.73155	0.000551276	0.00771798
L1MC4|LINE|L1|1:10640091-10641050	1.6056	5.16766	1.33696e-08	1.27437e-06
L2a|LINE|L2|24:21633854-21633959	1.60558	3.36265	4.54856e-06	0.000175549
L2a|LINE|L2|15:17939848-17940478	1.60546	2.73117	0.000551276	0.00771798
L1ME4a|LINE|L1|14:40719800-40720063	1.6054	4.87905	1.00168e-06	5.08927e-05
L2a|LINE|L2|11:18550565-18550661	1.60534	3.41771	0.000280623	0.00460175
MER20|DNA|hAT-Charlie|16:19968896-19969122	1.60523	2.72401	0.00091597	0.0112208
L2a|LINE|L2|27:26372904-26375065	1.6051	3.70998	0.000291393	0.00474426
(ATTTATA)n|Simple_repeat|Simple_repeat|7:12781597-12781646	1.60507	2.72186	0.000824275	0.0103906
Tigger9a|DNA|TcMar-Tigger|8:48849688-48849784	1.60485	2.72202	0.000890901	0.0109992
L1MB7|LINE|L1|16:32292381-32292742	1.60477	6.29849	1.52698e-11	3.6335e-09
L1-4B_EC|LINE|L1|1:146668614-146669069	1.6035	2.62352	0.00178881	0.0185065
ERV1-4B-EC_LTR|LTR|ERV1|18:18953116-18953648	1.60329	2.91482	0.000866794	0.0107943
MER20B|DNA|hAT-Charlie|24:21636153-21636361	1.60313	3.87913	1.03469e-05	0.000345336
L2c|LINE|L2|6:43179096-43179228	1.60312	3.16901	0.000210337	0.0037104
MamRTE1|LINE|RTE-BovB|5:17747112-17748503	1.60238	3.01004	0.00128155	0.0144698
L3|LINE|CR1|7:84334643-84334729	1.60147	2.62044	0.00243649	0.0230977
L1M6|LINE|L1|24:7568632-7569460	1.60137	3.36569	9.8802e-06	0.000332275
MIRb|SINE|MIR|6:86219711-86219942	1.60135	2.90978	0.000586008	0.008071
L1ME1|LINE|L1|25:25078513-25079477	1.60125	3.79547	1.16842e-05	0.000381689
L1MAB_EC|LINE|L1|13:31889790-31891644	1.60122	2.98863	0.00108083	0.012756
ERV2-1N-EC_LTR|LTR|ERVK|14:21210860-21211368	1.6012	2.8165	0.000765725	0.00983563
L2d|LINE|L2|6:18033224-18033616	1.60115	3.76984	3.34959e-06	0.000137096
MER102b|DNA|hAT-Charlie|14:23023461-23023800	1.60033	4.11702	5.20729e-05	0.00128424
MER102b|DNA|hAT-Charlie|22:22513374-22513665	1.60007	2.72625	0.00347535	0.0297857
L2c|LINE|L2|23:26487599-26488009	1.60001	2.995	0.000136758	0.00268846
L1MB4|LINE|L1|1:52681044-52681168	1.59952	3.61705	0.000564706	0.0078557
L1MC5a|LINE|L1|10:66108322-66109288	1.59908	2.73048	0.00433392	0.0347802
MIRc|SINE|MIR|15:66130322-66130528	1.59885	2.71603	0.00240273	0.0228892
Charlie7|DNA|hAT-Charlie|6:85790525-85791107	1.59861	2.90548	0.000608814	0.00830556
L2b|LINE|L2|6:13201142-13201290	1.59841	3.93002	1.64795e-07	1.13438e-05
MIR|SINE|MIR|9:16084114-16084210	1.59818	2.91236	0.000246132	0.00418342
L1MEc|LINE|L1|5:53988094-53989201	1.59807	5.52269	1.95728e-09	2.50923e-07
MIRb|SINE|MIR|24:42655520-42655647	1.59765	3.75842	3.5885e-07	2.16986e-05
L1MEg|LINE|L1|8:72692824-72693325	1.59757	2.62823	0.00143508	0.0157277
A-rich|Low_complexity|Low_complexity|15:16239871-16239920	1.59751	3.35722	0.000120562	0.00243224
MIRb|SINE|MIR|5:71537204-71537371	1.59751	2.61729	0.000735259	0.00956765
L1-2B_EC|LINE|L1|6:82831465-82832020	1.59746	4.80385	2.21134e-09	2.78243e-07
L2b|LINE|L2|10:6318582-6318627	1.59701	2.61214	0.00213224	0.0210178
hAT-4b_Ther|DNA|hAT-Tip100|X:34742473-34742671	1.59692	2.60835	0.00111361	0.0130061
L1M3b|LINE|L1|15:40996295-41000000	1.59664	5.71242	1.13625e-08	1.11026e-06
MIR3|SINE|MIR|15:40379971-40380045	1.59614	3.71605	4.24345e-06	0.000165512
L2c|LINE|L2|2:67032600-67033383	1.59604	3.36074	0.000159028	0.00300224
ERE1C|SINE|tRNA|15:71287820-71288061	1.59601	2.71612	0.00223484	0.0217439
ERE3|SINE|tRNA|5:53287961-53288184	1.59503	2.99445	0.000263381	0.00439603
L2c|LINE|L2|16:59016313-59016921	1.59492	4.24044	5.75239e-07	3.21934e-05
L2c|LINE|L2|3:55346646-55346831	1.59482	2.99679	0.000790655	0.0100873
MER20|DNA|hAT-Charlie|15:60562039-60562258	1.59462	3.1461	0.00158395	0.0169464
ERE1|SINE|tRNA|2:88670631-88670869	1.59436	4.43812	1.54704e-07	1.07441e-05
Kanga1d|DNA|TcMar-Tc2|6:84898952-84899026	1.59433	2.9167	0.000156909	0.00297925
MIRb|SINE|MIR|9:73430812-73431007	1.59399	2.71282	0.00125501	0.0142402
L1MAB_EC|LINE|L1|5:53989740-53990595	1.59391	5.39088	4.04888e-08	3.36479e-06
LTR16C|LTR|ERVL|6:38403958-38404350	1.59382	3.0004	0.00114541	0.0132673
L2a|LINE|L2|10:17606479-17606709	1.59363	4.51296	2.16115e-05	0.00063118
MLT1D|LTR|ERVL-MaLR|31:13379037-13379485	1.59359	2.91062	0.000122007	0.0024539
MER5A|DNA|hAT-Charlie|12:1913979-1914163	1.59344	3.30241	0.000148251	0.00284589
L1M6|LINE|L1|14:72154671-72155277	1.59318	3.64428	0.000303301	0.00489421
L1MB3_EC|LINE|L1|21:4615861-4616724	1.59281	3.29154	0.00178078	0.0184467
MLT1C2|LTR|ERVL-MaLR|26:39224203-39224659	1.59232	3.30466	0.000502545	0.00719165
MIR3|SINE|MIR|8:8919906-8920151	1.59229	3.77428	3.40648e-05	0.000917518
L2c|LINE|L2|30:27241683-27242687	1.59209	5.12861	1.11352e-09	1.53974e-07
L1MD1|LINE|L1|26:33981758-33982330	1.59178	2.88457	0.000727982	0.00950963
ERE2|SINE|tRNA|19:24516399-24516631	1.59172	4.00771	2.5897e-07	1.64406e-05
MLT1J1|LTR|ERVL-MaLR|10:58843025-58843397	1.59143	6.62458	1.39259e-11	3.34987e-09
Mariner-N1_EC|DNA|TcMar-Tigger|4:92593297-92594072	1.59124	4.40763	0.000336848	0.00529913
GA-rich|Low_complexity|Low_complexity|12:34614810-34614857	1.59077	2.83021	0.00520553	0.0396585
MIR|SINE|MIR|8:13487635-13487835	1.59049	3.3554	6.35107e-06	0.000231349
L1-5_EC|LINE|L1|18:76291845-76294418	1.59047	6.13125	5.70911e-09	6.28392e-07
L1-5_EC|LINE|L1|28:22213026-22215489	1.59023	3.72931	5.23646e-06	0.00019749
L3|LINE|CR1|4:14408710-14409256	1.58951	4.91709	7.86751e-06	0.000275659
MamRep137|DNA|TcMar-Tigger|29:6737692-6738180	1.58895	3.89065	3.51597e-06	0.000142254
L2b|LINE|L2|1:77080176-77080719	1.58887	2.49343	0.0062943	0.0452187
L2a|LINE|L2|12:11853889-11854319	1.58877	3.14565	7.63243e-05	0.00172878
MIRc|SINE|MIR|9:48354452-48354544	1.58875	5.09394	5.06911e-08	4.0695e-06
L1M5|LINE|L1|28:8326458-8326584	1.58869	3.54481	5.1775e-05	0.00127893
L1-4B_EC|LINE|L1|11:20659679-20660722	1.58859	2.72746	0.00521394	0.0396893
Charlie13a|DNA|hAT-Charlie|15:60344936-60345616	1.58809	3.36432	1.37531e-05	0.000436346
L2d|LINE|L2|1:93576568-93576972	1.5876	4.39377	1.3426e-07	9.5294e-06
GA-rich|Low_complexity|Low_complexity|15:12582144-12582214	1.58743	4.47047	3.3154e-06	0.000136053
L2b|LINE|L2|14:41891507-41892239	1.58741	4.31754	7.96752e-06	0.000278867
L2a|LINE|L2|4:93404468-93404560	1.58722	3.21817	0.000403804	0.00609168
Charlie20a|DNA|hAT-Charlie|11:48061145-48061234	1.5871	3.14584	0.0013419	0.0149592
MIR|SINE|MIR|26:31157456-31157630	1.58673	4.52958	6.36019e-08	4.97321e-06
MER113|DNA|hAT-Charlie|13:34652157-34652460	1.58641	3.59028	4.40017e-05	0.00112689
MER68-int|LTR|ERVL|30:507430-508815	1.58632	4.08875	4.42936e-07	2.57023e-05
(AT)n|Simple_repeat|Simple_repeat|14:27692327-27692376	1.58626	3.41941	2.49836e-05	0.000713597
ERE3C3|SINE|tRNA|1:58763767-58763954	1.58595	2.81231	0.000382294	0.00584417
L1MAB_EC|LINE|L1|10:67945193-67948383	1.58589	3.14846	0.00135271	0.0150518
L3|LINE|CR1|24:34265156-34265499	1.58577	2.81748	0.000317506	0.00506226
MLT1L|LTR|ERVL-MaLR|18:78514721-78515181	1.5856	3.28761	0.000731982	0.00954679
L1ME3A|LINE|L1|13:34137747-34138035	1.58549	2.89506	0.0012053	0.0137777
L1ME1|LINE|L1|6:13217259-13217699	1.58532	3.14072	0.00177412	0.0183921
L1ME3|LINE|L1|X:112203207-112207298	1.58516	4.16862	3.55336e-06	0.000143503
L1ME2|LINE|L1|3:90350798-90351361	1.58487	3.07918	0.00014195	0.00276181
ERE3B|SINE|tRNA|10:58842580-58842824	1.58479	4.75843	4.65349e-08	3.8051e-06
MamRTE1|LINE|RTE-BovB|11:12440817-12440895	1.58449	3.28995	0.000100439	0.00212408
L2d|LINE|L2|10:83004913-83005247	1.58442	3.28784	2.91022e-05	0.000805161
L1MC5|LINE|L1|23:15487229-15489412	1.58354	4.77825	8.41275e-09	8.68193e-07
A-rich|Low_complexity|Low_complexity|3:22665707-22665745	1.58333	3.69315	4.99647e-06	0.000190064
L1MB8|LINE|L1|6:15590397-15591094	1.58318	3.491	1.3123e-05	0.000419777
ERE3|SINE|tRNA|1:170404132-170404381	1.58258	3.15048	0.000297086	0.00481444
(GCCGGC)n|Simple_repeat|Simple_repeat|17:77143878-77143952	1.58172	3.23173	0.000173319	0.00320527
ERE2|SINE|tRNA|17:713680-713924	1.58171	3.07206	0.000788613	0.0100671
L2b|LINE|L2|22:21998938-21999127	1.58143	2.70839	0.00124862	0.014192
ERE3|SINE|tRNA|18:72461028-72461276	1.58057	2.71503	0.000712137	0.00935899
L2b|LINE|L2|18:16415230-16415489	1.57949	4.30233	1.30624e-06	6.35143e-05
MIRb|SINE|MIR|12:27482407-27482504	1.57931	4.74242	6.97821e-06	0.000250334
L1MDa|LINE|L1|28:43680241-43682677	1.5793	3.41604	3.13336e-05	0.000857927
MLT1A0|LTR|ERVL-MaLR|15:29892467-29892828	1.57923	3.83425	1.13124e-06	5.61806e-05
L1M7|LINE|L1|1:20532382-20532956	1.57861	3.68565	1.06797e-05	0.000354654
MLT1B|LTR|ERVL-MaLR|3:101014872-101015225	1.57852	3.64096	0.00104392	0.0123979
MER20B|DNA|hAT-Charlie|21:58838119-58838274	1.57849	2.89193	0.000678065	0.00899974
MER5A|DNA|hAT-Charlie|11:5147865-5147995	1.57831	3.30372	0.00166708	0.0176165
L1MB3|LINE|L1|18:50391961-50392515	1.5772	2.80314	0.00154566	0.0166039
(CCG)n|Simple_repeat|Simple_repeat|8:68610869-68610920	1.57719	2.80405	0.000690935	0.00915586
MIRc|SINE|MIR|11:17610417-17610645	1.57681	3.53436	0.000199779	0.00356695
MIRc|SINE|MIR|6:17902497-17902663	1.57655	3.28332	0.000172597	0.00319459
MLT1L|LTR|ERVL-MaLR|5:2958804-2958984	1.57649	2.71922	0.000824275	0.0103906
L2b|LINE|L2|15:7431812-7432272	1.57627	4.06662	3.78691e-05	0.000999633
L1MB8|LINE|L1|14:40718572-40718759	1.57626	3.68516	8.72968e-07	4.53991e-05
Tigger17a|DNA|TcMar-Tigger|7:61884705-61884793	1.57625	2.70409	0.000637989	0.00858371
L1MB5|LINE|L1|X:1798453-1798831	1.5761	3.09954	0.00567772	0.0420354
MLT1C2|LTR|ERVL-MaLR|19:59061489-59061943	1.57575	3.95588	1.10301e-05	0.000363554
ERE3B|SINE|tRNA|5:31742773-31742975	1.57558	2.81287	0.0021753	0.0213403
L2c|LINE|L2|21:32802466-32802886	1.57533	5.87457	3.10407e-11	6.58133e-09
L2a|LINE|L2|22:28035927-28036308	1.57525	3.92038	8.48069e-07	4.42434e-05
L2a|LINE|L2|5:56684505-56684992	1.57492	4.76928	2.02523e-07	1.34644e-05
Charlie1a|DNA|hAT-Charlie|14:40722004-40723266	1.57465	6.07615	8.0293e-09	8.36451e-07
L1MC3|LINE|L1|4:8347703-8350084	1.57461	4.30178	3.54296e-06	0.000143258
MIRc|SINE|MIR|13:34662182-34662392	1.5743	4.04541	4.20482e-07	2.46987e-05
SINE2-1_EC|SINE|tRNA-RTE|11:6251284-6251590	1.57415	2.36055	0.00398813	0.0327603
Charlie4z|DNA|hAT-Charlie|14:3244046-3244200	1.57414	4.42732	1.5437e-07	1.07379e-05
A-rich|Low_complexity|Low_complexity|18:78512433-78512474	1.57372	3.41747	0.000147653	0.00283689
L2b|LINE|L2|4:9174632-9174756	1.57352	4.15631	0.000928862	0.0113577
L1MEc|LINE|L1|23:54832045-54832366	1.57336	2.7149	0.00159801	0.0170582
L1ME3A|LINE|L1|6:38802350-38803722	1.57312	4.10757	0.000230193	0.00398209
L1MAB_EC|LINE|L1|14:58423210-58425076	1.57299	4.05215	1.91203e-05	0.000573764
MIRb|SINE|MIR|14:35604873-35605128	1.57246	3.51733	7.79424e-05	0.00175612
LTR21B1_EC|LTR|ERVL|1:77172900-77173057	1.57246	3.68024	0.00013461	0.00265175
L1MC1|LINE|L1|6:38801385-38801595	1.57223	2.70238	0.00147061	0.0160204
L1MB8|LINE|L1|17:28642480-28645434	1.57222	4.19523	0.000117959	0.00238992
(CGG)n|Simple_repeat|Simple_repeat|8:71034921-71035036	1.57217	2.70539	0.00154346	0.0165884
ERE3|SINE|tRNA|29:11266069-11266318	1.57164	3.52458	8.11576e-06	0.000283306
MLT1J|LTR|ERVL-MaLR|28:38526382-38526701	1.57154	3.72022	3.6835e-05	0.000978975
L1ME3B|LINE|L1|26:39765751-39765859	1.57145	3.06721	0.000985257	0.0118674
Tigger6a|DNA|TcMar-Tigger|19:51549328-51550371	1.57141	3.78292	1.80001e-05	0.000546635
ERE2|SINE|tRNA|14:3948959-3949156	1.57125	3.40596	0.000387474	0.00590458
(CT)n|Simple_repeat|Simple_repeat|5:25810280-25810330	1.57125	2.98975	0.00123454	0.0140707
L1MB3|LINE|L1|8:71015294-71015877	1.57121	2.92073	0.00563329	0.0417813
ERE1C|SINE|tRNA|28:16705440-16705675	1.57092	4.18075	1.44295e-06	6.91186e-05
ERE2|SINE|tRNA|16:76779945-76780189	1.57082	2.80156	0.00150115	0.0162551
ERE3|SINE|tRNA|3:37763697-37763939	1.57062	3.48635	0.000146046	0.00282241
MER58A|DNA|hAT-Charlie|20:36553734-36553907	1.57057	4.08282	2.66376e-05	0.000752714
L1MB7|LINE|L1|3:120650009-120651401	1.57035	2.98061	0.00081123	0.0102741
MIRb|SINE|MIR|9:75843327-75843463	1.56991	2.97298	0.00164191	0.0174117
HAL1b|LINE|L1|11:58522956-58523501	1.56952	2.60473	0.00161353	0.0171741
MIRb|SINE|MIR|28:38959546-38959816	1.56888	2.8936	0.000183309	0.00334604
L2c|LINE|L2|16:54018514-54018638	1.56828	2.81148	0.00251997	0.0236351
L1MB2|LINE|L1|6:20267920-20268026	1.56827	2.59778	0.000782223	0.0100087
L2d|LINE|L2|1:15016122-15016540	1.56739	2.69313	0.00135667	0.0150832
L1MD2|LINE|L1|6:6218499-6219226	1.56669	3.20152	7.0052e-05	0.00162085
L1ME3E|LINE|L1|11:43727567-43728045	1.56663	3.71675	1.68827e-05	0.000517793
Tigger19b|DNA|TcMar-Tigger|31:9470942-9471226	1.56645	3.34534	0.00013328	0.00263539
LTR1_EC|LTR|ERV1|19:37267406-37267913	1.56635	3.66867	3.10987e-06	0.000129222
Tigger17a|DNA|TcMar-Tigger|18:16411437-16412064	1.56627	5.54538	8.31397e-09	8.60684e-07
MIRc|SINE|MIR|1:139008925-139009121	1.56559	4.07602	3.77735e-06	0.000150437
MER5A|DNA|hAT-Charlie|11:58519310-58519382	1.56547	2.90091	0.000668923	0.00890463
X6A_LINE|LINE|CR1|19:3370786-3370855	1.56532	2.97793	0.000522179	0.00740319
MamSINE1|SINE|tRNA-RTE|1:139544481-139544586	1.56528	3.50881	0.000395282	0.00600282
L1MC4a|LINE|L1|17:51866794-51867420	1.56527	3.394	7.44051e-05	0.00169904
Charlie19a|DNA|hAT-Charlie|20:23498527-23498718	1.5651	2.60626	0.00111361	0.0130061
ERE3B|SINE|tRNA|18:76023980-76024157	1.5651	4.81607	8.71754e-10	1.2375e-07
L1MAB_EC|LINE|L1|29:14760194-14761154	1.56507	4.21999	4.74032e-07	2.72676e-05
MIR|SINE|MIR|18:59383823-59384027	1.56502	3.94306	9.4927e-06	0.000321532
MIRb|SINE|MIR|5:53993850-53994013	1.565	3.86368	2.35155e-05	0.000676632
ERE3|SINE|tRNA|2:15787471-15787617	1.56475	2.59801	0.00111361	0.0130061
L1MB8|LINE|L1|20:13925766-13926544	1.56468	4.09507	6.86686e-05	0.00159519
L1MB3_EC|LINE|L1|1:118073632-118077396	1.56455	2.59242	0.00167609	0.0176672
ERE1B|SINE|tRNA|1:58770888-58771145	1.56426	2.58627	0.00167609	0.0176672
MER5A|DNA|hAT-Charlie|16:87714910-87715048	1.56416	3.26886	0.000405138	0.0061048
L1MB5|LINE|L1|7:1753250-1754019	1.56407	2.60076	0.00263613	0.0244199
L1-1_EC|LINE|L1|14:37762510-37768857	1.5639	3.8569	7.69141e-06	0.000270734
L1ME2z|LINE|L1|4:14444357-14446186	1.56347	3.04182	0.00471071	0.0369304
MLT2B1|LTR|ERVL|24:35002643-35003101	1.56342	4.02657	1.74417e-06	8.04593e-05
(CTGGCG)n|Simple_repeat|Simple_repeat|20:3893988-3894054	1.56266	4.30921	7.28148e-06	0.000258827
ERE1C|SINE|tRNA|30:27237973-27238223	1.56266	3.05744	0.000158514	0.00299596
L2a|LINE|L2|2:4619121-4619467	1.56262	3.42495	0.000829838	0.0104422
L1MC4a|LINE|L1|2:31686674-31687181	1.56256	4.32833	1.05931e-05	0.000352489
HAL1|LINE|L1|14:89749528-89750158	1.56246	2.80363	0.000971923	0.0117668
L1-2_EC|LINE|L1|7:71745158-71751070	1.56233	3.4105	5.1516e-05	0.00127396
X7B_LINE|LINE|CR1|3:119616582-119616739	1.56226	3.86031	8.65062e-06	0.000297426
L2b|LINE|L2|16:26756286-26756742	1.56214	4.91391	3.0675e-07	1.89113e-05
MIRc|SINE|MIR|28:36562944-36563080	1.56192	2.97838	0.0013727	0.015223
L2a|LINE|L2|14:8470508-8471738	1.56118	6.12323	7.16999e-08	5.50873e-06
L1ME3|LINE|L1|20:17549471-17550386	1.56116	3.34356	2.64989e-05	0.000750397
L2a|LINE|L2|2:33891850-33892178	1.56106	3.6595	2.31575e-05	0.000668803
L2|LINE|L2|24:35000000-35000568	1.56032	4.48844	9.23635e-07	4.74006e-05
MLT1K|LTR|ERVL-MaLR|10:6323698-6323805	1.56015	3.20149	5.30122e-05	0.00130313
(TGT)n|Simple_repeat|Simple_repeat|24:43969732-43969761	1.55952	2.79979	0.00125351	0.0142319
MIR1_Amn|SINE|MIR|14:3942951-3943050	1.55949	3.14191	0.000588325	0.00808775
L2c|LINE|L2|6:51811698-51812338	1.55924	3.4004	0.00165506	0.0175118
L1MAB_EC|LINE|L1|1:36764091-36765029	1.55921	2.79805	0.00141831	0.0156108
ERE3B|SINE|tRNA|19:18977423-18977663	1.55899	3.39247	5.17439e-05	0.00127864
MLT1K|LTR|ERVL-MaLR|16:1602049-1602514	1.5588	2.79479	0.000242495	0.00414183
L2|LINE|L2|24:35001153-35001561	1.55841	4.16115	1.01682e-06	5.15038e-05
L1MDa|LINE|L1|3:82368263-82371871	1.55829	2.7917	0.00070589	0.00929631
Charlie1a|DNA|hAT-Charlie|4:58912828-58913655	1.55792	3.11452	0.00110243	0.0129235
(T)n|Simple_repeat|Simple_repeat|6:31792404-31792421	1.5578	3.06644	0.000171786	0.00318404
(GACA)n|Simple_repeat|Simple_repeat|31:9398879-9398907	1.55764	4.05246	7.35288e-05	0.00168449
L2d2|LINE|L2|16:32984048-32984421	1.55762	4.75067	4.10761e-07	2.42855e-05
L2d2|LINE|L2|29:22753038-22753350	1.55731	3.25865	0.000138989	0.0027218
Charlie16|DNA|hAT-Charlie|23:49390643-49390846	1.55729	3.26339	0.00129554	0.01459
L2a|LINE|L2|3:267674-268341	1.55705	3.63081	1.54679e-06	7.30348e-05
L2a|LINE|L2|13:40017455-40017715	1.55681	2.89243	0.00172056	0.0179782
L2c|LINE|L2|15:66152779-66153077	1.55672	3.13696	0.000602932	0.00824402
L1MC1_EC|LINE|L1|18:38444360-38446422	1.55658	5.53205	3.46053e-06	0.00014044
ERE3|SINE|tRNA|2:55194133-55194373	1.55642	2.68431	0.00468369	0.0368189
MIRb|SINE|MIR|3:87528016-87528241	1.5564	3.20852	0.00100481	0.0120459
Charlie15a|DNA|hAT-Charlie|5:37835840-37835972	1.55586	3.12559	0.000133683	0.002639
L2c|LINE|L2|8:58901381-58901765	1.55568	3.98358	0.000112889	0.00230769
(T)n|Simple_repeat|Simple_repeat|18:37575592-37575617	1.55558	4.37555	2.42201e-06	0.000105268
ERE1C|SINE|tRNA|27:3123802-3124052	1.55533	2.97787	0.000243002	0.00414727
MER58C|DNA|hAT-Charlie|6:63191340-63191463	1.55489	3.03853	0.00165565	0.0175153
MIRb|SINE|MIR|8:56250361-56250502	1.5547	4.04858	5.62057e-05	0.00136174
L1MC5|LINE|L1|1:170402438-170403724	1.55433	5.21274	7.10676e-10	1.04239e-07
L1MC1|LINE|L1|1:173684820-173685514	1.55427	5.93515	3.47417e-06	0.000140907
L1-5B_EC|LINE|L1|1:115513437-115520200	1.5542	3.19831	6.77445e-05	0.00157971
LTR65|LTR|ERV1|12:27479907-27479977	1.55417	6.79174	9.53969e-09	9.59058e-07
L1MC1|LINE|L1|11:17391050-17391430	1.55415	3.04262	0.000152317	0.0029054
L1ME4b|LINE|L1|1:173691638-173691748	1.55397	2.97731	0.000334575	0.00527126
L1MB7|LINE|L1|1:136773444-136775202	1.55328	5.3235	6.92568e-10	1.02264e-07
L3|LINE|CR1|18:71741259-71741696	1.55317	4.39407	2.37694e-08	2.09649e-06
MER81|DNA|hAT-Blackjack|1:63146806-63146930	1.55308	3.13071	0.000587912	0.00808544
MIR|SINE|MIR|12:11813206-11813462	1.55296	2.58073	0.00354464	0.0302125
MLT1C2|LTR|ERVL-MaLR|13:40465387-40465803	1.5527	3.22771	0.00281213	0.025567
L2c|LINE|L2|11:30300628-30301494	1.55218	3.38856	0.00024568	0.00417896
Looper|DNA|PiggyBac|7:55431526-55432081	1.55194	3.8094	5.7028e-05	0.00137581
Tigger14a|DNA|TcMar-Tigger|6:13202717-13202959	1.55164	4.01549	2.09475e-06	9.38184e-05
L1ME3G|LINE|L1|8:22683216-22683390	1.55152	3.20146	0.000204131	0.00362871
L1MC5|LINE|L1|17:28966192-28966490	1.55145	3.40313	2.25218e-05	0.000653437
HAL1|LINE|L1|1:135047461-135047878	1.55112	2.69949	0.00240552	0.0229026
L1M4|LINE|L1|1:12832028-12832156	1.55105	3.12691	4.62046e-05	0.00117241
L1ME4c|LINE|L1|28:39387340-39387560	1.55035	3.1965	0.00013276	0.00262627
L1MEf|LINE|L1|1:118087966-118090481	1.55026	2.47822	0.00293741	0.026437
ERE3D|SINE|tRNA|15:76187565-76187754	1.55023	2.47371	0.00293741	0.026437
MIRb|SINE|MIR|3:60393995-60394118	1.54999	2.46759	0.00439184	0.0351172
L3|LINE|CR1|14:26813316-26813501	1.54989	2.46265	0.00439184	0.0351172
MIR|SINE|MIR|18:76023277-76023420	1.5496	3.93816	2.77676e-05	0.000777779
ERE2|SINE|tRNA|30:27241436-27241683	1.54941	2.5856	0.00578973	0.0425868
MIR3|SINE|MIR|14:26263217-26263385	1.54908	2.79641	0.00166762	0.0176192
MIRb|SINE|MIR|23:49394369-49394518	1.54898	3.47383	8.95782e-05	0.00195696
L2a|LINE|L2|18:52791213-52792473	1.54889	2.89042	0.000355859	0.00552852
MIR|SINE|MIR|22:28034640-28034867	1.54888	3.56324	4.56311e-06	0.000175906
L1MEf|LINE|L1|5:27545200-27545888	1.54885	3.62009	1.17796e-05	0.000383859
L2a|LINE|L2|7:45886796-45887247	1.54867	6.56356	7.58215e-16	5.33581e-13
L3|LINE|CR1|6:85655020-85655215	1.54815	4.21919	7.36198e-06	0.000261267
MIRb|SINE|MIR|22:29047405-29047588	1.54805	3.52755	7.92257e-05	0.00177897
(CCCTCT)n|Simple_repeat|Simple_repeat|12:9444835-9444911	1.54803	3.50675	2.23067e-05	0.000648051
L2c|LINE|L2|4:14405641-14405814	1.54784	3.40458	0.000125568	0.00251102
MER46C|DNA|TcMar-Tigger|14:20882623-20882988	1.54759	2.87882	0.0033626	0.0290466
Charlie15b|DNA|hAT-Charlie|1:32810509-32811497	1.54743	2.68386	0.00155101	0.0166505
MIRc|SINE|MIR|16:60529965-60530168	1.5474	3.04886	0.0035716	0.0303722
ERE1C|SINE|tRNA|20:23539920-23540162	1.54726	3.94655	0.000128082	0.00255435
ERE4|SINE|tRNA|5:55271890-55272213	1.54673	3.19523	2.13228e-05	0.000624403
HAL1ME|LINE|L1|9:22367389-22368218	1.5464	3.40299	2.52212e-05	0.000719762
MIR|SINE|MIR|10:15827731-15827956	1.54639	2.69436	0.00183866	0.0188777
(TTGAA)n|Simple_repeat|Simple_repeat|16:65086847-65086878	1.54636	3.27472	0.00134395	0.0149776
L1MC4|LINE|L1|1:187863838-187864592	1.54625	2.68691	0.000637989	0.00858371
L2|LINE|L2|31:17397449-17398074	1.54598	2.87779	0.00227738	0.0220233
L2d|LINE|L2|8:72684492-72685439	1.54594	5.24825	1.37554e-08	1.2962e-06
L1ME3B|LINE|L1|21:11595933-11596315	1.54589	2.69675	0.00167872	0.0176811
L1MC5a|LINE|L1|14:19471260-19471812	1.54527	4.23385	3.33721e-07	2.03653e-05
MIRb|SINE|MIR|5:51489656-51489781	1.54485	3.75611	9.48813e-06	0.000321532
L2a|LINE|L2|22:39142942-39143930	1.54479	3.11984	0.00315858	0.0278591
ERE3C|SINE|tRNA|14:40718321-40718572	1.54453	4.73559	9.79925e-08	7.23471e-06
L2|LINE|L2|16:46140099-46140208	1.54452	2.89548	0.00256107	0.0239042
ERE3B|SINE|tRNA|18:76023709-76023939	1.54436	4.07147	2.42963e-06	0.00010553
MIRb|SINE|MIR|X:56198407-56198615	1.54355	3.51375	3.55017e-06	0.000143462
ERE4|SINE|tRNA|5:55761905-55762141	1.54326	3.39542	0.0001116	0.002287
L2b|LINE|L2|10:83740174-83740295	1.54291	2.68338	0.00237995	0.0227443
MER33|DNA|hAT-Charlie|1:57664668-57664997	1.54286	3.52888	0.000156967	0.00297927
L1ME3|LINE|L1|7:4843090-4843636	1.5427	3.26062	0.000243612	0.00415339
L1MC4|LINE|L1|8:22681385-22682630	1.54262	4.93174	3.13808e-09	3.70691e-07
L2c|LINE|L2|14:71843803-71844246	1.54257	3.04043	0.00101929	0.0121775
ERE3|SINE|tRNA|1:119681563-119681768	1.54222	2.89108	0.00179336	0.0185392
L1MC5a|LINE|L1|19:18954555-18954754	1.54221	3.56097	5.82493e-06	0.000214905
ERE1|SINE|tRNA|9:12962026-12962262	1.54217	3.11422	0.000194285	0.00349057
L2c|LINE|L2|9:67591518-67591907	1.54214	2.86393	0.000966893	0.0117166
L1ME1|LINE|L1|10:1823621-1824875	1.54207	2.67636	0.00118889	0.0136622
MLT1L|LTR|ERVL-MaLR|10:6320560-6320861	1.54196	3.04353	6.1487e-05	0.00145786
ERE3D|SINE|tRNA|1:133905686-133905879	1.54189	2.86919	0.00166349	0.0175823
L1MC5a|LINE|L1|10:57846296-57846850	1.54155	3.38179	2.18885e-05	0.000638144
[truncated: 5,441 more rows]
