# Supplementary material for: Gallop Racing Shifts Mature mRNA towards Introns: Does Exercise-Induced Stress Enhance Genome Plasticity?
Source: Genes (Basel). 2020 Apr 9;11(4):410. doi: 10.3390/genes11040410 (PMC7230505; doi:10.3390/genes11040410)
Supplement: Supplementary file 1 [file genes-11-00410-s001.zip › Supplementary_material/Table S6.xlsx]

## Sheet: Sheet 1
Full list of differentially expressed introns.
groupID	exonBaseMean	dispersion	stat	pvalue	padj	Basal	Race	log2fold_Race_Basal
ENSECAG00000000015:E018	E018	5.17465	0.00820431	20.6826	5.42052e-06	0.00022243	2.57758	5.53558	2.26199
ENSECAG00000000016:E001	E001	32.6574	0.102518	21.9841	2.74916e-06	0.000127619	7.00107	12.8548	2.0197
ENSECAG00000000018:E003	E003	42.902	0.0386289	18.1876	2.00182e-05	0.000646248	9.31195	13.3566	1.24928
ENSECAG00000000022:E022	E022	5.80329	0.0645999	8.97562	0.00273606	0.0300453	3.06236	5.31402	1.63477
ENSECAG00000000022:E028	E028	5.92776	0.055713	8.47957	0.00359157	0.0367378	5.67346	3.82399	-1.17963
ENSECAG00000000030:E002	E002	10.2393	0.0273153	15.0348	0.000105547	0.00245225	4.766	7.30527	1.30411
ENSECAG00000000030:E010	E010	4.68822	0.0163633	18.1926	1.9965e-05	0.000644796	2.88968	5.49269	1.90462
ENSECAG00000000035:E006	E006	2.945	0.0240542	7.97854	0.0047335	0.0447802	2.39418	4.19351	1.64525
ENSECAG00000000042:E013	E013	7.76448	0.00596851	23.8229	1.05619e-06	5.74641e-05	3.7057	6.52756	1.70144
ENSECAG00000000042:E017	E017	10.8751	0.0175546	14.1397	0.000169725	0.00359122	4.94298	7.24948	1.17084
ENSECAG00000000066:E006	E006	37.3059	0.048339	14.7157	0.000124999	0.00281399	8.77624	12.0561	1.07255
ENSECAG00000000066:E017	E017	18.6794	0.0165648	17.8974	2.33139e-05	0.000729339	6.32132	8.85349	1.06143
ENSECAG00000000074:E006	E006	8.51068	0.0418621	27.1742	1.85923e-07	1.30788e-05	7.75379	3.81223	-2.15533
ENSECAG00000000078:E022	E022	21.4695	0.00365752	30.2174	3.86231e-08	3.41472e-06	9.73542	6.90693	-1.09948
ENSECAG00000000090:E006	E006	29.6744	0.0271173	23.8491	1.04193e-06	5.68473e-05	11.3902	8.36274	-1.02883
ENSECAG00000000110:E034	E034	11.9545	0.00501836	13.7732	0.000206258	0.00421009	4.96438	7.0115	1.05365
ENSECAG00000000116+ENSECAG00000030274:E013	E013	10.575	0.0509942	11.1119	0.000857761	0.0126214	7.18902	4.55088	-1.39187
ENSECAG00000000116+ENSECAG00000030274:E025	E025	11.3208	0.0254208	22.5323	2.06637e-06	0.000101048	4.65081	7.86653	1.61065
ENSECAG00000000124:E022	E022	9.32813	0.0273361	9.26523	0.00233545	0.0268265	4.64818	6.74165	1.12879
ENSECAG00000000134:E001	E001	5.58548	0.0384078	9.15438	0.00248123	0.028014	5.47532	3.64115	-1.21647
ENSECAG00000000135:E031	E031	9.60083	0.0127315	18.9473	1.34378e-05	0.000467923	4.32048	6.85982	1.40056
ENSECAG00000000140:E012	E012	19.7423	0.0223228	15.9025	6.66893e-05	0.00170284	6.2309	9.17587	1.22228
ENSECAG00000000162:E010	E010	9.39956	0.0356817	8.13573	0.00434013	0.0421134	7.011	4.93038	-1.07406
ENSECAG00000000162:E030	E030	28.132	0.0354059	12.5113	0.000404496	0.00714104	11.1235	8.0617	-1.06406
ENSECAG00000000162:E036	E036	11.066	0.00466001	17.8517	2.38805e-05	0.000744373	4.49336	7.04501	1.36663
ENSECAG00000000162:E042	E042	14.271	0.00416984	44.3295	2.77497e-11	6.58227e-09	4.13267	8.21995	2.10219
ENSECAG00000000212:E011	E011	49.1345	0.0299458	29.1983	6.53362e-08	5.38671e-06	9.74671	13.9739	1.26666
ENSECAG00000000253:E005	E005	19.7157	0.00535789	25.0031	5.72388e-07	3.38911e-05	9.35143	6.71413	-1.05432
ENSECAG00000000266:E002	E002	9.32606	0.0441708	10.9986	0.000911787	0.0132004	6.8773	4.58609	-1.23074
ENSECAG00000000286:E020	E020	9.05544	0.0415926	10.5032	0.00119165	0.0161634	4.3869	6.71961	1.29114
ENSECAG00000000287:E019	E019	10.9282	0.034605	13.1505	0.000287444	0.00547556	7.24165	4.64621	-1.35281
ENSECAG00000000291:E027	E027	5.60277	0.0174741	9.88998	0.00166181	0.0208173	5.45102	3.47801	-1.33802
ENSECAG00000000291:E030	E030	18.5518	0.0147513	19.9173	8.08633e-06	0.000310836	6.05739	9.05198	1.26432
ENSECAG00000000306:E003	E003	3.66008	0.0101903	7.87983	0.00499893	0.0464834	2.65527	4.36947	1.46563
ENSECAG00000000308:E034	E034	3.41276	0.0103362	8.19897	0.00419141	0.0410757	4.60864	2.83182	-1.43642
ENSECAG00000000308:E040	E040	7.38679	0.00722492	10.4994	0.00119412	0.0161912	6.32489	4.37067	-1.11546
ENSECAG00000000311:E009	E009	10.4076	0.0298355	18.3847	1.80497e-05	0.000594793	7.45343	4.63698	-1.44917
ENSECAG00000000323+ENSECAG00000007288+ENSECAG00000007880:E078	E078	8.7874	0.00593575	14.7087	0.000125468	0.00282211	5.78989	3.6305	-1.3946
ENSECAG00000000323+ENSECAG00000007288+ENSECAG00000007880:E095	E095	12.7029	0.0377295	14.5283	0.000138068	0.00304048	6.9229	4.07228	-1.60462
ENSECAG00000000341+ENSECAG00000020234:E005	E005	2.95938	0.0137423	19.8869	8.21598e-06	0.000314795	4.72485	2.15342	-2.30903
ENSECAG00000000346:E022	E022	9.24237	0.0053841	13.3795	0.000254394	0.00496422	4.64736	6.71227	1.1158
ENSECAG00000000348:E012	E012	8.96935	0.00650442	11.2303	0.00080473	0.0120496	6.6374	4.69358	-1.05152
ENSECAG00000000357:E026	E026	35.4292	0.0149015	25.2727	4.9771e-07	3.02632e-05	7.62075	11.2036	1.26723
ENSECAG00000000357:E028	E028	59.848	0.0176346	25.7743	3.83757e-07	2.42543e-05	9.94877	13.7043	1.12541
ENSECAG00000000357:E053	E053	5.13302	0.00818934	7.99778	0.00468347	0.0444804	5.40662	3.61012	-1.2035
ENSECAG00000000361:E002	E002	8.58748	0.110927	8.38697	0.0037792	0.0381758	6.50329	3.87937	-1.55469
ENSECAG00000000361:E010	E010	6.13687	0.00650168	9.91705	0.00163755	0.020599	3.6806	5.51153	1.20464
ENSECAG00000000362:E021	E021	4.05993	0.0103072	7.87709	0.0050065	0.0465315	4.86005	3.11373	-1.31749
ENSECAG00000000381:E017	E017	10.9143	0.0281966	13.6121	0.000224731	0.00451447	4.71619	7.19566	1.28821
ENSECAG00000000381:E044	E044	5.51831	0.0113521	8.44989	0.00365065	0.0371915	3.4226	5.21009	1.24879
ENSECAG00000000383:E013	E013	21.7474	0.0169281	34.0106	5.4812e-09	6.41275e-07	10.4308	6.6124	-1.46578
ENSECAG00000000397:E002	E002	3.44595	0.0102695	12.2471	0.000465987	0.00793812	2.14015	4.36103	2.08801
ENSECAG00000000420:E007	E007	15.0037	0.023999	12.8236	0.000342283	0.00628666	5.25662	7.56433	1.11935
ENSECAG00000000420:E012	E012	25.9	0.0583863	13.3964	0.000252109	0.00493448	6.508	9.75966	1.29191
ENSECAG00000000420:E014	E014	113.784	0.0493215	14.7965	0.000119757	0.00271802	18.8093	14.5743	-1.04375
ENSECAG00000000437:E008	E008	41.4558	0.0461846	22.243	2.4023e-06	0.000114105	12.3089	8.44559	-1.27038
ENSECAG00000000446:E010	E010	10.2257	0.0178199	13.7147	0.000212783	0.00431456	6.89878	4.57153	-1.24992
ENSECAG00000000453:E011	E011	4.14781	0.0276145	20.0155	7.68189e-06	0.000297689	4.88824	2.11013	-2.46985
ENSECAG00000000464+ENSECAG00000017859+ENSECAG00000022880:E066	E066	11.6738	0.0674667	9.22467	0.00238775	0.027244	5.10526	7.66327	1.24834
ENSECAG00000000464+ENSECAG00000017859+ENSECAG00000022880:E071	E071	13.1927	0.0350501	11.4715	0.000706727	0.0109314	5.41201	7.86722	1.15555
ENSECAG00000000465:E003	E003	18.7067	0.0173305	24.8302	6.2609e-07	3.65424e-05	6.45164	9.69372	1.29621
ENSECAG00000000465:E009	E009	15.4328	0.0537046	10.8924	0.000965608	0.0137468	6.00949	8.75315	1.17942
ENSECAG00000000466:E012	E012	5.85113	0.0135256	8.59933	0.00336286	0.0349269	5.3861	3.63729	-1.16991
ENSECAG00000000467:E002	E002	19.4941	0.00797609	27.9534	1.24275e-07	9.27909e-06	6.8527	9.64645	1.09351
ENSECAG00000000470:E002	E002	13.1292	0.00852783	14.43	0.000145466	0.00317284	5.6574	7.85467	1.01616
ENSECAG00000000477:E009	E009	13.7497	0.00472487	24.2315	8.54222e-07	4.78475e-05	7.98014	5.3525	-1.23424
ENSECAG00000000477:E018	E018	9.33647	0.00460025	12.337	0.000444077	0.00765059	4.58871	6.59907	1.10112
ENSECAG00000000478:E009	E009	3.06162	0.0212461	12.5031	0.000406274	0.00716106	2.16708	3.95595	1.76242
ENSECAG00000000485:E002	E002	7.33135	0.0108463	19.8077	8.56379e-06	0.00032565	5.95287	3.30589	-1.75477
ENSECAG00000000485:E010	E010	4.36287	0.0135076	12.4853	0.00041016	0.0072002	2.92014	5.04653	1.61845
ENSECAG00000000485:E025	E025	6.29092	0.0088496	12.3146	0.000449426	0.00771881	3.84502	5.89212	1.27847
ENSECAG00000000513:E005	E005	12.0052	0.00429755	16.3963	5.13851e-05	0.00137905	5.11496	7.27454	1.0789
ENSECAG00000000518:E013	E013	51.5341	0.00331981	83.3131	7.00341e-20	1.26716e-16	9.33324	13.7469	1.34858
ENSECAG00000000518:E017	E017	3.86252	0.0101531	11.7194	0.000618526	0.00981693	4.76214	2.64173	-1.7373
ENSECAG00000000526:E022	E022	5.22117	0.00830108	7.96631	0.00476561	0.0449641	4.78638	3.14861	-1.23909
ENSECAG00000000545:E011	E011	2.87351	0.037575	15.8186	6.97149e-05	0.00176331	4.35811	1.85576	-2.50012
ENSECAG00000000546:E001	E001	10.1416	0.00602897	13.3397	0.000259846	0.00504864	5.23294	7.26592	1.00652
ENSECAG00000000546:E009	E009	3.36521	0.0109706	14.4785	0.00014177	0.00310529	2.46719	4.75144	1.9299
ENSECAG00000000558:E017	E017	8.46337	0.0723047	13.0912	0.000296681	0.00561323	3.32783	6.60754	2.05564
ENSECAG00000000558:E024	E024	6.49128	0.00687827	11.788	0.000596145	0.00953366	5.75086	3.78884	-1.24808
ENSECAG00000000572:E017	E017	3.19493	0.0135826	9.55807	0.00199073	0.0238208	4.29505	2.49988	-1.59044
ENSECAG00000000572:E018	E018	3.31042	0.0154378	8.73802	0.00311643	0.0330648	4.41263	2.66907	-1.47975
ENSECAG00000000595:E013	E013	5.95712	0.0295708	8.39035	0.00377219	0.0381197	3.46007	5.46658	1.36186
ENSECAG00000000609:E006	E006	4.33372	0.0110836	9.47223	0.00208605	0.0246356	5.02762	3.07796	-1.45306
ENSECAG00000000621:E007	E007	5.34421	0.00812491	9.6363	0.00190769	0.0230648	3.39279	5.24634	1.2954
ENSECAG00000000623:E008	E008	6.8821	0.0477362	10.9604	0.00093078	0.0133956	3.50904	5.98352	1.5951
ENSECAG00000000623:E018	E018	16.126	0.00404697	19.0945	1.24405e-05	0.000439729	6.03845	8.4059	1.03414
ENSECAG00000000626:E006	E006	31.4005	0.0273732	22.4122	2.19972e-06	0.000106698	7.7531	11.3225	1.24935
ENSECAG00000000638:E012	E012	28.245	0.0461486	11.1501	0.000840274	0.0124388	11.1648	8.01533	-1.09522
ENSECAG00000000640:E001	E001	9.57017	0.0475524	10.2197	0.00138947	0.0182181	7.32318	4.84106	-1.265
ENSECAG00000000648:E009	E009	25.4879	0.0695522	15.5702	7.94965e-05	0.00196536	6.93388	10.7069	1.40737
ENSECAG00000000678:E009	E009	13.9297	0.0041958	49.1031	2.42859e-12	7.40976e-10	5.0451	8.90445	1.7648
ENSECAG00000000689:E009	E009	6.41591	0.0086433	11.4853	0.000701491	0.0108677	5.61507	3.95612	-1.04779
ENSECAG00000000691:E017	E017	5.82278	0.0615059	8.0954	0.00443777	0.0427787	3.50475	5.5799	1.38625
ENSECAG00000000691:E021	E021	10.4474	0.00535145	22.3979	2.21611e-06	0.000107159	4.6656	7.23885	1.33916
ENSECAG00000000715:E008	E008	5.3772	0.00896007	8.03669	0.00458392	0.0437934	5.25826	3.70766	-1.0409
ENSECAG00000000718:E002	E002	6.01276	0.0124405	18.6735	1.55126e-05	0.000527037	3.31414	5.96943	1.75592
ENSECAG00000000718:E004	E004	9.70823	0.00852181	15.0599	0.000104152	0.00243194	6.57379	4.27659	-1.29905
ENSECAG00000000723:E002	E002	13.5474	0.00576714	20.5803	5.71813e-06	0.000233522	5.77401	8.05846	1.0356
ENSECAG00000000725:E002	E002	17.6099	0.0417182	17.5062	2.86365e-05	0.000858565	9.2508	6.04739	-1.34046
ENSECAG00000000749:E005	E005	5.51966	0.0582062	9.49795	0.00205701	0.0243814	3.15326	5.30545	1.54416
ENSECAG00000000762:E001	E001	5.61125	0.0186779	17.087	3.57062e-05	0.0010251	3.1426	5.68251	1.76192
ENSECAG00000000762:E008	E008	8.70275	0.00831053	21.2201	4.09444e-06	0.000177271	4.13083	6.76378	1.49012
ENSECAG00000000767:E001	E001	4.96723	0.0698129	10.0713	0.00150597	0.0193622	2.5383	5.04569	2.02723
ENSECAG00000000767:E016	E016	15.143	0.0049354	39.9871	2.55647e-10	4.41016e-08	4.66545	8.44848	1.82922
ENSECAG00000000782:E001	E001	69.3325	0.0647079	13.1903	0.000281398	0.00538317	15.8226	11.2967	-1.24662
ENSECAG00000000782:E004	E004	15.485	0.0525899	8.18335	0.00422766	0.0413424	8.48984	5.88399	-1.14518
ENSECAG00000000782:E008	E008	17.4862	0.0308528	25.0103	5.70253e-07	3.38162e-05	9.32905	5.69793	-1.54949
ENSECAG00000000789:E002	E002	11.4522	0.0664755	13.3253	0.000261847	0.00507656	7.44875	4.84653	-1.31499
ENSECAG00000000792+ENSECAG00000017195:E020	E020	11.5081	0.0057568	22.7208	1.87329e-06	9.26547e-05	7.63356	4.89746	-1.36086
ENSECAG00000000792+ENSECAG00000017195:E021	E021	3.70405	0.0089225	8.62976	0.00330715	0.0344679	2.67256	4.51503	1.54428
ENSECAG00000000792+ENSECAG00000017195:E022	E022	14.2386	0.0307717	19.1168	1.22955e-05	0.000436015	8.36733	5.23011	-1.45542
ENSECAG00000000792+ENSECAG00000017195:E025	E025	83.2996	0.0875489	31.5391	1.95461e-08	1.92497e-06	9.25534	17.8025	2.40291
ENSECAG00000000792+ENSECAG00000017195:E037	E037	22.351	0.30831	7.89816	0.00494852	0.0461526	4.46314	10.976	2.82955
ENSECAG00000000792+ENSECAG00000017195:E038	E038	19.2985	0.173876	14.5861	0.000133897	0.00296879	4.41485	10.2413	2.6264
ENSECAG00000000836:E006	E006	3.03912	0.0156545	10.4293	0.00124034	0.0166756	2.35338	4.27093	1.74964
ENSECAG00000000860:E007	E007	3.02841	0.131796	9.78663	0.00175785	0.0216776	2.035	4.6473	2.42394
ENSECAG00000000860:E008	E008	17.5137	0.0364931	11.1919	0.000821546	0.0122354	8.03807	5.61963	-1.10985
ENSECAG00000000861:E003	E003	8.48726	0.010284	15.1065	0.000101613	0.00238195	6.82714	4.54593	-1.23426
ENSECAG00000000861:E006	E006	15.0733	0.0155055	19.8566	8.34728e-06	0.000318976	5.23776	8.03167	1.32011
ENSECAG00000000870:E004	E004	11.927	0.0567727	22.9545	1.65884e-06	8.32651e-05	8.28263	4.62711	-1.79023
ENSECAG00000000934:E027	E027	12.7116	0.00597782	15.8911	6.7092e-05	0.00171032	4.81105	7.28746	1.26829
ENSECAG00000000965:E032	E032	6.04941	0.017378	9.04816	0.00262959	0.0292226	3.42457	5.37007	1.33834
ENSECAG00000000965:E038	E038	9.73461	0.0202671	15.0337	0.000105609	0.00245272	4.11353	6.69963	1.47305
ENSECAG00000000966:E013	E013	4.12414	0.050956	10.522	0.00117963	0.0160353	2.95649	5.00816	1.55932
ENSECAG00000000971:E014	E014	5.40787	0.0231109	10.7356	0.00105092	0.0146582	2.85061	5.16884	1.76097
ENSECAG00000001088:E013	E013	4.14037	0.0603085	13.0094	0.000309926	0.00581172	2.31755	4.91246	2.21196
ENSECAG00000001101:E002	E002	7.49571	0.00806516	11.7142	0.000620241	0.00983813	6.06966	4.20718	-1.1025
ENSECAG00000001130:E042	E042	3.8223	0.0305246	14.5247	0.000138337	0.00304467	4.97373	2.57014	-1.94773
ENSECAG00000001164:E022	E022	6.41132	0.0422953	14.6596	0.000128776	0.00288069	3.55019	6.18844	1.66378
ENSECAG00000001166:E005	E005	6.52442	0.0077881	45.7998	1.30977e-11	3.42777e-09	2.1665	6.20164	3.11407
ENSECAG00000001234:E005	E005	8.52314	0.0073516	14.2164	0.000162946	0.0034771	6.30622	4.23517	-1.19999
ENSECAG00000001262:E018	E018	3.07515	0.0132426	13.1061	0.000294336	0.00557855	2.26052	4.23909	1.84458
ENSECAG00000001358:E015	E015	6.87814	0.00605856	9.24964	0.00235541	0.0269793	4.1152	5.84263	1.05176
ENSECAG00000001359:E009	E009	5.80864	0.00571547	12.3732	0.000435541	0.00752854	3.51728	5.62495	1.40012
ENSECAG00000001440:E003	E003	7.31065	0.010756	18.2277	1.96003e-05	0.000635129	6.43278	3.99425	-1.43476
ENSECAG00000001441:E006	E006	17.3748	0.00431019	18.8198	1.43667e-05	0.000495021	8.71608	6.30852	-1.01693
ENSECAG00000001445:E010	E010	2.48905	0.0597044	8.48721	0.00357653	0.0366374	3.8393	1.93436	-2.00398
ENSECAG00000001445:E018	E018	5.50589	0.00961292	9.74061	0.00180241	0.0220766	3.33008	5.33165	1.3989
ENSECAG00000001472:E010	E010	3.22627	0.00925687	10.7611	0.00103654	0.0144941	2.34297	4.30089	1.78332
ENSECAG00000001546:E024	E024	8.87652	0.0205288	10.217	0.00139156	0.018239	6.41481	4.31584	-1.19642
ENSECAG00000001582:E009	E009	13.7216	0.0187633	28.3382	1.01864e-07	7.89362e-06	4.2498	7.3774	1.67665
ENSECAG00000001626:E002	E002	12.4359	0.00616481	23.9357	9.96095e-07	5.46147e-05	5.21383	7.9539	1.30294
ENSECAG00000001649:E014	E014	19.4606	0.0116369	40.6356	1.83438e-10	3.33083e-08	5.85658	9.77373	1.61987
ENSECAG00000001651:E018	E018	11.2906	0.00603261	10.5947	0.00113411	0.0155483	4.96641	6.96568	1.03201
ENSECAG00000001869:E007	E007	5.88424	0.00783609	21.7197	3.15536e-06	0.000143539	3.14099	5.70272	1.77421
ENSECAG00000001892+ENSECAG00000021537:E010	E010	24.5653	0.0331177	24.9224	5.96855e-07	3.51204e-05	6.84641	10.7178	1.45027
ENSECAG00000001892+ENSECAG00000021537:E012	E012	19.8343	0.0320637	12.1038	0.000503187	0.00840287	6.80223	9.36423	1.01842
ENSECAG00000001911:E008	E008	24.1036	0.0220613	18.1855	2.00397e-05	0.000646419	10.4593	7.57565	-1.05076
ENSECAG00000001923:E012	E012	3.9744	0.0422816	7.93848	0.00483943	0.0454347	4.49283	2.58155	-1.63069
ENSECAG00000001923:E013	E013	3.65032	0.033161	16.8524	4.04025e-05	0.00113726	4.50005	1.83113	-2.63433
ENSECAG00000001926:E002	E002	12.8391	0.0051944	35.977	1.99664e-09	2.68294e-07	8.66802	4.96453	-1.72589
ENSECAG00000001926:E005	E005	26.8945	0.00244954	28.0059	1.20945e-07	9.08275e-06	5.40825	8.92044	1.56115
ENSECAG00000001926:E007	E007	4.34655	0.0821058	12.1149	0.000500216	0.00836316	5.54701	2.86427	-1.96025
ENSECAG00000001926:E009	E009	50.2466	0.0077593	24.1937	8.71165e-07	4.86914e-05	8.34009	11.4798	1.06482
ENSECAG00000002018:E006	E006	35.3757	0.00793887	57.4941	3.38993e-14	1.58598e-11	12.435	8.47169	-1.29691
ENSECAG00000002018:E012	E012	23.2332	0.00324001	27.1496	1.88302e-07	1.32104e-05	6.82229	9.58337	1.08559
ENSECAG00000002086:E002	E002	19.5413	0.0443738	13.8166	0.000201548	0.00412763	9.56691	6.74805	-1.11383
ENSECAG00000002086:E004	E004	12.1022	0.0124604	14.026	0.0001803	0.00377191	4.16496	6.52351	1.35388
ENSECAG00000002115:E012	E012	4.04169	0.00993654	10.6967	0.00107328	0.0148954	4.65064	2.73528	-1.56487
ENSECAG00000002155:E019	E019	11.9529	0.0437652	10.429	0.0012405	0.0166756	5.10471	7.71145	1.26847
ENSECAG00000002171:E023	E023	7.00795	0.0100202	8.6368	0.0032944	0.0343673	4.25272	5.95526	1.0124
ENSECAG00000002173:E007	E007	2.76183	0.0132509	7.78151	0.00527838	0.0484183	2.15436	3.76699	1.63487
ENSECAG00000002173:E025	E025	22.738	0.04983	14.5615	0.000135658	0.00300098	6.87648	9.94823	1.18523
ENSECAG00000002267:E035	E035	8.19188	0.0062355	8.90546	0.0028432	0.0309164	4.3281	6.06471	1.01581
ENSECAG00000002280:E003	E003	15.4296	0.0114516	32.713	1.06822e-08	1.1559e-06	5.34912	8.76075	1.53572
ENSECAG00000002280:E005	E005	4.34066	0.00906133	12.2019	0.00047742	0.00806956	2.804	4.8443	1.61442
ENSECAG00000002321:E015	E015	11.5035	0.00671727	15.6027	7.81415e-05	0.00193617	7.44867	5.28973	-1.05191
ENSECAG00000002379:E009	E009	25.5358	0.0214901	17.2453	3.28508e-05	0.000958843	6.90576	9.70239	1.08873
ENSECAG00000002389:E018	E018	7.14314	0.0180153	9.57487	0.00197259	0.0236546	3.30136	5.32118	1.4184
ENSECAG00000002429:E033	E033	2.58251	0.0123492	15.5191	8.16777e-05	0.00200463	1.85732	4.2012	2.38872
ENSECAG00000002611+ENSECAG00000017272:E018	E018	4.30358	0.0136761	13.7818	0.000205321	0.00419275	2.32651	4.70611	2.07224
ENSECAG00000002611+ENSECAG00000017272:E035	E035	13.0241	0.00541834	18.1847	2.00484e-05	0.000646419	8.10949	5.45331	-1.22906
ENSECAG00000002611+ENSECAG00000017272:E039	E039	8.76796	0.0105303	10.0442	0.00152832	0.019586	4.36339	6.2274	1.07273
ENSECAG00000002611+ENSECAG00000017272:E044	E044	16.4954	0.0230087	14.7117	0.000125267	0.00281922	8.9819	6.08106	-1.22705
ENSECAG00000002611+ENSECAG00000017272:E059	E059	3.78439	0.00993127	14.3384	0.000152717	0.00330139	4.91558	2.52208	-1.9675
ENSECAG00000002611+ENSECAG00000017272:E060	E060	33.6661	0.0213187	30.277	3.74549e-08	3.33036e-06	12.4734	8.23278	-1.39974
ENSECAG00000002611+ENSECAG00000017272:E065	E065	24.0554	0.00991646	49.8017	1.70097e-12	5.42372e-10	5.91429	10.2246	1.74081
ENSECAG00000002645:E002	E002	3.3516	0.0115806	10.8442	0.00099103	0.0140113	4.27241	2.29173	-1.82793
ENSECAG00000002676:E008	E008	3.04022	0.0253577	17.2005	3.36343e-05	0.000976391	4.8983	2.12488	-2.45577
ENSECAG00000002676:E014	E014	12.177	0.0043514	7.98614	0.00471368	0.044642	4.38557	6.29526	1.09091
ENSECAG00000002676:E017	E017	40.6819	0.00209831	40.3275	2.14766e-10	3.78894e-08	7.19046	10.9911	1.38375
ENSECAG00000002676:E021	E021	5.79617	0.00766461	8.71804	0.00315077	0.0333247	5.60691	3.65593	-1.27647
ENSECAG00000002676:E022	E022	5.85497	0.00836205	8.42786	0.00369515	0.0375509	5.73111	3.80645	-1.22393
ENSECAG00000002691:E008	E008	56.4146	0.0594515	15.4987	8.25613e-05	0.00201741	10.3697	14.5292	1.20678
ENSECAG00000002701:E018	E018	5.40609	0.0105781	7.76705	0.00532078	0.0486791	5.18639	3.69459	-1.00984
ENSECAG00000002745:E007	E007	15.1928	0.0376272	13.9189	0.000190869	0.00394736	8.80071	5.96444	-1.21997
ENSECAG00000002746:E005	E005	6.70322	0.00653599	22.3639	2.25572e-06	0.000108668	3.42204	6.075	1.71533
ENSECAG00000002746:E009	E009	3.23564	0.0148867	9.04471	0.00263455	0.0292569	2.33829	4.07126	1.62629
ENSECAG00000002746:E011	E011	40.2929	0.00264927	70.3583	4.94555e-17	4.22828e-14	8.94062	12.6292	1.17827
ENSECAG00000002746:E012	E012	5.69152	0.0674963	10.0837	0.00149583	0.0192552	3.14827	5.55715	1.68897
ENSECAG00000002831:E090	E090	8.61296	0.0145973	12.6988	0.000365892	0.00660439	4.40545	6.54086	1.19524
ENSECAG00000002847:E003	E003	5.43521	0.0129481	9.45874	0.00210145	0.0247873	3.5828	5.29157	1.16093
ENSECAG00000002889:E005	E005	5.08419	0.0077639	9.57966	0.00196745	0.0236093	2.99857	4.9303	1.47092
ENSECAG00000002889:E006	E006	6.69487	0.0076623	9.22255	0.00239052	0.0272628	3.72264	5.57901	1.20801
ENSECAG00000002944:E002	E002	5.67736	0.00762488	22.6875	1.90604e-06	9.41547e-05	5.50566	2.68196	-2.12974
ENSECAG00000002944:E008	E008	22.1868	0.0104689	23.8148	1.06064e-06	5.76661e-05	9.72932	6.87266	-1.11286
ENSECAG00000002987:E001	E001	9.91267	0.00653675	25.0794	5.50162e-07	3.28501e-05	7.31099	4.51107	-1.47074
ENSECAG00000003079:E003	E003	10.0785	0.00533233	15.4599	8.42747e-05	0.00205026	6.81593	4.65223	-1.16017
ENSECAG00000003112+ENSECAG00000004434:E007	E007	10.8761	0.0468845	9.78937	0.00175523	0.0216488	7.4165	5.18941	-1.09603
ENSECAG00000003146:E006	E006	5.4659	0.00968999	9.93279	0.0016236	0.0204765	5.26581	3.44049	-1.26552
ENSECAG00000003146:E017	E017	5.73495	0.0093892	13.4402	0.000246292	0.00485974	3.60182	5.74287	1.39318
ENSECAG00000003237:E009	E009	2.89633	0.0231678	8.51545	0.00352144	0.0362054	2.16929	3.9964	1.78957
ENSECAG00000003259:E007	E007	4.06159	0.0167426	8.07107	0.00449775	0.0432017	4.5417	2.94683	-1.27632
ENSECAG00000003271:E003	E003	35.167	0.00543794	82.8465	8.86802e-20	1.43739e-16	7.22555	12.1616	1.72209
ENSECAG00000003271:E009	E009	27.945	0.0244236	37.3169	1.00411e-09	1.48521e-07	6.59217	10.9796	1.65007
ENSECAG00000003271:E017	E017	9.52237	0.0268863	10.6417	0.00110565	0.0152386	4.43737	6.5944	1.19892
ENSECAG00000003271:E018	E018	9.56304	0.0384661	13.8549	0.000197481	0.00405821	4.09895	6.78681	1.52363
ENSECAG00000003368:E011	E011	15.8594	0.0105778	31.7827	1.72425e-08	1.75589e-06	5.42886	8.3791	1.34734
ENSECAG00000003471:E002	E002	25.863	0.00656055	73.3734	1.07301e-17	1.1436e-14	6.422	11.3453	1.84387
ENSECAG00000003494+ENSECAG00000012905:E003	E003	45.6912	0.00274402	52.5862	4.11777e-13	1.4901e-10	8.94144	12.4643	1.13069
ENSECAG00000003494+ENSECAG00000012905:E008	E008	32.5709	0.0226155	11.8997	0.000561437	0.00911728	11.7451	8.66812	-1.02052
ENSECAG00000003494+ENSECAG00000012905:E017	E017	596.447	0.0100167	100.175	1.39534e-23	5.16952e-20	29.9287	24.6581	-1.11627
ENSECAG00000003511:E009	E009	6.263	0.0209519	11.2557	0.000793789	0.0119237	5.87173	3.68383	-1.39434
ENSECAG00000003563:E005	E005	3.91464	0.0794595	15.0048	0.000107237	0.00248384	5.21964	2.55804	-2.10663
ENSECAG00000003569:E001	E001	16.2861	0.0408308	22.3678	2.2512e-06	0.000108518	5.24269	9.20259	1.75666
ENSECAG00000003599:E013	E013	6.8696	0.0072391	9.47941	0.0020779	0.0245637	3.74757	5.59992	1.19965
ENSECAG00000003632:E003	E003	108.656	0.0164745	57.7282	3.00963e-14	1.45438e-11	18.9765	13.824	-1.28273
ENSECAG00000003632:E013	E013	15.7053	0.027802	15.9121	6.63522e-05	0.00169646	5.10923	7.9411	1.35884
ENSECAG00000003702:E003	E003	6.36718	0.0267809	13.554	0.000231795	0.00463126	3.14372	5.35966	1.58373
ENSECAG00000003776:E027	E027	7.21097	0.00975207	11.5088	0.000692692	0.0107506	4.04599	6.0593	1.21314
ENSECAG00000003791:E014	E014	6.49756	0.0201754	11.0618	0.000881237	0.0128647	5.98573	3.90346	-1.28197
ENSECAG00000003869:E020	E020	20.8573	0.00822357	19.2619	1.1396e-05	0.000411432	6.66067	9.34866	1.07808
ENSECAG00000003968:E001	E001	2.45973	0.0661939	20.0232	7.65091e-06	0.000296886	1.26536	4.15959	3.4709
ENSECAG00000003968:E012	E012	19.5018	0.116798	11.6542	0.000640571	0.0100968	6.31367	9.67099	1.35491
ENSECAG00000004050:E002	E002	10.5409	0.00836621	25.6243	4.14783e-07	2.58789e-05	4.46198	7.39961	1.54115
ENSECAG00000004152:E020	E020	5.56102	0.0085684	18.9878	1.31558e-05	0.000460436	5.92107	3.44287	-1.61909
ENSECAG00000004159:E004	E004	3.33972	0.0390351	8.82184	0.00297647	0.0319593	2.47306	4.38501	1.68353
ENSECAG00000004240:E013	E013	16.0663	0.0462048	12.4453	0.000419053	0.00732234	5.58963	8.39675	1.26573
ENSECAG00000004274:E004	E004	5.15401	0.0813985	8.73131	0.00312791	0.0331595	2.58509	5.05302	1.97833
ENSECAG00000004299:E001	E001	19.783	0.00282702	24.6754	6.78458e-07	3.90136e-05	6.79987	9.40932	1.0353
ENSECAG00000004313:E005	E005	49.755	0.00175176	77.518	1.31519e-18	1.65039e-15	8.63936	12.96	1.38308
ENSECAG00000004313:E021	E021	3.03143	0.0243499	8.40941	0.00373283	0.0378154	4.47741	2.54614	-1.66073
ENSECAG00000004362:E002	E002	12.0089	0.0357731	23.7312	1.10773e-06	5.96015e-05	4.20768	7.58366	1.79298
ENSECAG00000004362:E004	E004	4.656	0.00976879	8.17659	0.00424344	0.0414551	3.14523	4.75333	1.22151
ENSECAG00000004362:E005	E005	3.22025	0.00977634	7.83379	0.00512786	0.0473582	2.44511	4.05866	1.48699
ENSECAG00000004389:E012	E012	8.76977	0.0234558	13.4188	0.00024911	0.00489192	4.23369	6.78182	1.42538
ENSECAG00000004463:E001	E001	25.4912	0.00624235	45.6593	1.40713e-11	3.63713e-09	7.00161	10.5289	1.32011
ENSECAG00000004470:E013	E013	11.3088	0.0129998	21.1235	4.30626e-06	0.000184491	4.17376	7.1784	1.64461
ENSECAG00000004471:E002	E002	30.4096	0.0475834	13.5691	0.000229942	0.00459778	7.76601	11.1997	1.20632
ENSECAG00000004558+ENSECAG00000029539+ENSECAG00000037256:E024	E024	13.1977	0.0236398	21.0163	4.55398e-06	0.000193357	5.61245	7.99072	1.09493
ENSECAG00000004592:E002	E002	11.0387	0.0247871	34.363	4.57327e-09	5.55874e-07	8.45399	4.58118	-1.88574
ENSECAG00000004651:E005	E005	10.0982	0.00689512	26.897	2.14587e-07	1.46836e-05	7.31274	4.4732	-1.49662
ENSECAG00000004668:E003	E003	6.86836	0.00725846	8.24292	0.00409114	0.0403574	4.14995	5.79141	1.00002
ENSECAG00000004691:E007	E007	20.6342	0.00470225	26.8734	2.17226e-07	1.48121e-05	6.76572	9.55847	1.10281
ENSECAG00000004691:E010	E010	24.1505	0.0420731	30.9408	2.66017e-08	2.51784e-06	6.1437	10.7296	1.78786
ENSECAG00000004691:E012	E012	6.31045	0.0554479	10.33	0.00130888	0.0173807	3.41103	5.89571	1.63333
ENSECAG00000004691:E017	E017	5.92987	0.00765015	8.89182	0.00286451	0.0311047	5.44399	3.5921	-1.23908
ENSECAG00000004757:E002	E002	13.5421	0.00577868	17.6564	2.64626e-05	0.00080355	5.81416	8.07268	1.02014
ENSECAG00000004773:E002	E002	14.2767	0.00668396	41.6033	1.11803e-10	2.17462e-08	8.99206	5.2994	-1.6486
ENSECAG00000004773:E004	E004	14.3071	0.0273096	15.2488	9.42356e-05	0.00224006	8.51716	5.83456	-1.18123
ENSECAG00000004773:E005	E005	59.3463	0.00215336	57.5833	3.23956e-14	1.52754e-11	9.91962	13.7038	1.13507
ENSECAG00000004773:E007	E007	37.7965	0.0061467	58.0761	2.5217e-14	1.24173e-11	12.9385	9.00101	-1.24396
ENSECAG00000004807:E017	E017	3.8086	0.0142477	18.4987	1.70017e-05	0.000566979	5.14735	2.48989	-2.14336
ENSECAG00000004819:E054	E054	5.87559	0.0378638	32.4463	1.22532e-08	1.29881e-06	0.0137328	5.61757	17.4268
ENSECAG00000004819:E072	E072	3.99367	0.0115875	7.97268	0.00474886	0.0448441	2.11879	4.4071	2.14844
ENSECAG00000004819:E093	E093	4.52444	0.0116248	13.3976	0.000251951	0.00493264	1.83491	4.73696	2.78154
ENSECAG00000004819:E094	E094	3.66456	0.0291268	14.0301	0.000179909	0.00376575	4.76202	2.8124	-1.55438
ENSECAG00000004819:E095	E095	7.75999	0.101964	19.6534	9.28397e-06	0.00034827	6.96326	3.61171	-1.97736
ENSECAG00000004829:E018	E018	5.46866	0.00932237	24.7683	6.46512e-07	3.76215e-05	2.75882	5.68271	2.1432
ENSECAG00000004843:E009	E009	19.1334	0.0071	42.248	8.0403e-11	1.64961e-08	5.81356	9.57296	1.5735
ENSECAG00000004870:E007	E007	6.38506	0.00985422	7.79122	0.00525008	0.0481967	4.04804	5.66955	1.00909
ENSECAG00000004882:E003	E003	51.9413	0.0317026	18.5572	1.64883e-05	0.000553894	9.33697	13.0918	1.16697
ENSECAG00000004882:E013	E013	13.6154	0.0286405	8.68005	0.00321713	0.0338026	5.28597	7.42148	1.04256
ENSECAG00000004932:E011	E011	12.4167	0.00671512	12.3468	0.00044174	0.00761873	5.01448	7.21785	1.11405
ENSECAG00000004932:E012	E012	20.1704	0.0272469	12.0481	0.00051845	0.00860956	6.39175	9.01608	1.08658
ENSECAG00000004932:E017	E017	9.59775	0.00445831	12.6034	0.000385042	0.00687913	4.24696	6.45875	1.26525
ENSECAG00000005014:E005	E005	6.29065	0.0623159	19.3497	1.08836e-05	0.000396056	2.73614	6.14567	2.40613
ENSECAG00000005014:E016	E016	8.93576	0.00774806	23.9621	9.82492e-07	5.3983e-05	3.85794	6.7859	1.70258
ENSECAG00000005038:E029	E029	9.50988	0.00906446	12.6035	0.000385018	0.00687913	4.46096	6.64731	1.20782
ENSECAG00000005110:E004	E004	3.51018	0.0715377	13.6641	0.00021859	0.00440802	1.97198	4.37733	2.33689
ENSECAG00000005110:E008	E008	10.0986	0.010337	30.3862	3.54042e-08	3.17341e-06	4.25901	7.05377	1.5299
ENSECAG00000005203:E020	E020	5.9628	0.0114619	16.3182	5.35462e-05	0.00142525	3.24383	5.81093	1.73686
ENSECAG00000005203:E024	E024	12.4611	0.0268307	9.48322	0.00207359	0.0245317	5.36766	7.5577	1.0535
ENSECAG00000005213:E016	E016	2.57504	0.0169535	7.79387	0.00524237	0.0481543	4.00947	2.36237	-1.55116
ENSECAG00000005229:E004	E004	62.2223	0.0323006	29.3973	5.896e-08	4.94311e-06	16.0129	10.8007	-1.44895
ENSECAG00000005248+ENSECAG00000012210+ENSECAG00000008007:E022	E022	21.3911	0.0165742	18.8825	1.3902e-05	0.000481139	6.89008	9.81816	1.13521
ENSECAG00000005250:E009	E009	5.8505	0.0126462	15.9617	6.46361e-05	0.00166077	5.47239	3.56095	-1.28047
ENSECAG00000005330:E009	E009	4.43442	0.0566483	7.89137	0.00496712	0.0462872	4.88482	2.88193	-1.55923
ENSECAG00000005393:E009	E009	5.60925	0.0105092	11.8931	0.000563422	0.00913377	3.30238	5.42075	1.47351
ENSECAG00000005394:E013	E013	49.6282	0.0155131	27.227	1.80917e-07	1.28194e-05	12.9865	9.70261	-1.01061
ENSECAG00000005413:E007	E007	8.84401	0.0196688	10.3358	0.00130476	0.0173389	4.57402	6.50748	1.06755
ENSECAG00000005451:E005	E005	26.0065	0.0059422	42.9525	5.6084e-11	1.21255e-08	10.5892	7.35815	-1.18426
ENSECAG00000005508:E011	E011	8.57689	0.016222	8.61243	0.00333876	0.0347136	4.56551	6.37635	1.01042
ENSECAG00000005538:E032	E032	5.3874	0.00808558	10.1117	0.00147328	0.0190216	5.24995	3.36549	-1.32122
ENSECAG00000005540:E019	E019	18.9575	0.00303591	21.4626	3.60806e-06	0.000160134	6.12933	8.79078	1.13294
ENSECAG00000005547+ENSECAG00000016209:E079	E079	5.58491	0.00830653	9.96742	0.00159334	0.0202063	5.17112	3.33107	-1.30585
ENSECAG00000005549:E043	E043	14.3436	0.00447574	14.4581	0.000143309	0.00313634	5.59633	7.8635	1.05265
ENSECAG00000005549:E044	E044	4.3693	0.00992714	17.2069	3.35218e-05	0.000974249	5.17528	2.72476	-1.89666
ENSECAG00000005580:E035	E035	5.58427	0.0355972	12.4179	0.000425234	0.00739805	5.51769	3.4914	-1.3635
ENSECAG00000005590:E004	E004	7.1736	0.00605256	8.98311	0.00272486	0.0299519	5.67723	4.01418	-1.03808
ENSECAG00000005608:E024	E024	48.0523	0.0115058	31.3659	2.13703e-08	2.09666e-06	9.67116	13.108	1.05538
ENSECAG00000005704:E004	E004	21.4675	0.00280395	32.214	1.3809e-08	1.44599e-06	6.63781	9.88709	1.27412
ENSECAG00000005704:E009	E009	14.0187	0.00442909	28.2409	1.07117e-07	8.22698e-06	8.24785	5.42036	-1.30146
ENSECAG00000005704:E023	E023	5.5264	0.00737461	8.76688	0.0030675	0.0326883	5.22828	3.5599	-1.14354
ENSECAG00000005718:E016	E016	11.6017	0.0132576	23.3325	1.36277e-06	7.07787e-05	4.06374	7.27108	1.76396
ENSECAG00000005718:E028	E028	10.3426	0.00574026	9.60588	0.00193955	0.0233593	4.78349	6.68796	1.01824
ENSECAG00000005768:E008	E008	3.12204	0.010088	8.65459	0.00326238	0.0341401	2.45231	4.24208	1.60956
ENSECAG00000005795:E004	E004	4.53576	0.0129146	16.9323	3.87368e-05	0.00109633	2.40327	4.84853	2.06694
ENSECAG00000005795:E008	E008	13.6712	0.0291663	8.21851	0.00414653	0.0407694	8.09	5.79357	-1.03777
ENSECAG00000005795:E014	E014	9.43053	0.00781393	16.7066	4.36285e-05	0.00120625	4.44372	6.65278	1.2219
ENSECAG00000005795:E019	E019	8.62568	0.00508553	19.2231	1.163e-05	0.000417878	4.12264	6.47746	1.36233
ENSECAG00000005795:E023	E023	12.6845	0.00507337	20.7604	5.20493e-06	0.000215172	5.27227	7.60707	1.12815
ENSECAG00000005798:E003	E003	48.066	0.00338703	59.7987	1.05073e-14	5.67699e-12	9.65512	13.1134	1.0624
ENSECAG00000005829:E019	E019	2.52999	0.0168328	9.21001	0.00240695	0.0273981	4.05729	2.34195	-1.61154
ENSECAG00000005856:E003	E003	27.1115	0.0551932	10.1609	0.00143452	0.0186574	7.91582	10.9696	1.0742
ENSECAG00000005869:E005	E005	14.2731	0.00473689	21.9145	2.8507e-06	0.000131704	8.19504	5.70368	-1.1265
ENSECAG00000005869:E012	E012	6.2813	0.00848336	9.31853	0.00226847	0.0262697	3.62116	5.4869	1.23908
ENSECAG00000005927:E013	E013	3.83204	0.0110337	8.14744	0.00431219	0.0419503	2.62348	4.42204	1.53638
ENSECAG00000005945:E007	E007	7.29004	0.00784381	11.0639	0.000880231	0.0128536	3.85653	5.85277	1.24922
ENSECAG00000005957:E014	E014	6.85589	0.0146707	15.0346	0.000105557	0.00245225	3.13118	5.69228	1.77781
ENSECAG00000005968:E018	E018	7.07734	0.00813551	11.2228	0.000807985	0.012082	3.00075	5.12827	1.58707
ENSECAG00000005990:E007	E007	19.8099	0.0154806	19.5856	9.61937e-06	0.000357234	6.8793	9.55917	1.05139
ENSECAG00000006011:E009	E009	9.67931	0.0285157	8.4697	0.00361112	0.0368897	6.84834	4.64197	-1.18148
ENSECAG00000006011:E017	E017	87.4793	0.0473518	23.4588	1.27614e-06	6.6782e-05	12.5842	17.1646	1.19702
ENSECAG00000006011:E019	E019	99.181	0.0135413	67.0535	2.64244e-16	1.9395e-13	13.1521	17.9961	1.23644
ENSECAG00000006011:E022	E022	19.1869	0.0173944	30.9884	2.59574e-08	2.46586e-06	6.16216	9.68281	1.43348
ENSECAG00000006066:E002	E002	5.85077	0.0320621	9.08176	0.00258171	0.0288417	3.59825	5.37272	1.1942
ENSECAG00000006067:E009	E009	23.3466	0.0175252	25.631	4.13352e-07	2.58518e-05	10.2687	7.4035	-1.06095
ENSECAG00000006078:E010	E010	6.53509	0.00718004	10.5353	0.00117117	0.0159439	3.16358	5.31104	1.53776
ENSECAG00000006127:E015	E015	5.93994	0.0422524	8.54712	0.00346069	0.0357401	3.23385	5.38099	1.51281
ENSECAG00000006134+ENSECAG00000027822+ENSECAG00000015161:E026	E026	4.01981	0.0107538	8.13656	0.00433815	0.0421001	2.98111	4.6856	1.3356
ENSECAG00000006177:E010	E010	2.62381	0.106343	8.29197	0.00398208	0.0395776	3.48112	1.50865	-2.43587
ENSECAG00000006239:E005	E005	2.37208	0.0285339	15.4358	8.53536e-05	0.00207068	1.34783	4.00272	3.17426
ENSECAG00000006239:E006	E006	3.42517	0.0905583	9.12956	0.00251512	0.0283011	2.12316	4.38821	2.12967
ENSECAG00000006239:E029	E029	5.07141	0.0415355	8.69006	0.0031995	0.0336844	3.14171	5.21286	1.50183
ENSECAG00000006249:E015	E015	6.28985	0.00825479	13.4042	0.000251058	0.00492259	3.36202	5.60145	1.52021
ENSECAG00000006287:E008	E008	12.4281	0.00488641	18.3643	1.82446e-05	0.000599944	5.44325	7.82912	1.12274
ENSECAG00000006288:E003	E003	26.5267	0.00390696	31.3211	2.18692e-08	2.13752e-06	10.8136	7.7025	-1.1117
ENSECAG00000006315:E014	E014	9.42479	0.00479352	16.1903	5.72875e-05	0.00150781	4.59873	6.5524	1.0727
ENSECAG00000006343:E006	E006	9.76721	0.0354401	32.0404	1.50996e-08	1.5622e-06	7.6902	3.80369	-2.1359
ENSECAG00000006422:E007	E007	4.77776	0.122367	9.00622	0.00269062	0.0296846	5.25747	2.77104	-1.89495
ENSECAG00000006429:E002	E002	2.78099	0.0678806	14.3262	0.00015371	0.00331917	4.62839	1.85966	-2.67337
ENSECAG00000006429:E011	E011	19.0437	0.0175434	15.6097	7.78538e-05	0.00193088	5.26535	8.13036	1.3432
ENSECAG00000006437:E022	E022	16.9582	0.0129191	15.501	8.24609e-05	0.00201686	5.91361	8.37122	1.08464
ENSECAG00000006442:E016	E016	6.1975	0.0083155	14.563	0.00013555	0.00299945	3.26788	5.6327	1.62051
ENSECAG00000006442:E020	E020	25.8747	0.0744721	16.7356	4.29678e-05	0.00119222	6.38623	10.3711	1.55369
ENSECAG00000006455:E006	E006	2.92401	0.0535624	8.35534	0.00384556	0.0386454	4.28101	2.27663	-1.85315
ENSECAG00000006518:E005	E005	5.78941	0.00862626	14.1507	0.000168738	0.00357262	3.01387	5.70027	1.89395
ENSECAG00000006518:E006	E006	73.5109	0.0425267	12.7344	0.000358984	0.00651939	11.7549	15.7717	1.09505
ENSECAG00000006518:E007	E007	38.4435	0.00994701	45.1955	1.78318e-11	4.54869e-09	12.2939	9.11327	-1.01935
ENSECAG00000006519:E019	E019	45.7926	0.0371457	13.2205	0.000276908	0.0053195	13.3924	10.0494	-1.00639
ENSECAG00000006522:E004	E004	6.06185	0.0164372	18.9746	1.3247e-05	0.000463212	5.48136	2.73824	-2.0557
ENSECAG00000006539:E006	E006	6.75389	0.00688296	19.9706	7.86419e-06	0.000303346	3.45883	6.14631	1.71959
ENSECAG00000006611:E008	E008	23.5798	0.0302384	20.3246	6.53563e-06	0.000260762	6.32068	9.81405	1.40029
ENSECAG00000006611:E011	E011	10.9345	0.0705486	8.95232	0.00277117	0.0303154	7.50535	5.01225	-1.23794
ENSECAG00000006611:E020	E020	16.1644	0.0190397	11.6481	0.000642698	0.0101201	5.75894	8.14361	1.07708
ENSECAG00000006626:E019	E019	38.7543	0.0836166	9.6984	0.00184428	0.0224517	8.93227	12.6739	1.19405
ENSECAG00000006638:E010	E010	9.44889	0.0703208	14.1764	0.000166448	0.00353632	4.40655	7.33463	1.5507
ENSECAG00000006649:E003	E003	78.3976	0.0307186	24.3499	8.03322e-07	4.53228e-05	11.5658	15.5951	1.1072
ENSECAG00000006649:E009	E009	436.309	0.0148745	51.3464	7.74233e-13	2.66535e-10	27.5103	22.8327	-1.00575
ENSECAG00000006649:E012	E012	147.916	0.0215397	36.8738	1.26028e-09	1.81243e-07	14.9314	19.4012	1.08806
ENSECAG00000006649:E015	E015	94.0169	0.0112765	38.7658	4.77831e-10	7.68103e-08	17.7881	13.5297	-1.08258
ENSECAG00000006663:E004	E004	30.8084	0.423153	20.8837	4.88041e-06	0.000204804	2.2497	12.2922	5.23764
ENSECAG00000006675:E027	E027	3.60508	0.129708	8.64446	0.00328057	0.0342689	1.77308	4.49175	2.72227
ENSECAG00000006675:E032	E032	3.49285	0.0113991	9.95171	0.001607	0.0203165	4.53245	2.64698	-1.58383
ENSECAG00000006675:E035	E035	3.08631	0.0115147	9.51545	0.00203749	0.0242349	4.30771	2.46393	-1.64141
ENSECAG00000006736:E014	E014	8.61348	0.00847759	12.4748	0.000412487	0.00723126	4.6023	6.41112	1.0032
ENSECAG00000006749:E011	E011	8.24943	0.0291435	10.1378	0.00145263	0.0188268	4.05284	5.98558	1.17073
ENSECAG00000006749:E017	E017	5.06901	0.00897904	10.3868	0.0012692	0.0169783	3.21213	4.96953	1.29306
ENSECAG00000006749:E018	E018	6.58479	0.00774283	15.0329	0.000105652	0.00245298	3.5129	5.63186	1.40751
ENSECAG00000006749:E024	E024	4.16941	0.00849374	8.14632	0.00431486	0.0419552	2.87777	4.4146	1.26112
ENSECAG00000006779:E004	E004	9.54502	0.0159655	12.5244	0.000401675	0.0071136	4.23345	6.27681	1.18685
ENSECAG00000006784:E023	E023	7.3742	0.00791676	7.7906	0.00525189	0.0482076	4.1034	5.77095	1.0227
ENSECAG00000006802:E011	E011	17.7911	0.0808761	12.6977	0.000366101	0.00660561	9.30527	5.6613	-1.56069
ENSECAG00000006802:E014	E014	2.66066	0.0174201	12.0057	0.000530383	0.00874256	3.95475	1.83452	-2.24539
ENSECAG00000006819:E004	E004	10.7631	0.047578	11.2253	0.000806891	0.012075	7.21195	4.76192	-1.26641
ENSECAG00000006819:E005	E005	6.01081	0.0203481	18.7109	1.5211e-05	0.000518374	5.81528	3.07253	-1.89824
ENSECAG00000006819:E012	E012	8.43354	0.00995302	19.5245	9.93163e-06	0.000365982	4.06605	6.64902	1.48401
ENSECAG00000006847:E011	E011	18.8094	0.0312589	8.31273	0.00393683	0.0392467	9.24177	6.66684	-1.03745
ENSECAG00000006857:E006	E006	27.6749	0.00411872	37.1642	1.08587e-09	1.59703e-07	10.7101	7.82349	-1.02949
ENSECAG00000006859:E017	E017	4.08763	0.013801	11.6922	0.000627635	0.00993717	4.72579	2.89712	-1.44476
ENSECAG00000006859:E018	E018	106.782	0.0419752	19.3174	1.10693e-05	0.000401872	13.6002	17.7036	1.04309
ENSECAG00000006876:E060	E060	4.26286	0.0118225	8.71231	0.00316069	0.0333978	4.64996	2.93523	-1.35817
ENSECAG00000006886+ENSECAG00000008508:E003	E003	29.8274	0.014648	42.2276	8.12437e-11	1.65037e-08	7.61096	10.7097	1.11646
ENSECAG00000006886+ENSECAG00000008508:E009	E009	19.6594	0.0097216	32.9385	9.51204e-09	1.04087e-06	6.36557	8.80531	1.02227
ENSECAG00000006886+ENSECAG00000008508:E011	E011	35.2178	0.0356893	44.7129	2.28152e-11	5.58035e-09	7.26958	11.7862	1.59224
ENSECAG00000006890:E019	E019	161.934	0.0535536	39.3924	3.46649e-10	5.74361e-08	13.878	21.2543	1.78815
ENSECAG00000006892:E002	E002	2.81531	0.0148979	11.6465	0.000643233	0.0101244	2.09318	4.16059	2.01273
ENSECAG00000006915:E007	E007	9.3813	0.0161189	9.95587	0.00160338	0.0202971	6.99477	4.70157	-1.20914
ENSECAG00000006915:E008	E008	88.5331	0.0687743	12.5768	0.00039056	0.0069521	17.7177	12.8507	-1.25452
ENSECAG00000006920:E008	E008	3.95145	0.0122331	8.40078	0.00375061	0.0379608	2.89316	4.68984	1.42593
ENSECAG00000006920:E015	E015	11.724	0.0259651	15.7042	7.40595e-05	0.00185392	4.95314	7.7304	1.36679
ENSECAG00000006925:E004	E004	23.5784	0.00960181	40.414	2.05467e-10	3.64971e-08	7.49446	10.3611	1.05279
ENSECAG00000006955:E002	E002	2.49414	0.0142624	12.374	0.000435364	0.00752715	1.97077	4.15655	2.18491
ENSECAG00000006955:E003	E003	16.1242	0.0194942	14.912	0.000112642	0.00258672	6.29148	8.88498	1.0875
ENSECAG00000006964:E005	E005	61.8754	0.0240899	30.8492	2.78873e-08	2.61408e-06	11.3394	15.1883	1.07216
ENSECAG00000006975:E007	E007	51.3854	0.0155431	49.9957	1.54081e-12	4.93325e-10	14.6758	10.2113	-1.29715
ENSECAG00000006981:E025	E025	3.51701	0.0129411	11.3382	0.000759303	0.0115494	4.44702	2.42836	-1.77848
ENSECAG00000006981:E030	E030	21.1578	0.00364736	29.4387	5.7714e-08	4.85434e-06	9.72908	6.83032	-1.13196
ENSECAG00000006981:E044	E044	11.3918	0.0386652	8.40549	0.0037409	0.0378872	4.90735	7.24734	1.19162
ENSECAG00000006981:E052	E052	3.6263	0.0180157	8.67313	0.00322935	0.0338795	4.53318	2.73513	-1.48867
ENSECAG00000006984:E010	E010	7.31589	0.0160674	9.85408	0.00169455	0.0211044	6.13791	4.15814	-1.17152
ENSECAG00000006991:E019	E019	5.06218	0.00850886	8.86848	0.00290136	0.0313603	3.49155	5.21402	1.19239
ENSECAG00000006997:E010	E010	16.6066	0.0102159	12.9284	0.000323628	0.00601934	5.68493	7.94363	1.03718
ENSECAG00000007007:E011	E011	13.7792	0.0040442	20.4383	6.15849e-06	0.000248004	4.71436	7.4718	1.40746
ENSECAG00000007007:E013	E013	15.868	0.0168245	22.7847	1.812e-06	8.98345e-05	4.71334	8.01489	1.63012
ENSECAG00000007066:E007	E007	5.76575	0.0140115	8.80161	0.00300964	0.0322	3.64221	5.39081	1.16857
ENSECAG00000007095:E014	E014	10.5451	0.0861594	8.01413	0.00464137	0.0441702	7.25787	4.96095	-1.16358
ENSECAG00000007104:E008	E008	4.20508	0.0126827	15.5449	8.05694e-05	0.0019862	2.61451	5.01986	1.92553
ENSECAG00000007123:E002	E002	11.7837	0.0213461	9.76202	0.00178154	0.0218959	5.20635	7.55724	1.14535
ENSECAG00000007124:E016	E016	15.3843	0.0103892	27.735	1.39124e-07	1.02501e-05	5.63913	8.39436	1.23807
ENSECAG00000007125:E019	E019	2.72599	0.0136482	8.11207	0.00439714	0.0425135	4.03776	2.31326	-1.63314
ENSECAG00000007125:E032	E032	7.55782	0.0276919	10.4655	0.00121624	0.0164063	6.37322	4.22141	-1.24214
ENSECAG00000007150:E005	E005	7.51309	0.156312	8.22158	0.00413951	0.0407364	3.29704	6.52573	2.04448
ENSECAG00000007150:E006	E006	44.6425	0.055941	62.4065	2.79396e-15	1.76728e-12	6.53341	14.6624	2.72477
ENSECAG00000007150:E015	E015	10.3053	0.00550223	21.0286	4.5247e-06	0.000192367	4.40294	7.2238	1.50545
ENSECAG00000007156:E003	E003	6.00136	0.044127	8.17374	0.00425012	0.0415084	3.4027	5.50141	1.43025
ENSECAG00000007177:E005	E005	10.9797	0.0257645	11.7246	0.000616809	0.00979766	7.18231	4.88754	-1.17555
ENSECAG00000007187:E039	E039	20.167	0.0351636	15.7457	7.24539e-05	0.00182076	5.6377	8.91897	1.43477
ENSECAG00000007192:E005	E005	98.1816	0.0192597	30.3428	3.6204e-08	3.23021e-06	18.0584	13.4247	-1.1758
ENSECAG00000007192:E009	E009	25.2448	0.0270308	12.9535	0.000319319	0.00595913	7.35205	10.1734	1.05148
ENSECAG00000007192:E017	E017	100.944	0.0651832	36.9655	1.20238e-09	1.74204e-07	10.2773	18.1459	2.13651
ENSECAG00000007192:E019	E019	83.0932	0.00265921	133.311	7.72837e-31	8.58975e-27	11.1238	16.5452	1.48002
ENSECAG00000007200:E016	E016	8.3263	0.0164988	9.59696	0.001949	0.0234368	6.19935	4.36432	-1.05825
ENSECAG00000007228:E011	E011	5.31476	0.0270593	17.8164	2.43277e-05	0.000754381	5.89294	3.49597	-1.55955
ENSECAG00000007231:E007	E007	18.4688	0.090411	10.1264	0.00146161	0.0189092	5.94716	8.55957	1.13897
ENSECAG00000007262:E027	E027	3.9649	0.00980435	9.49434	0.00206107	0.0244183	2.82512	4.58529	1.42819
ENSECAG00000007262:E039	E039	3.73496	0.0300117	15.6827	7.49062e-05	0.0018721	2.10919	4.62654	2.30651
ENSECAG00000007262:E049	E049	10.3267	0.0430422	10.5295	0.00117487	0.0159858	4.74376	7.04608	1.20519
ENSECAG00000007272:E038	E038	12.5988	0.0405263	13.0486	0.000303513	0.0057149	7.81697	4.97981	-1.38594
ENSECAG00000007302:E003	E003	8.97696	0.0336618	8.62024	0.00332448	0.0345929	6.37224	4.55807	-1.0133
ENSECAG00000007305:E005	E005	23.9891	0.0576435	9.75414	0.00178919	0.0219666	3.8066	6.90335	1.79543
ENSECAG00000007305:E011	E011	15.3644	0.0629947	9.78489	0.00175952	0.0216914	8.12375	5.17959	-1.3901
ENSECAG00000007317:E002	E002	2.30803	0.0356433	8.85434	0.00292393	0.0315212	1.97547	3.12779	1.33981
ENSECAG00000007323:E025	E025	8.42533	0.011611	12.0029	0.000531167	0.00874991	6.66247	4.57219	-1.14143
ENSECAG00000007329:E006	E006	6.13924	0.0213574	11.9678	0.000541273	0.00886758	5.65836	3.48711	-1.44345
ENSECAG00000007334:E003	E003	2.52235	0.0769971	8.79117	0.00302691	0.0323444	1.77571	3.89387	2.29401
ENSECAG00000007334:E012	E012	4.32597	0.039305	12.4108	0.000426865	0.00742144	2.77566	5.17658	1.84335
ENSECAG00000007337:E020	E020	6.69035	0.00940756	9.23847	0.00236983	0.0270904	5.7921	3.91749	-1.17113
ENSECAG00000007359:E003	E003	28.9621	0.012397	33.6671	6.5398e-09	7.51005e-07	6.44795	10.3317	1.51122
ENSECAG00000007369:E026	E026	26.2538	0.0330292	15.2279	9.5287e-05	0.0022616	7.44722	10.3259	1.06119
ENSECAG00000007375:E015	E015	4.17774	0.0115807	9.10629	0.00254732	0.0285678	2.73119	4.59652	1.53428
ENSECAG00000007385:E002	E002	4.11077	0.0361165	8.69519	0.00319051	0.0336352	2.69639	4.46108	1.48255
ENSECAG00000007410:E020	E020	4.08066	0.0149687	8.05432	0.00453953	0.043501	4.73273	2.94777	-1.39844
ENSECAG00000007411:E003	E003	3.53712	0.0275158	14.2146	0.000163099	0.00347926	1.54186	4.26457	2.97281
ENSECAG00000007420:E034	E034	4.81807	0.0172442	9.2598	0.00234239	0.0268834	4.80124	3.00468	-1.38547
ENSECAG00000007461:E005	E005	3.37688	0.0216473	10.1531	0.00144059	0.0187082	2.26508	4.38357	1.93836
ENSECAG00000007470:E008	E008	9.32876	0.00612709	13.7655	0.00020711	0.00422484	6.77755	4.78793	-1.05667
ENSECAG00000007470:E019	E019	6.66741	0.00778522	11.2736	0.000786179	0.0118379	3.58378	5.63086	1.34815
ENSECAG00000007477:E004	E004	4.11046	0.0991333	13.6538	0.0002198	0.00442913	5.06379	2.37937	-2.22641
ENSECAG00000007498:E008	E008	2.83781	0.0142186	8.65854	0.00325532	0.034083	3.87219	2.16455	-1.70253
ENSECAG00000007498:E009	E009	7.04369	0.00883776	9.24507	0.00236131	0.0270208	5.75281	4.07861	-1.03109
ENSECAG00000007508:E001	E001	4.33878	0.00789166	25.6626	4.06634e-07	2.54931e-05	1.9467	5.16273	2.86815
ENSECAG00000007508:E003	E003	121.482	0.0459325	12.4182	0.000425179	0.00739805	18.9037	14.7305	-1.02489
ENSECAG00000007508:E006	E006	157.547	0.019636	45.0268	1.94357e-11	4.90955e-09	20.8961	15.6716	-1.23946
ENSECAG00000007508:E009	E009	114.652	0.0299035	29.6578	5.1545e-08	4.41177e-06	13.9044	18.3982	1.12553
ENSECAG00000007513:E015	E015	2.96633	0.0864292	9.79291	0.00175186	0.0216141	4.60729	2.41961	-1.89457
ENSECAG00000007513:E016	E016	11.1909	0.00629375	23.3092	1.37935e-06	7.14489e-05	7.84363	4.95614	-1.41103
ENSECAG00000007522:E006	E006	9.8627	0.00476943	11.0294	0.000896779	0.0130219	4.30521	6.45259	1.22182
ENSECAG00000007532:E007	E007	17.5097	0.00406488	25.0778	5.50623e-07	3.28525e-05	9.13738	6.50064	-1.0782
ENSECAG00000007532:E015	E015	7.09048	0.00586309	13.4849	0.000240494	0.00476468	6.12998	4.03222	-1.25872
ENSECAG00000007541:E002	E002	8.55107	0.00564024	9.85641	0.00169241	0.0210879	6.55175	4.63313	-1.05014
ENSECAG00000007559:E009	E009	2.31977	0.0518686	11.31	0.000770907	0.0116734	1.38307	3.72742	2.88894
ENSECAG00000007559:E027	E027	2.92802	0.0121496	8.82045	0.00297874	0.0319658	4.09641	2.27879	-1.71956
ENSECAG00000007573:E020	E020	7.07309	0.0215934	11.0763	0.000874396	0.0127945	5.90107	3.81826	-1.30374
ENSECAG00000007573:E029	E029	14.9293	0.00406208	30.8992	2.7179e-08	2.56313e-06	5.52919	8.58888	1.37152
ENSECAG00000007573:E030	E030	4.19096	0.0124005	11.6282	0.000649585	0.0102037	4.65952	2.60745	-1.71027
ENSECAG00000007601:E004	E004	18.4552	0.0341179	12.6115	0.000383377	0.0068632	9.21603	6.64114	-1.04025
ENSECAG00000007621:E007	E007	22.287	0.012999	28.9219	7.53546e-08	6.10067e-06	7.00746	10.4297	1.28543
ENSECAG00000007621:E012	E012	40.013	0.0306197	20.1689	7.08953e-06	0.000278998	9.36761	12.9041	1.10355
ENSECAG00000007621:E018	E018	10.935	0.0630332	14.6378	0.000130272	0.00290746	4.51763	7.84834	1.69001
ENSECAG00000007623:E002	E002	13.0467	0.00556328	20.8232	5.03694e-06	0.000209452	8.25398	5.68186	-1.16107
ENSECAG00000007623:E003	E003	52.6557	0.00990614	33.1081	8.71766e-09	9.70317e-07	9.36645	12.6861	1.04224
ENSECAG00000007644:E003	E003	13.2294	0.0718423	9.38401	0.00218887	0.025552	7.98357	5.38248	-1.21873
ENSECAG00000007655:E006	E006	19.1339	0.00958687	26.5406	2.58057e-07	1.71748e-05	9.26571	6.33727	-1.20224
ENSECAG00000007657:E003	E003	12.8086	0.0247679	26.2422	3.01162e-07	1.96569e-05	8.32287	4.65869	-1.78545
ENSECAG00000007657:E006	E006	31.0782	0.00830706	28.1844	1.10287e-07	8.42059e-06	8.14557	11.2163	1.05972
ENSECAG00000007660:E008	E008	8.60709	0.00905182	12.1499	0.0004909	0.00824368	6.48737	4.59282	-1.04577
ENSECAG00000007663+ENSECAG00000039479+ENSECAG00000028822+ENSECAG00000030155:E021	E021	40.8932	0.0633904	25.3198	4.85686e-07	2.96371e-05	13.0148	7.96806	-1.65771
ENSECAG00000007671:E017	E017	15.098	0.025752	8.85488	0.00292306	0.0315212	5.29365	7.84538	1.21351
ENSECAG00000007671:E020	E020	178.994	0.0206231	23.6833	1.13562e-06	6.08497e-05	16.1283	20.4273	1.01866
ENSECAG00000007671:E021	E021	5.83434	0.011211	17.771	2.49158e-05	0.000768028	5.92889	3.55478	-1.52898
ENSECAG00000007672:E037	E037	16.9932	0.0185772	30.8081	2.84841e-08	2.66041e-06	8.83666	5.56755	-1.44262
ENSECAG00000007672:E040	E040	2.44515	0.0721795	8.87169	0.00289627	0.0313357	3.72859	1.77464	-2.16763
ENSECAG00000007682:E008	E008	43.172	0.0051147	40.312	2.16475e-10	3.81045e-08	9.15481	12.7411	1.13285
ENSECAG00000007703:E013	E013	7.51985	0.00632969	11.5803	0.000666558	0.0104156	4.20853	6.09962	1.11661
ENSECAG00000007703:E014	E014	8.48473	0.00505458	13.2806	0.000268161	0.00517961	4.40929	6.40866	1.12973
ENSECAG00000007715:E015	E015	10.4891	0.00400123	53.9238	2.08419e-13	7.9879e-11	3.17192	7.69756	2.67342
ENSECAG00000007715:E017	E017	3.41178	0.0191826	10.0445	0.001528	0.0195851	4.35681	2.42406	-1.72265
ENSECAG00000007715:E021	E021	9.39845	0.0050611	25.4264	4.59579e-07	2.83105e-05	3.92463	6.98635	1.74235
ENSECAG00000007717:E010	E010	5.44222	0.00738693	10.8485	0.000988737	0.013989	5.43646	3.57877	-1.24584
ENSECAG00000007738:E010	E010	7.29774	0.00754464	12.3919	0.000431193	0.0074712	5.9827	3.95936	-1.23836
ENSECAG00000007743:E014	E014	25.5313	0.0051724	39.7736	2.85175e-10	4.84437e-08	10.718	7.68378	-1.08905
ENSECAG00000007744:E004	E004	6.28779	0.00702655	12.3266	0.000446552	0.00767963	3.80433	5.67128	1.19369
ENSECAG00000007751:E008	E008	7.68262	0.0046391	10.884	0.000969997	0.0137891	3.39411	5.86376	1.6314
ENSECAG00000007751:E015	E015	3.84057	0.0232939	15.8984	6.6835e-05	0.00170489	4.98015	2.67779	-1.83188
ENSECAG00000007751:E017	E017	5.0429	0.0079339	10.0399	0.00153189	0.0196188	5.09095	3.43006	-1.17275
ENSECAG00000007770:E021	E021	87.135	0.0521432	17.9624	2.25308e-05	0.000711131	17.2825	12.5605	-1.23238
ENSECAG00000007796:E023	E023	3.33686	0.0300327	19.0391	1.28068e-05	0.000449839	4.89399	2.09944	-2.48814
ENSECAG00000007797:E008	E008	12.9216	0.0236244	9.8478	0.00170035	0.0211516	5.41584	7.65375	1.06633
ENSECAG00000007800:E003	E003	4.42316	0.00932036	12.5521	0.00039577	0.00703006	2.77339	4.87128	1.66313
ENSECAG00000007801:E002	E002	2.44469	0.0279648	20.1039	7.33477e-06	0.000286764	1.2317	4.18306	3.56558
ENSECAG00000007801:E009	E009	9.81105	0.00648277	14.3485	0.000151902	0.00329017	6.61866	4.59254	-1.10778
ENSECAG00000007814:E004	E004	8.52886	0.0246288	13.4128	0.000249909	0.004905	6.35815	3.97388	-1.414
ENSECAG00000007814:E009	E009	17.8342	0.00364849	26.6619	2.42358e-07	1.62271e-05	8.68891	5.95653	-1.18261
ENSECAG00000007820:E002	E002	2.75424	0.0309612	9.07893	0.00258571	0.028871	2.08979	4.06276	1.94688
ENSECAG00000007820:E004	E004	19.1342	0.00265761	31.081	2.47488e-08	2.3684e-06	6.58655	9.3945	1.12875
ENSECAG00000007827:E003	E003	5.21626	0.00969537	8.4815	0.00358776	0.0367042	3.58508	5.17171	1.09
ENSECAG00000007827:E021	E021	6.59033	0.0080823	11.3066	0.000772313	0.0116833	3.91902	5.74798	1.14672
ENSECAG00000007845:E015	E015	13.883	0.0122147	20.2463	6.8084e-06	0.00026998	8.08822	5.60788	-1.13603
ENSECAG00000007845:E019	E019	6.89229	0.0467944	7.99282	0.00469632	0.0445667	3.7252	5.84564	1.34783
ENSECAG00000007872:E003	E003	15.0384	0.0337279	16.7679	4.22417e-05	0.00117628	8.33922	5.48264	-1.30221
ENSECAG00000007885:E004	E004	4.80242	0.0106786	17.7622	2.50305e-05	0.000770342	2.51735	5.17872	2.12968
ENSECAG00000007907:E006	E006	3.26791	0.0142719	8.05265	0.0045437	0.0435203	3.62823	1.89033	-1.90394
ENSECAG00000007916:E006	E006	13.2131	0.0436252	11.3453	0.000756372	0.0115206	5.68752	7.96151	1.04294
ENSECAG00000007945:E007	E007	10.4654	0.0170904	10.3309	0.00130824	0.0173752	7.22974	5.15885	-1.03385
ENSECAG00000007945:E016	E016	48.5481	0.0121349	28.173	1.10939e-07	8.45375e-06	9.76843	13.1212	1.02586
ENSECAG00000007961:E028	E028	9.80714	0.00588983	32.3102	1.31422e-08	1.38174e-06	4.44355	7.32434	1.5214
ENSECAG00000007962:E007	E007	7.79452	0.00665669	19.2019	1.17597e-05	0.000421044	3.63347	6.28558	1.64324
ENSECAG00000007963:E013	E013	3.22709	0.014448	17.1787	3.40221e-05	0.000985476	4.78034	2.30143	-2.1506
ENSECAG00000007964:E002	E002	6.87678	0.00706483	36.2143	1.76766e-09	2.41524e-07	6.15744	3.33383	-1.83334
ENSECAG00000007978:E003	E003	35.6469	0.0290387	21.7769	3.06263e-06	0.000139917	8.64129	11.9669	1.09645
ENSECAG00000008002:E002	E002	36.1493	0.0164329	65.4301	6.02116e-16	4.07355e-13	8.32569	11.4072	1.04827
ENSECAG00000008002:E003	E003	242.789	0.056257	18.7638	1.47948e-05	0.000507077	23.7765	18.8042	-1.11665
ENSECAG00000008015:E005	E005	13.9632	0.00680158	30.4197	3.47982e-08	3.12268e-06	4.76149	7.8701	1.54178
ENSECAG00000008017:E015	E015	19.8169	0.00557057	40.932	1.57623e-10	2.91985e-08	10.0866	6.59191	-1.36234
ENSECAG00000008029:E008	E008	19.3253	0.00319368	40.3926	2.07725e-10	3.67305e-08	9.99219	6.45778	-1.39428
ENSECAG00000008029:E015	E015	17.2417	0.0417916	9.99945	0.00156587	0.0199359	9.03034	6.41599	-1.08009
ENSECAG00000008041:E006	E006	5.33028	0.0073766	10.944	0.000939064	0.0134824	5.36854	3.45026	-1.3155
ENSECAG00000008042:E003	E003	2.32726	0.0185292	12.4451	0.000419094	0.00732234	1.78941	3.8975	2.27447
ENSECAG00000008051:E027	E027	3.81487	0.0503265	11.3276	0.000763622	0.0115925	2.31586	4.83282	2.1651
ENSECAG00000008059:E005	E005	10.795	0.00607217	29.2984	6.20471e-08	5.15747e-06	6.92419	3.84082	-1.77836
ENSECAG00000008071:E006	E006	22.8362	0.0264346	29.4389	5.77088e-08	4.85434e-06	10.307	6.88655	-1.29961
ENSECAG00000008071:E011	E011	11.4916	0.0378851	8.27953	0.00400945	0.0397854	4.86227	6.94492	1.08628
ENSECAG00000008076:E009	E009	7.65841	0.00956367	14.052	0.000177828	0.00373525	6.02956	3.86654	-1.33235
ENSECAG00000008082:E003	E003	4.69045	0.0112624	12.5809	0.000389701	0.00694446	5.34221	3.02637	-1.68537
ENSECAG00000008082:E005	E005	18.3445	0.0288613	35.8224	2.16143e-09	2.87952e-07	10.3455	6.05171	-1.7103
ENSECAG00000008099:E002	E002	7.00344	0.0420475	10.3844	0.00127087	0.016992	3.70972	5.95006	1.41409
ENSECAG00000008100:E038	E038	9.65978	0.00568348	16.2898	5.43559e-05	0.00144482	4.56189	6.8605	1.23894
ENSECAG00000008102:E007	E007	16.94	0.0308487	16.6027	4.60863e-05	0.00126076	5.87434	8.94288	1.31846
ENSECAG00000008105:E008	E008	4.08966	0.0325506	16.1116	5.97163e-05	0.00155855	2.57071	5.05189	1.99392
ENSECAG00000008109:E008	E008	56.6824	0.00933633	44.9579	2.01321e-11	5.06898e-09	10.1021	14.707	1.3414
ENSECAG00000008109:E010	E010	15.7243	0.00429757	29.7131	5.0095e-08	4.30187e-06	8.58054	5.86104	-1.19133
ENSECAG00000008118:E006	E006	8.50864	0.00921462	11.3668	0.000747681	0.0114218	4.1671	6.14516	1.16875
ENSECAG00000008131:E032	E032	4.23199	0.0134446	8.33957	0.00387907	0.0388703	2.71753	4.64948	1.58313
ENSECAG00000008131:E046	E046	32.2151	0.0152739	23.017	1.60574e-06	8.10704e-05	11.6464	8.64253	-1.00047
ENSECAG00000008131:E051	E051	7.91587	0.0084283	8.01079	0.00464995	0.0442214	4.19728	6.01372	1.0812
ENSECAG00000008141:E025	E025	4.94495	0.00825905	29.3318	6.09881e-08	5.0803e-06	1.97184	5.41582	2.97527
ENSECAG00000008163:E018	E018	14.5289	0.00377628	48.6872	3.00219e-12	9.01838e-10	4.72405	8.62276	1.85772
ENSECAG00000008163:E021	E021	4.46792	0.0159328	8.57629	0.00340568	0.0352774	4.98563	3.09199	-1.41454
ENSECAG00000008167:E007	E007	23.2697	0.0224703	13.4617	0.000243479	0.00480791	7.3026	9.98374	1.00957
ENSECAG00000008167:E012	E012	3.62485	0.0114763	10.3515	0.0012937	0.0172173	4.3548	2.48332	-1.6509
ENSECAG00000008168:E016	E016	3.41982	0.0212351	11.4684	0.000707903	0.010943	4.721	2.64739	-1.7051
ENSECAG00000008178:E015	E015	3.65706	0.0116281	9.82519	0.00172138	0.0213463	2.73802	4.59575	1.52649
ENSECAG00000008214:E016	E016	2.91021	0.0828503	8.311	0.00394056	0.0392703	4.03448	1.93948	-2.14299
ENSECAG00000008237:E005	E005	10.735	0.03063	10.7926	0.00101905	0.0143258	6.53208	4.43501	-1.17119
ENSECAG00000008242:E011	E011	4.76862	0.0888207	7.80305	0.0052158	0.0479782	3.06264	4.68031	1.25321
ENSECAG00000008242:E012	E012	8.81248	0.0600976	10.4915	0.00119924	0.016242	4.31715	6.13867	1.06044
ENSECAG00000008252:E010	E010	6.38766	0.0202311	18.3134	1.87383e-05	0.000613328	3.24623	5.95037	1.80696
ENSECAG00000008260:E011	E011	5.0004	0.0118529	8.00858	0.00465563	0.0442646	5.07193	3.36596	-1.21696
ENSECAG00000008285:E008	E008	2.69548	0.0124172	13.6935	0.000215194	0.0043521	1.83164	4.10155	2.35789
ENSECAG00000008291:E039	E039	3.651	0.00880117	11.4265	0.000724026	0.0111173	2.55255	4.60266	1.73567
ENSECAG00000008317:E022	E022	2.8112	0.138364	10.3677	0.00128236	0.0170927	2.01418	4.24099	2.18132
ENSECAG00000008317:E050	E050	23.3175	0.00271251	124.208	7.58426e-29	7.37588e-25	5.98584	11.0149	1.95735
ENSECAG00000008390:E001	E001	9.19614	0.00673757	22.3864	2.22945e-06	0.00010767	6.73576	4.06677	-1.52359
ENSECAG00000008390:E002	E002	37.1799	0.00543936	57.3389	3.66829e-14	1.67883e-11	8.79138	12.2607	1.12681
ENSECAG00000008395:E008	E008	52.2299	0.00155103	75.9804	2.86492e-18	3.37721e-15	10.0175	13.7775	1.12225
ENSECAG00000008399:E003	E003	41.0085	0.043895	30.811	2.84428e-08	2.65975e-06	8.37501	13.2213	1.55614
ENSECAG00000008399:E014	E014	14.1582	0.00968205	42.8431	5.93098e-11	1.27282e-08	4.61362	8.54195	1.89801
ENSECAG00000008399:E016	E016	104.907	0.00384409	101.807	6.11925e-24	2.50573e-20	13.7536	17.9787	1.067
ENSECAG00000008428:E003	E003	4.8434	0.0920146	8.67232	0.0032308	0.0338855	5.39145	2.9535	-1.78443
ENSECAG00000008447:E004	E004	4.60448	0.018425	14.506	0.000139711	0.00306969	2.85688	5.0893	1.70788
ENSECAG00000008450:E004	E004	9.4632	0.00477023	18.9133	1.36797e-05	0.000475138	6.95195	4.85522	-1.09378
ENSECAG00000008450:E013	E013	43.7632	0.0111012	51.1343	8.62599e-13	2.91791e-10	13.3602	9.75482	-1.09676
ENSECAG00000008450:E014	E014	3.27246	0.0121025	8.11172	0.004398	0.042515	4.29616	2.81232	-1.24747
ENSECAG00000008458:E016	E016	12.3252	0.0374014	13.393	0.000252563	0.00493716	7.87567	5.13564	-1.31705
ENSECAG00000008465:E014	E014	7.52471	0.0286759	9.52224	0.00202997	0.0241936	4.17391	6.21494	1.1985
ENSECAG00000008468:E008	E008	4.80998	0.0190328	7.76535	0.00532579	0.0487103	4.58118	3.00309	-1.24678
ENSECAG00000008471:E011	E011	15.5301	0.019943	16.0879	6.04697e-05	0.00157189	5.66657	8.53105	1.27531
ENSECAG00000008478:E002	E002	2.94573	0.0231334	7.72512	0.00544577	0.0494793	2.65985	3.8038	1.04967
ENSECAG00000008479:E006	E006	6.31652	0.00696916	12.163	0.000487469	0.00819845	3.90785	5.89538	1.23224
ENSECAG00000008488:E021	E021	5.6692	0.00920565	11.5132	0.000691046	0.0107317	4.97596	3.03564	-1.4626
ENSECAG00000008495:E006	E006	15.1321	0.0857556	9.20569	0.00241264	0.0274508	5.12436	8.24781	1.47081
ENSECAG00000008495:E018	E018	11.5373	0.0732164	12.8973	0.000329053	0.00610401	4.13491	7.51495	1.81607
ENSECAG00000008516:E002	E002	8.4004	0.0258559	12.5137	0.000403985	0.00714012	4.42605	6.56209	1.19136
ENSECAG00000008523:E018	E018	5.04433	0.0182958	8.50476	0.00354218	0.0363766	4.86619	3.00826	-1.42223
ENSECAG00000008527:E007	E007	2.40172	0.0145675	8.85456	0.00292357	0.0315212	3.70908	1.95232	-1.87525
ENSECAG00000008529:E021	E021	17.2696	0.00476847	20.871	4.91281e-06	0.000205369	5.80393	8.52784	1.20129
ENSECAG00000008529:E022	E022	6.12095	0.0104872	12.0352	0.000522053	0.00864371	5.64417	3.56851	-1.36789
ENSECAG00000008534:E004	E004	11.2444	0.0372327	16.5205	4.81257e-05	0.00130598	7.85324	4.97924	-1.40096
ENSECAG00000008534:E009	E009	5.91186	0.00904718	12.8578	0.000336068	0.00620326	2.7443	5.04805	1.80091
ENSECAG00000008536+ENSECAG00000012818+ENSECAG00000018986:E006	E006	9.47454	0.00558838	11.7937	0.0005943	0.00951002	6.72229	4.70125	-1.08596
ENSECAG00000008536+ENSECAG00000012818+ENSECAG00000018986:E022	E022	4.75945	0.0100565	9.91276	0.00164137	0.0206337	4.96235	3.04492	-1.44544
ENSECAG00000008536+ENSECAG00000012818+ENSECAG00000018986:E024	E024	28.2264	0.00401456	31.7254	1.77585e-08	1.79668e-06	10.813	7.75609	-1.08958
ENSECAG00000008538:E015	E015	5.36304	0.0124767	7.84936	0.00508386	0.0470538	3.61394	5.27489	1.12591
ENSECAG00000008538:E022	E022	6.73688	0.0218815	11.2952	0.000777098	0.011742	3.84135	5.96055	1.31651
ENSECAG00000008559:E004	E004	18.7728	0.0553712	14.4797	0.000141677	0.00310413	9.66561	6.44114	-1.29159
ENSECAG00000008561:E007	E007	5.83759	0.0396776	10.9088	0.000957085	0.0136536	3.34677	5.75707	1.61678
ENSECAG00000008563:E019	E019	6.98165	0.00749036	8.191	0.00420988	0.0411944	5.6777	3.97341	-1.06856
ENSECAG00000008574:E002	E002	10.5195	0.0132709	11.544	0.000679692	0.0105721	7.17188	5.11859	-1.0323
ENSECAG00000008585:E017	E017	4.06367	0.0189774	9.84992	0.00169839	0.0211421	4.88633	3.00258	-1.44014
ENSECAG00000008601:E008	E008	149.531	0.0266044	36.2123	1.76948e-09	2.41524e-07	20.4663	15.1677	-1.27083
ENSECAG00000008614:E022	E022	8.76042	0.0074658	12.9557	0.000318951	0.00595514	4.50119	6.61338	1.16525
ENSECAG00000008627:E011	E011	3.70546	0.0649464	8.99997	0.00269983	0.0297567	4.69196	2.62305	-1.71361
ENSECAG00000008638+ENSECAG00000003345:E040	E040	14.0561	0.00957227	25.1638	5.26614e-07	3.1738e-05	5.41622	8.21676	1.29168
ENSECAG00000008642:E012	E012	14.9875	0.0449387	10.4289	0.00124057	0.0166756	5.49483	7.96726	1.14975
ENSECAG00000008647:E008	E008	10.5554	0.0241174	10.5572	0.00115738	0.0158005	7.20855	5.00176	-1.11764
ENSECAG00000008651:E001	E001	2.62497	0.0119156	12.7822	0.000349936	0.00639251	1.4736	3.90147	2.8402
ENSECAG00000008651:E009	E009	2.66359	0.0333548	8.55049	0.0034543	0.0356812	4.00047	2.1389	-1.83361
ENSECAG00000008651:E015	E015	3.63821	0.118044	9.12085	0.00252713	0.0284044	1.79628	4.36572	2.59982
ENSECAG00000008662:E005	E005	24.2554	0.00497833	41.4279	1.22298e-10	2.33363e-08	6.39916	9.81145	1.36146
ENSECAG00000008679:E013	E013	5.53988	0.0156129	9.11565	0.00253432	0.0284648	2.8429	4.88905	1.6017
ENSECAG00000008680:E011	E011	4.76802	0.00792797	9.6236	0.00192093	0.0231869	3.21519	5.05643	1.34232
ENSECAG00000008684:E046	E046	10.1802	0.00708518	10.7261	0.00105637	0.0147211	4.84399	6.75772	1.01274
ENSECAG00000008684:E053	E053	4.33651	0.0117599	9.47926	0.00207808	0.0245637	4.84473	2.9594	-1.45692
ENSECAG00000008693:E001	E001	3.03296	0.0115623	7.77046	0.00531075	0.0486274	1.65621	3.67665	2.3265
ENSECAG00000008693:E008	E008	2.91839	0.0120126	9.34906	0.002231	0.0259305	4.32401	2.40533	-1.72276
ENSECAG00000008693:E011	E011	7.39885	0.116749	7.74221	0.00539448	0.0491623	6.62405	4.05011	-1.48401
ENSECAG00000008695:E009	E009	10.5594	0.0222451	18.6146	1.59995e-05	0.000539805	4.69862	6.98676	1.20744
ENSECAG00000008695:E017	E017	10.3535	0.00419336	54.5992	1.47796e-13	5.8832e-11	3.55858	7.40408	2.21291
ENSECAG00000008695:E022	E022	18.2528	0.0224851	45.0314	1.93902e-11	4.90955e-09	5.32604	9.30713	1.74614
ENSECAG00000008705:E016	E016	13.8527	0.00531431	15.1377	9.99499e-05	0.00234721	5.60317	7.79196	1.01997
ENSECAG00000008722:E015	E015	7.20475	0.0108023	9.87014	0.00167983	0.0209681	5.93029	4.06324	-1.13481
ENSECAG00000008748:E005	E005	9.71714	0.0130261	12.6368	0.000378218	0.00678959	4.13965	6.44622	1.33523
ENSECAG00000008748:E008	E008	16.3374	0.00365068	15.3095	9.12588e-05	0.00217862	5.68384	7.88704	1.01505
ENSECAG00000008754:E022	E022	3.7236	0.0154446	8.28607	0.00399503	0.039681	4.74397	2.967	-1.38651
ENSECAG00000008773:E010	E010	3.71917	0.00977341	9.99255	0.00157175	0.0199943	2.55744	4.36831	1.57436
ENSECAG00000008773:E027	E027	6.75442	0.051205	11.7301	0.000614984	0.00977581	3.58039	6.00492	1.54673
ENSECAG00000008807:E008	E008	5.04952	0.0262056	11.0742	0.000875366	0.0128017	3.37893	5.42669	1.40949
ENSECAG00000008829:E011	E011	2.93827	0.106692	8.13431	0.00434354	0.0421314	3.97974	1.94605	-2.09273
ENSECAG00000008835:E027	E027	17.6966	0.00862714	31.628	1.86719e-08	1.86723e-06	5.53964	8.8419	1.45977
ENSECAG00000008835:E032	E032	28.7735	0.0440569	24.3368	8.0881e-07	4.55663e-05	6.76378	11.0734	1.59981
ENSECAG00000008840:E016	E016	13.3379	0.004712	29.2147	6.47853e-08	5.35077e-06	4.79156	7.83587	1.5091
ENSECAG00000008852:E049	E049	12.8231	0.0175093	16.3931	5.14723e-05	0.00138091	5.44396	7.89652	1.14955
ENSECAG00000008857:E012	E012	4.18458	0.043483	9.16198	0.00247095	0.0279415	4.7839	2.79673	-1.58444
ENSECAG00000008876:E023	E023	24.9418	0.00350248	40.9326	1.57575e-10	2.91985e-08	7.14213	10.5576	1.26738
ENSECAG00000008882:E016	E016	3.65133	0.0823915	8.38276	0.00378797	0.0382345	2.61099	4.54649	1.63301
ENSECAG00000008882:E020	E020	10.8132	0.0409459	12.7988	0.000346835	0.00634332	4.82357	7.16304	1.20663
ENSECAG00000008906:E015	E015	8.47008	0.0067568	12.9435	0.000321034	0.00598342	4.41851	6.54431	1.18806
ENSECAG00000008911:E007	E007	10.8628	0.0091641	16.2024	5.69219e-05	0.0014992	4.81007	7.34716	1.29448
ENSECAG00000008915:E005	E005	4.24707	0.128187	11.9844	0.000536481	0.00880669	2.30852	5.33537	2.47179
ENSECAG00000008915:E008	E008	17.1637	0.0300798	10.9049	0.000959112	0.0136743	8.53116	6.06279	-1.06944
ENSECAG00000008915:E022	E022	7.82994	0.0058331	12.5208	0.000402441	0.00712094	4.31022	6.35567	1.1718
ENSECAG00000008923:E019	E019	17.0784	0.00758476	15.9054	6.65901e-05	0.00170087	5.99898	8.49797	1.08921
ENSECAG00000008939:E006	E006	11.6564	0.0297538	12.8879	0.000330713	0.00612914	4.94199	7.45117	1.25753
ENSECAG00000008959:E005	E005	8.91335	0.051175	8.83754	0.00295097	0.0317439	6.87289	4.36695	-1.37465
ENSECAG00000008960:E019	E019	6.48146	0.00965401	10.5743	0.0011467	0.0156655	3.65708	5.65106	1.29934
ENSECAG00000008963:E030	E030	9.00895	0.00594077	24.7572	6.50269e-07	3.77554e-05	4.17735	6.98764	1.55804
ENSECAG00000008964:E006	E006	35.6402	0.0188735	40.6158	1.85304e-10	3.34501e-08	8.05043	12.0818	1.35749
ENSECAG00000008974:E007	E007	19.1884	0.0465148	11.6575	0.00063945	0.0100852	9.39386	6.65511	-1.09653
ENSECAG00000008974:E011	E011	13.2115	0.0203738	24.4976	7.44012e-07	4.23796e-05	4.53697	8.03181	1.75072
ENSECAG00000008974:E017	E017	15.6099	0.0314105	18.0732	2.12569e-05	0.000676967	5.28028	8.56218	1.5007
ENSECAG00000008993:E007	E007	7.04429	0.0102134	9.66065	0.00188257	0.0228392	3.81965	5.7822	1.24069
ENSECAG00000008993:E018	E018	12.0699	0.00359572	30.5198	3.3047e-08	2.99665e-06	4.39388	7.73072	1.72492
ENSECAG00000008993:E028	E028	21.0853	0.0217572	15.9636	6.45719e-05	0.00166022	6.65001	9.45584	1.12057
ENSECAG00000008993:E030	E030	22.0281	0.01667	18.5274	1.67479e-05	0.00056092	6.73743	9.68681	1.15996
ENSECAG00000009003:E012	E012	4.77137	0.0191222	9.19535	0.0024263	0.0275619	3.00016	4.8931	1.44666
ENSECAG00000009005:E004	E004	16.2949	0.0404102	8.95256	0.00277081	0.0303154	8.69025	6.14084	-1.08995
ENSECAG00000009005:E006	E006	7.00157	0.00603545	13.2198	0.000277007	0.00532008	3.84779	5.87258	1.26622
ENSECAG00000009005:E008	E008	45.6882	0.0294441	27.4408	1.61977e-07	1.16903e-05	9.40514	13.2146	1.17724
ENSECAG00000009015:E011	E011	194.568	0.12912	7.87621	0.00500894	0.0465487	16.3769	22.1353	1.3397
ENSECAG00000009015:E019	E019	5.88053	0.0504155	13.8751	0.000195367	0.00401745	5.34622	3.69613	-1.10014
ENSECAG00000009031:E024	E024	4.43688	0.021557	18.7255	1.50948e-05	0.000514864	2.72767	5.45372	2.05171
ENSECAG00000009031:E025	E025	3.19653	0.0102987	10.3123	0.00132144	0.0175117	2.49334	4.40464	1.67302
ENSECAG00000009033:E020	E020	14.6301	0.00448574	19.9351	8.01177e-06	0.000308122	5.70733	8.17096	1.11516
ENSECAG00000009038:E009	E009	3.8101	0.0457419	11.7495	0.000608588	0.00969479	4.67016	2.65962	-1.65928
ENSECAG00000009039:E012	E012	4.88056	0.0141196	9.58262	0.00196428	0.023584	3.24288	4.89434	1.21936
ENSECAG00000009055:E017	E017	7.92207	0.0134829	15.7731	7.14116e-05	0.00179863	4.0991	6.57105	1.42357
ENSECAG00000009071:E002	E002	9.53794	0.00577347	23.585	1.19518e-06	6.32135e-05	4.28912	7.03537	1.50082
ENSECAG00000009087:E002	E002	3.40386	0.0883852	8.8016	0.00300967	0.0322	2.27589	4.51934	2.01535
ENSECAG00000009087:E006	E006	6.72976	0.00622588	13.9097	0.000191808	0.00396294	3.69663	5.81237	1.35317
ENSECAG00000009087:E015	E015	11.8176	0.00854382	17.0564	3.62862e-05	0.00103754	5.16574	7.41736	1.11015
ENSECAG00000009099:E006	E006	25.3794	0.00496517	33.3449	7.71795e-09	8.72779e-07	10.6412	7.5154	-1.13443
ENSECAG00000009106:E005	E005	21.9492	0.0548519	18.352	1.83623e-05	0.000603302	5.82671	9.9175	1.68409
ENSECAG00000009111:E010	E010	3.58514	0.00914109	12.3415	0.000443003	0.00763378	2.45599	4.59721	1.84456
ENSECAG00000009113:E006	E006	6.26442	0.0652648	7.89055	0.00496938	0.0463027	5.81031	3.69455	-1.35375
ENSECAG00000009113:E013	E013	5.40552	0.00789727	19.8001	8.59803e-06	0.000326633	2.59285	5.43678	2.19025
ENSECAG00000009145:E007	E007	73.3642	0.0139126	38.5142	5.43566e-10	8.59563e-08	16.2833	12.2325	-1.08225
ENSECAG00000009156:E002	E002	5.00708	0.0135818	12.0085	0.000529579	0.00873856	2.9779	5.1263	1.60829
ENSECAG00000009156:E008	E008	3.45859	0.0146872	8.04533	0.0045621	0.0436295	4.39752	2.73019	-1.40343
ENSECAG00000009171:E008	E008	31.0554	0.0168159	23.7738	1.08349e-06	5.86216e-05	7.75611	11.1907	1.20759
ENSECAG00000009171:E020	E020	17.2387	0.0498964	13.6587	0.000219223	0.00441864	5.6295	8.83461	1.40831
ENSECAG00000009171:E038	E038	18.5166	0.0305708	12.0712	0.000512074	0.00852019	6.22404	8.98078	1.15547
ENSECAG00000009188:E003	E003	7.45209	0.0219987	8.41457	0.00372226	0.0377377	4.31071	6.11151	1.05131
ENSECAG00000009215:E005	E005	17.8494	0.0252632	13.7507	0.000208742	0.00424589	2.43787	6.04009	2.68981
ENSECAG00000009239:E012	E012	6.8785	0.019036	15.409	8.65769e-05	0.00209383	6.02813	3.58335	-1.55607
ENSECAG00000009239:E022	E022	4.65621	0.0104936	8.44415	0.0036622	0.0372702	3.07665	4.87708	1.36308
ENSECAG00000009258:E018	E018	4.97097	0.0092943	8.81	0.00299585	0.0320963	3.04869	4.58693	1.20639
ENSECAG00000009258:E019	E019	6.98226	0.0148798	10.771	0.00103104	0.0144508	3.71759	5.4469	1.13945
ENSECAG00000009261:E023	E023	86.3631	0.043716	17.7511	2.51777e-05	0.000773648	17.2366	12.2298	-1.31679
ENSECAG00000009278:E009	E009	9.52257	0.0140928	16.68	4.42458e-05	0.0012194	4.59619	6.9114	1.23955
ENSECAG00000009279:E011	E011	4.97702	0.0071196	7.74483	0.00538664	0.0491142	3.47028	5.13094	1.162
ENSECAG00000009290:E007	E007	4.93895	0.0621218	12.5927	0.000387247	0.0069134	2.53242	5.31338	2.18967
ENSECAG00000009290:E008	E008	43.2409	0.151533	14.7514	0.000122659	0.00277041	7.96837	14.0433	1.93937
ENSECAG00000009312:E008	E008	3.21503	0.00953007	9.30478	0.00228557	0.0263995	2.29667	4.19726	1.76896
ENSECAG00000009312:E018	E018	11.8	0.0717396	8.94979	0.00277502	0.0303446	4.87139	7.55848	1.34569
ENSECAG00000009318:E015	E015	250.133	0.0458357	25.0956	5.4556e-07	3.26756e-05	23.8957	18.5824	-1.19454
ENSECAG00000009318:E019	E019	74.962	0.0231703	44.7663	2.22009e-11	5.4834e-09	11.8394	15.8488	1.08929
ENSECAG00000009326:E018	E018	8.52779	0.0124585	9.94129	0.00161612	0.0204076	5.99999	4.08618	-1.15379
ENSECAG00000009327:E027	E027	3.12975	0.0140266	11.1255	0.000851486	0.0125635	4.17381	2.21043	-1.86369
ENSECAG00000009327:E028	E028	2.68712	0.030593	8.58292	0.00339331	0.0351821	3.97221	2.20116	-1.7292
ENSECAG00000009328:E016	E016	2.84657	0.0172297	11.4493	0.000715192	0.0110294	4.33077	2.25452	-1.9159
ENSECAG00000009333:E008	E008	6.7834	0.00820221	17.3768	3.06545e-05	0.000907181	6.20184	3.82589	-1.4498
ENSECAG00000009335:E005	E005	33.06	0.0202229	48.0477	4.15969e-12	1.21338e-09	7.57597	11.9304	1.50538
ENSECAG00000009335:E010	E010	14.3449	0.00956734	38.5503	5.33606e-10	8.45531e-08	4.99244	8.47716	1.63724
ENSECAG00000009336:E054	E054	8.11186	0.0177658	9.55125	0.00199813	0.0238946	4.29481	6.18865	1.10071
ENSECAG00000009390:E003	E003	9.95305	0.00526188	13.1877	0.000281797	0.00538682	6.5779	4.47511	-1.16595
ENSECAG00000009390:E004	E004	15.2512	0.0299546	14.7648	0.000121787	0.00275604	6.01747	8.66208	1.14152
ENSECAG00000009424:E013	E013	10.2475	0.0777554	8.43709	0.00367644	0.037395	7.23421	4.7908	-1.25796
ENSECAG00000009424:E018	E018	9.5178	0.0852265	13.9905	0.000183738	0.0038325	7.37956	4.19763	-1.71425
ENSECAG00000009424:E022	E022	9.20417	0.00536638	21.5319	3.47993e-06	0.000155422	4.10014	6.72674	1.49522
ENSECAG00000009458:E019	E019	3.67159	0.00935481	11.8285	0.000583298	0.00937058	2.65956	4.55488	1.58473
ENSECAG00000009463:E008	E008	4.2657	0.0492669	8.5344	0.00348497	0.035936	2.87948	4.95712	1.60579
ENSECAG00000009477:E003	E003	4.74005	0.00738943	12.8035	0.000345976	0.00633058	2.88782	5.01115	1.62987
ENSECAG00000009478:E014	E014	32.6187	0.00716463	35.2548	2.89275e-09	3.70777e-07	8.48648	11.7194	1.08115
ENSECAG00000009478:E018	E018	23.4985	0.0101484	34.0276	5.43352e-09	6.37615e-07	10.2057	6.69993	-1.35151
ENSECAG00000009478:E020	E020	5.7988	0.0321525	9.52789	0.00202373	0.024134	3.44503	5.48706	1.38599
ENSECAG00000009494:E009	E009	4.06595	0.0099357	9.43812	0.00212522	0.0250032	2.66347	4.5451	1.57402
ENSECAG00000009496:E003	E003	10.1677	0.00506438	10.4839	0.00120421	0.0162854	4.98186	7.0415	1.05641
ENSECAG00000009513:E011	E011	39.5217	0.0323067	15.4162	8.62471e-05	0.00208845	9.2104	12.348	1.00034
ENSECAG00000009527:E001	E001	4.22643	0.0433332	8.78352	0.00303964	0.0324403	2.87716	4.8645	1.55158
ENSECAG00000009530:E002	E002	10.277	0.0112214	14.279	0.000157615	0.0033847	2.46909	5.57411	2.40838
ENSECAG00000009530:E004	E004	67.9288	0.00624697	24.413	7.7743e-07	4.39895e-05	9.34361	12.5656	1.01585
ENSECAG00000009530:E008	E008	26.1163	0.0239996	11.9286	0.000552778	0.00900156	10.2292	7.51252	-1.00201
ENSECAG00000009530:E009	E009	14.0222	0.00413834	9.55074	0.00199869	0.0238977	3.99804	6.28625	1.36111
ENSECAG00000009530:E018	E018	42.5984	0.0104548	24.7355	6.57614e-07	3.80682e-05	6.75579	10.5095	1.42487
ENSECAG00000009550:E030	E030	15.8416	0.0196389	16.0723	6.09702e-05	0.00158173	5.77777	8.5186	1.21154
ENSECAG00000009576:E017	E017	10.5678	0.0682264	10.6202	0.00111861	0.0153845	4.73592	7.26262	1.3047
ENSECAG00000009576:E021	E021	5.98746	0.00676982	26.2299	3.03096e-07	1.975e-05	2.83638	5.83626	2.14326
ENSECAG00000009602:E011	E011	4.51026	0.0442706	7.98313	0.00472153	0.0446994	2.5358	4.56424	1.72986
ENSECAG00000009602:E014	E014	6.69157	0.00784436	9.74654	0.00179661	0.0220368	3.56973	5.51456	1.29646
ENSECAG00000009611:E003	E003	405.47	0.0119496	85.9016	1.89119e-20	3.87206e-17	26.8043	22.0639	-1.02595
ENSECAG00000009621:E011	E011	4.11371	0.0474029	15.0423	0.000105126	0.0024466	4.88231	2.38023	-2.11581
ENSECAG00000009646:E003	E003	7.6367	0.0248654	10.9246	0.000948956	0.0135668	5.97583	3.869	-1.30313
ENSECAG00000009646:E008	E008	3.99373	0.0172686	12.509	0.00040499	0.0071449	2.73928	4.96839	1.75849
ENSECAG00000009653:E005	E005	2.52951	0.0463149	7.81772	0.00517364	0.0476919	2.03618	3.71114	1.75476
ENSECAG00000009660:E028	E028	3.27156	0.0147781	10.08	0.0014989	0.0192883	2.46944	4.49175	1.75942
ENSECAG00000009694:E007	E007	22.8335	0.0051833	33.4431	7.338e-09	8.35888e-07	6.65882	10.1401	1.34889
ENSECAG00000009706:E009	E009	37.9936	0.0122227	27.794	1.34944e-07	9.97998e-06	8.75292	12.2021	1.12394
ENSECAG00000009706:E020	E020	4.63258	0.00882473	17.7406	2.53167e-05	0.000777303	5.32923	2.77928	-1.92717
ENSECAG00000009706:E032	E032	16.4991	0.00293197	24.0459	9.40655e-07	5.20148e-05	5.74562	8.55987	1.24408
ENSECAG00000009714:E002	E002	86.992	0.0792721	21.0558	4.46094e-06	0.000189967	11.8259	16.7911	1.32721
ENSECAG00000009719:E008	E008	4.39125	0.00998944	9.71925	0.00182348	0.0222752	4.86021	3.0005	-1.4261
ENSECAG00000009721:E010	E010	131.31	0.00357471	121.742	2.62835e-28	2.04491e-24	19.3991	15.1742	-1.02489
ENSECAG00000009742:E002	E002	6.68934	0.00871121	11.627	0.000649997	0.0102081	3.59918	5.67268	1.35798
ENSECAG00000009743:E015	E015	9.65788	0.0166304	8.39452	0.00376354	0.0380546	6.4889	4.60385	-1.03934
ENSECAG00000009754:E002	E002	5.10316	0.012785	27.8843	1.28792e-07	9.57958e-06	2.50869	5.62738	2.39085
ENSECAG00000009759:E011	E011	6.71608	0.00736667	12.8791	0.000332271	0.00614338	3.51438	5.70735	1.4467
ENSECAG00000009761:E032	E032	23.0984	0.0358257	36.9796	1.19374e-09	1.73275e-07	11.4	6.57273	-1.78903
ENSECAG00000009761:E043	E043	3.69729	0.0193764	9.21107	0.00240556	0.0273862	4.78464	2.93999	-1.43881
ENSECAG00000009761:E044	E044	2.87862	0.0875636	8.27222	0.00402563	0.0399009	4.4218	2.39912	-1.79684
ENSECAG00000009762:E004	E004	23.5635	0.00540044	52.013	5.51334e-13	1.9322e-10	6.93421	10.4161	1.3137
ENSECAG00000009766:E013	E013	2.46451	0.0358518	15.2222	9.55719e-05	0.0022656	4.11379	1.6078	-2.74465
ENSECAG00000009766:E021	E021	3.67585	0.0104053	10.2346	0.0013783	0.0181047	4.6304	2.67946	-1.61205
ENSECAG00000009788:E007	E007	7.74326	0.00782954	15.3693	8.84114e-05	0.00212499	6.21007	3.92507	-1.37821
ENSECAG00000009788:E020	E020	5.42447	0.0100543	8.57485	0.00340838	0.035296	5.22314	3.48667	-1.20176
ENSECAG00000009789:E010	E010	6.5282	0.0213839	15.8838	6.73516e-05	0.00171638	3.36361	5.96331	1.70926
ENSECAG00000009794:E013	E013	58.7272	0.026118	46.5171	9.08237e-12	2.49691e-09	9.84698	15.5657	1.64809
ENSECAG00000009799:E007	E007	5.90185	0.00793568	9.73129	0.00181157	0.022161	3.15533	5.26312	1.51807
ENSECAG00000009799:E012	E012	11.9655	0.0153162	22.8527	1.74902e-06	8.70059e-05	4.00324	7.32464	1.83139
ENSECAG00000009799:E017	E017	17.9504	0.0151064	16.3433	5.28431e-05	0.00140943	5.79224	8.43028	1.17039
ENSECAG00000009859:E001	E001	7.19502	0.0379613	19.1296	1.22134e-05	0.000433759	3.31633	6.47804	2.00473
ENSECAG00000009873:E001	E001	5.65359	0.00799145	12.6663	0.000372306	0.00670048	5.40342	3.58185	-1.22488
ENSECAG00000009901+ENSECAG00000031529:E017	E017	28.0288	0.0579148	13.3302	0.000261167	0.00506463	11.0662	7.79964	-1.15126
ENSECAG00000009907:E005	E005	3.82303	0.0142266	33.7925	6.13135e-09	7.06713e-07	4.37382	0.0366975	-13.8393
ENSECAG00000009907:E006	E006	7.81967	0.0150446	25.9742	3.46016e-07	2.21024e-05	5.79341	2.77201	-2.18791
ENSECAG00000009907:E007	E007	9.03318	0.0123319	13.0437	0.000304312	0.00572856	5.97013	3.9993	-1.20223
ENSECAG00000009907:E012	E012	13.8768	0.016098	17.1522	3.45012e-05	0.000996015	7.34756	4.91553	-1.22966
ENSECAG00000009907:E015	E015	13.5033	0.0755769	19.1911	1.18266e-05	0.000422854	7.51365	3.87977	-2.00412
ENSECAG00000009907:E022	E022	5.74626	0.00916595	12.9044	0.000327808	0.00608835	4.90612	2.91439	-1.53951
ENSECAG00000009909:E028	E028	12.2326	0.0281436	13.0022	0.000311124	0.00583139	5.14148	7.56837	1.18775
ENSECAG00000009921:E009	E009	5.78676	0.00789379	11.114	0.000856779	0.0126153	5.79358	3.72607	-1.31991
ENSECAG00000009936:E018	E018	15.9908	0.00683213	36.3319	1.66417e-09	2.29567e-07	5.42176	9.06635	1.60649
ENSECAG00000009946:E001	E001	2.73453	0.0137866	14.7189	0.000124789	0.00281045	1.78281	4.14232	2.46561
ENSECAG00000009959:E003	E003	231.041	0.0232283	47.7074	4.94815e-12	1.41017e-09	17.717	22.2663	1.04256
ENSECAG00000009962:E009	E009	4.26427	0.0498639	10.386	0.00126974	0.0169826	2.40066	4.76549	2.01838
ENSECAG00000009988:E017	E017	51.4955	0.0205966	34.1478	5.10804e-09	6.1047e-07	9.40986	13.6229	1.28794
ENSECAG00000009993:E004	E004	9.99616	0.00602691	12.223	0.000472049	0.00801011	6.7249	4.74969	-1.05651
ENSECAG00000010001:E011	E011	12.8555	0.0058211	15.8478	6.86463e-05	0.00174479	5.59737	7.80855	1.02986
ENSECAG00000010009:E012	E012	3.22707	0.0724116	7.74413	0.00538873	0.0491217	2.18825	4.11704	1.8524
ENSECAG00000010009:E018	E018	7.47102	0.0119453	18.4458	1.74804e-05	0.000579219	3.62288	6.12598	1.57299
ENSECAG00000010013:E024	E024	3.4473	0.0206067	9.98609	0.00157727	0.020054	4.27207	2.34137	-1.76533
ENSECAG00000010013:E026	E026	3.91818	0.0111766	11.945	0.000547934	0.00894468	4.61619	2.58066	-1.7125
ENSECAG00000010015:E004	E004	25.089	0.010758	35.8865	2.09151e-09	2.79594e-07	10.8437	7.52797	-1.19352
ENSECAG00000010015:E006	E006	3.18015	0.0200027	9.00134	0.00269782	0.0297471	4.41973	2.50012	-1.67529
ENSECAG00000010015:E010	E010	45.1056	0.00745079	52.4669	4.37563e-13	1.56881e-10	8.04508	12.0051	1.33705
ENSECAG00000010037:E026	E026	4.55966	0.010843	7.8667	0.00503535	0.0467327	3.06804	4.78547	1.3145
ENSECAG00000010051:E004	E004	3.4217	0.00920306	10.9934	0.000914362	0.0132303	2.34047	4.36136	1.82794
ENSECAG00000010051:E039	E039	19.8237	0.0123235	18.2055	1.98307e-05	0.000641258	6.54894	9.17859	1.0701
ENSECAG00000010062:E005	E005	10.1134	0.0165973	12.33	0.000445747	0.00767256	6.7515	4.68994	-1.10659
ENSECAG00000010077:E009	E009	6.68567	0.0571498	8.91997	0.00282068	0.0307145	3.82439	5.83159	1.26291
ENSECAG00000010077:E011	E011	4.25816	0.0772772	8.70893	0.00316655	0.0334416	2.63811	4.79121	1.75951
ENSECAG00000010097:E004	E004	10.0769	0.0054928	14.9617	0.000109718	0.00253152	6.56809	4.66577	-1.03686
ENSECAG00000010099:E012	E012	3.03421	0.0394914	13.6769	0.000217109	0.00438627	3.99409	1.64768	-2.58616
ENSECAG00000010110:E005	E005	211.366	0.00972065	81.1175	2.12689e-19	3.12219e-16	21.8309	17.0377	-1.10989
ENSECAG00000010114:E002	E002	9.99653	0.0188228	10.2728	0.00135005	0.0178036	4.52243	6.62518	1.15672
ENSECAG00000010114:E014	E014	6.59796	0.00917222	10.0376	0.00153375	0.0196271	5.91986	4.00808	-1.16993
ENSECAG00000010128:E016	E016	14.5365	0.00329565	27.9593	1.23896e-07	9.26859e-06	5.30482	8.26598	1.37357
ENSECAG00000010150:E006	E006	5.70558	0.0120115	13.3306	0.000261113	0.00506463	5.8274	3.60356	-1.43621
ENSECAG00000010150:E007	E007	11.4889	0.0336409	10.7161	0.00106208	0.0147868	4.18542	6.6808	1.41294
ENSECAG00000010150:E009	E009	16.9829	0.00288863	20.0899	7.38848e-06	0.000288284	5.41548	8.07584	1.23685
ENSECAG00000010196:E008	E008	16.5932	0.0525086	11.2683	0.000788423	0.0118665	8.30712	5.53336	-1.26196
ENSECAG00000010198:E008	E008	7.49063	0.00579049	7.8408	0.005108	0.0472325	3.98071	5.87576	1.16743
ENSECAG00000010200:E016	E016	11.1453	0.00404488	21.4846	3.56687e-06	0.000158577	4.90322	7.4552	1.28285
ENSECAG00000010212:E018	E018	14.6922	0.00644655	8.48611	0.00357869	0.0366499	8.35751	5.99493	-1.0377
ENSECAG00000010213:E003	E003	3.07692	0.0161916	8.87585	0.00288968	0.0312993	2.47915	4.38675	1.67753
ENSECAG00000010213:E015	E015	5.54571	0.0166304	9.57005	0.00197777	0.0236986	5.17222	3.28704	-1.34557
ENSECAG00000010222:E001	E001	15.5415	0.0127489	14.5923	0.000133457	0.0029624	8.57863	6.08163	-1.07784
ENSECAG00000010224:E003	E003	3.55834	0.0110362	10.3292	0.0013094	0.0173847	2.61417	4.52128	1.61287
ENSECAG00000010224:E008	E008	14.9611	0.00356144	31.933	1.59583e-08	1.64448e-06	5.71929	8.77552	1.33849
ENSECAG00000010225:E022	E022	24.9467	0.00294884	60.8299	6.22253e-15	3.55974e-12	6.76528	9.84731	1.20181
ENSECAG00000010225:E027	E027	11.9696	0.0184316	19.4439	1.03599e-05	0.000379481	4.91452	6.96923	1.06511
ENSECAG00000010240:E001	E001	24.8568	0.0209819	16.8098	4.13197e-05	0.0011568	7.07608	9.97395	1.1048
ENSECAG00000010241:E003	E003	5.00276	0.0173316	14.293	0.000156443	0.0033651	2.9961	4.98798	1.50824
ENSECAG00000010252:E025	E025	3.18697	0.0119975	10.7529	0.00104118	0.0145485	4.42222	2.52385	-1.64942
ENSECAG00000010266:E004	E004	49.8755	0.0249519	18.4533	1.74119e-05	0.000577935	9.23342	13.1038	1.20693
ENSECAG00000010266:E009	E009	33.8264	0.00333054	90.3136	2.03253e-21	6.08212e-18	12.5904	8.42362	-1.35983
ENSECAG00000010266:E013	E013	4.16589	0.0112344	12.1845	0.000481889	0.00812744	4.88123	2.97151	-1.46746
ENSECAG00000010267:E016	E016	57.5839	0.0666948	32.6446	1.10647e-08	1.19397e-06	16.8045	9.55316	-2.05733
ENSECAG00000010284+ENSECAG00000029299:E025	E025	11.1348	0.00493938	15.4698	8.38336e-05	0.00204145	4.5002	6.5342	1.12872
ENSECAG00000010288:E034	E034	4.69283	0.030408	13.4382	0.000246558	0.0048613	5.3505	2.84735	-1.86847
ENSECAG00000010288:E042	E042	51.969	0.0152873	28.7104	8.40515e-08	6.72775e-06	14.0626	10.5952	-1.01002
ENSECAG00000010288:E043	E043	12.2236	0.00553037	34.2024	4.96664e-09	5.954e-07	4.02936	7.62679	1.93928
ENSECAG00000010288:E044	E044	20.4077	0.00385247	61.331	4.82423e-15	2.88719e-12	4.95759	9.55809	2.04958
ENSECAG00000010304:E007	E007	13.5329	0.00575025	15.0641	0.000103921	0.00242728	5.60813	7.80496	1.02257
ENSECAG00000010312:E010	E010	3.93922	0.0128609	8.21795	0.0041478	0.040776	2.2462	4.156	1.80431
ENSECAG00000010321:E021	E021	7.53122	0.0355088	8.33568	0.00388738	0.0389048	6.00557	4.26732	-1.02791
ENSECAG00000010327:E012	E012	3.41366	0.0114765	8.36949	0.00381573	0.0384345	4.50661	2.76293	-1.44161
ENSECAG00000010327:E018	E018	8.73562	0.00503162	12.7424	0.000357451	0.0065008	3.80419	6.22298	1.47705
ENSECAG00000010335:E011	E011	16.759	0.016361	44.6655	2.33741e-11	5.67058e-09	5.12502	9.33868	1.87321
ENSECAG00000010347:E001	E001	4.68708	0.00904176	8.65424	0.00326302	0.0341406	5.14947	3.12079	-1.48457
ENSECAG00000010351:E004	E004	25.4888	0.0397458	55.8696	7.74397e-14	3.3472e-11	11.9803	6.03061	-2.22749
ENSECAG00000010373:E003	E003	2.31998	0.0239544	11.792	0.000594861	0.00951704	1.40368	3.72732	2.84604
ENSECAG00000010374:E005	E005	3.19184	0.158832	8.04949	0.00455164	0.043558	4.06527	2.02104	-2.04591
ENSECAG00000010391:E024	E024	4.9603	0.0159373	7.71036	0.00549048	0.0497809	4.80708	3.14579	-1.25464
ENSECAG00000010401:E001	E001	6.90286	0.045533	19.0908	1.24647e-05	0.000439808	6.58278	3.53057	-1.87012
ENSECAG00000010401:E007	E007	7.2908	0.0147983	14.1072	0.000172685	0.00364494	6.36299	4.07369	-1.34287
ENSECAG00000010402:E010	E010	6.54607	0.0103187	15.8041	7.02496e-05	0.00177338	5.74535	3.43517	-1.53395
ENSECAG00000010404:E023	E023	9.72657	0.0214918	17.6105	2.7109e-05	0.0008194	4.46066	6.40699	1.09444
ENSECAG00000010404:E034	E034	26.0153	0.0182123	88.6547	4.70108e-21	1.17985e-17	5.19046	10.7605	2.30953
ENSECAG00000010420:E007	E007	11.2207	0.0140819	23.609	1.18035e-06	6.26292e-05	7.74374	4.65567	-1.55768
ENSECAG00000010420:E017	E017	5.23547	0.0079289	10.5334	0.00117238	0.0159548	5.32479	3.38156	-1.34993
ENSECAG00000010420:E021	E021	5.00994	0.00871007	10.1682	0.00142881	0.0185987	5.23416	3.31227	-1.35897
ENSECAG00000010425:E006	E006	11.7792	0.00962085	19.136	1.21725e-05	0.000433034	7.67746	5.0538	-1.28464
ENSECAG00000010463:E002	E002	13.2741	0.042019	9.50759	0.00204624	0.0243018	5.71181	8.12802	1.09594
ENSECAG00000010500:E011	E011	3.01381	0.0215972	9.54713	0.00200262	0.0239373	4.24576	2.43588	-1.63172
ENSECAG00000010500:E024	E024	8.50245	0.0053496	12.5224	0.000402106	0.00711662	3.9905	6.43911	1.44058
ENSECAG00000010500:E027	E027	2.78286	0.0473322	14.6992	0.000126098	0.00283136	4.46785	2.02307	-2.32355
ENSECAG00000010502:E015	E015	8.5568	0.00488007	17.9595	2.2566e-05	0.000711954	4.32251	6.47276	1.21953
ENSECAG00000010503:E004	E004	3.44047	0.0117899	13.6275	0.000222891	0.0044833	2.33403	4.46084	1.90311
ENSECAG00000010522:E003	E003	27.2357	0.0105042	27.4036	1.65122e-07	1.18732e-05	10.9075	8.00306	-1.01987
ENSECAG00000010540:E027	E027	5.86006	0.00606979	10.186	0.00141512	0.0184845	3.46988	5.41573	1.32526
ENSECAG00000010540:E054	E054	12.445	0.00573509	20.7304	5.28691e-06	0.000217982	4.94886	7.65212	1.33721
ENSECAG00000010540:E067	E067	21.378	0.00818156	32.3337	1.2984e-08	1.36881e-06	6.43023	9.83181	1.35345
ENSECAG00000010549:E002	E002	53.3516	0.0364263	46.8513	7.65839e-12	2.12799e-09	8.54372	13.97	1.6965
ENSECAG00000010549:E009	E009	56.1759	0.00426148	81.6528	1.62222e-19	2.42716e-16	9.97657	13.7649	1.13253
ENSECAG00000010549:E018	E018	138.999	0.00374749	161.386	5.63306e-37	1.09566e-32	14.4982	19.0868	1.12846
ENSECAG00000010564:E017	E017	4.85441	0.0215166	14.6255	0.000131127	0.00292236	5.41335	3.13486	-1.62213
ENSECAG00000010569:E004	E004	2.50687	0.0120966	25.5648	4.27775e-07	2.66041e-05	0.939734	4.31444	4.43961
ENSECAG00000010572:E010	E010	10.2195	0.0212272	8.30349	0.00395691	0.0393929	4.70797	6.67508	1.05988
ENSECAG00000010631:E021	E021	2.46245	0.154288	8.09918	0.00442853	0.0427105	1.61688	3.92415	2.58855
ENSECAG00000010639:E022	E022	55.9323	0.0111122	41.8084	1.00671e-10	1.98288e-08	14.4876	10.5589	-1.13458
ENSECAG00000010640:E009	E009	16.4901	0.0047371	21.0157	4.55546e-06	0.000193357	6.00247	8.62822	1.13649
ENSECAG00000010644:E006	E006	13.3092	0.00911179	21.0817	4.40107e-06	0.000187726	8.19222	5.53413	-1.21695
ENSECAG00000010646:E009	E009	9.00193	0.0341554	8.91452	0.00282912	0.0307897	6.80236	4.79181	-1.06558
ENSECAG00000010666:E008	E008	3.83138	0.0279589	8.25961	0.00405368	0.0400743	4.18177	2.54726	-1.45632
ENSECAG00000010672:E007	E007	13.1662	0.00676092	22.5507	2.04668e-06	0.000100149	7.83638	5.22333	-1.25019
ENSECAG00000010672:E012	E012	6.44224	0.00935463	11.5976	0.000660379	0.0103316	3.71093	5.72668	1.2966
ENSECAG00000010684:E042	E042	3.47907	0.0109762	7.96651	0.00476506	0.0449641	4.4065	2.75431	-1.38382
ENSECAG00000010685:E011	E011	2.32668	0.0143533	12.9344	0.000322596	0.00600574	4.09129	1.86461	-2.29871
ENSECAG00000010685:E012	E012	16.4029	0.00939043	17.5406	2.81232e-05	0.000845784	5.61535	8.14001	1.15236
ENSECAG00000010685:E014	E014	5.3311	0.00834838	9.96289	0.00159727	0.0202396	5.42982	3.47161	-1.33165
ENSECAG00000010693:E006	E006	3.1347	0.0176408	9.56061	0.00198797	0.0237951	2.55662	4.32635	1.54659
ENSECAG00000010712:E008	E008	44.2871	0.0260535	40.0285	2.50282e-10	4.3272e-08	7.79152	12.5325	1.5921
ENSECAG00000010723:E003	E003	8.41348	0.00716823	11.0225	0.000900111	0.0130654	6.03021	4.10223	-1.15752
ENSECAG00000010723:E004	E004	14.3714	0.0344268	17.0458	3.64892e-05	0.00104143	7.90419	4.87012	-1.48795
ENSECAG00000010727:E012	E012	4.91074	0.0605129	9.8966	0.00165584	0.0207753	5.40344	3.0835	-1.66501
ENSECAG00000010727:E016	E016	27.4391	0.0161591	25.2827	4.95126e-07	3.01659e-05	7.13163	10.6733	1.30904
ENSECAG00000010759:E002	E002	10.6048	0.0374619	16.6794	4.42587e-05	0.0012194	3.99586	7.05392	1.7191
ENSECAG00000010768:E033	E033	29.454	0.00656484	21.8899	2.88756e-06	0.000133091	7.60151	10.4221	1.02795
ENSECAG00000010769:E004	E004	11.6263	0.00569992	18.3381	1.84974e-05	0.00060738	5.3211	7.63165	1.11051
ENSECAG00000010769:E009	E009	3.50076	0.0108609	10.89	0.000966828	0.0137541	2.59205	4.58428	1.67895
ENSECAG00000010787:E001	E001	4.57824	0.0166368	10.227	0.001384	0.0181669	2.85106	4.94576	1.62791
ENSECAG00000010787:E004	E004	35.7238	0.0423032	21.6257	3.31386e-06	0.000149118	8.35239	11.7508	1.14173
ENSECAG00000010787:E005	E005	32.2171	0.0591833	11.127	0.000850811	0.0125583	11.6546	8.64007	-1.00386
ENSECAG00000010801:E013	E013	6.508	0.00748946	8.27078	0.00402881	0.0399147	3.96986	5.57451	1.01555
ENSECAG00000010813:E006	E006	4.64478	0.00890221	7.80089	0.00522204	0.0480299	3.16385	4.84603	1.26202
ENSECAG00000010813:E015	E015	4.42067	0.0115314	12.2288	0.000470581	0.00798869	5.07046	3.0049	-1.54893
ENSECAG00000010815:E016	E016	95.7814	0.0190722	31.7008	1.79851e-08	1.81049e-06	17.7719	13.5403	-1.07579
ENSECAG00000010826:E006	E006	7.83971	0.0277524	9.48458	0.00207206	0.0245224	4.40055	6.20245	1.03519
ENSECAG00000010845:E006	E006	35.1459	0.00656595	66.5773	3.36446e-16	2.42372e-13	7.71209	11.7378	1.39185
ENSECAG00000010849:E004	E004	4.96663	0.0254854	11.4437	0.000717387	0.0110457	5.22203	3.15209	-1.49745
ENSECAG00000010849:E008	E008	5.89216	0.00883203	12.8861	0.000331035	0.00613365	5.59957	3.55518	-1.35485
ENSECAG00000010862:E017	E017	14.3161	0.00354428	19.2842	1.12637e-05	0.000407788	5.5941	8.09883	1.14767
ENSECAG00000010867:E023	E023	142.647	0.0194105	42.2435	8.05872e-11	1.64961e-08	15.1688	20.084	1.18356
ENSECAG00000010917:E018	E018	4.92611	0.008751	9.11953	0.00252895	0.0284129	4.8416	3.14707	-1.27487
ENSECAG00000010918:E017	E017	3.32685	0.0635016	12.8773	0.000332589	0.00614635	4.11969	1.52018	-2.91123
ENSECAG00000010922:E019	E019	10.6096	0.00517861	17.3712	3.07456e-05	0.000908842	4.9509	7.31455	1.19403
ENSECAG00000010937:E001	E001	6.02224	0.0103405	11.4331	0.000721455	0.0110974	4.03048	5.7004	1.03845
ENSECAG00000010953:E017	E017	4.72085	0.0261438	13.0179	0.000308528	0.00579389	4.42619	2.2211	-2.02419
ENSECAG00000010961:E005	E005	66.2214	0.0459334	32.7855	1.0291e-08	1.11981e-06	9.67072	15.7384	1.75185
ENSECAG00000010986:E006	E006	33.1117	0.0665756	11.7801	0.000598671	0.00956817	11.8038	8.29647	-1.17906
ENSECAG00000010991:E001	E001	8.13995	0.0384637	19.1139	1.23145e-05	0.000436289	6.61555	3.73173	-1.72212
ENSECAG00000011012:E007	E007	71.8032	0.00884469	46.1736	1.08225e-11	2.93384e-09	11.6884	15.6085	1.07369
ENSECAG00000011029:E005	E005	17.638	0.00456795	23.0816	1.55273e-06	7.8958e-05	6.39557	9.0649	1.10237
ENSECAG00000011062:E009	E009	2.95019	0.0203182	9.15637	0.00247853	0.0279998	4.0458	2.17726	-1.8153
ENSECAG00000011063:E017	E017	7.71959	0.046787	16.2855	5.4478e-05	0.00144708	5.50077	2.70384	-2.10333
ENSECAG00000011076+ENSECAG00000019990:E020	E020	11.5369	0.0805042	15.815	6.9848e-05	0.00176545	7.69283	4.42684	-1.68713
ENSECAG00000011076+ENSECAG00000019990:E032	E032	33.9365	0.0589479	11.4612	0.000710637	0.0109788	11.6639	8.46954	-1.07094
ENSECAG00000011080:E014	E014	27.8285	0.00859064	28.888	7.66867e-08	6.19562e-06	8.121	11.0984	1.03289
ENSECAG00000011080:E024	E024	7.80554	0.009121	15.9448	6.52165e-05	0.00167225	4.18369	6.54086	1.34876
ENSECAG00000011093:E003	E003	3.77564	0.0112564	13.2838	0.000267714	0.00517225	4.96112	2.77794	-1.71315
ENSECAG00000011103:E010	E010	4.54305	0.0118316	8.54198	0.00347047	0.0358245	4.76995	3.10264	-1.27191
ENSECAG00000011108:E022	E022	3.29652	0.0111306	10.8482	0.00098893	0.0139892	4.45365	2.53931	-1.6527
ENSECAG00000011122:E009	E009	3.30905	0.0299901	8.49709	0.00355715	0.0364918	4.22271	2.44998	-1.59874
ENSECAG00000011125:E027	E027	5.68213	0.00850951	8.13762	0.00433561	0.0420928	3.34607	5.18725	1.30202
ENSECAG00000011129:E008	E008	14.9387	0.0301621	16.0278	6.24179e-05	0.00161337	8.60794	5.75478	-1.25731
ENSECAG00000011129:E013	E013	19.2472	0.00529593	31.0158	2.55938e-08	2.43727e-06	9.61962	6.48857	-1.25318
ENSECAG00000011132:E001	E001	9.151	0.109702	11.9882	0.000535397	0.00879353	7.043	4.01158	-1.70265
ENSECAG00000011132:E005	E005	26.1335	0.0279767	31.1423	2.39788e-08	2.30321e-06	11.0125	7.03578	-1.4583
ENSECAG00000011132:E008	E008	5.29673	0.0319377	9.33257	0.00225116	0.0261146	5.30228	3.48615	-1.24755
ENSECAG00000011132:E011	E011	3.77967	0.0142177	28.0558	1.17868e-07	8.90327e-06	5.0578	1.94287	-2.81209
ENSECAG00000011132:E012	E012	51.8166	0.0347678	49.6001	1.88504e-12	5.86638e-10	14.7599	8.89186	-1.77637
ENSECAG00000011133:E002	E002	10.607	0.0604577	9.30115	0.0022901	0.0264393	6.55726	4.21401	-1.33506
ENSECAG00000011152:E005	E005	5.61497	0.0108683	18.4163	1.77532e-05	0.000586261	6.03841	3.47738	-1.64966
ENSECAG00000011152:E009	E009	8.90405	0.00784088	9.34214	0.00223944	0.0260081	3.95633	5.84474	1.16948
ENSECAG00000011174:E012	E012	14.5762	0.0314397	9.3608	0.00221675	0.0258262	5.75301	8.12184	1.07167
ENSECAG00000011179:E003	E003	18.0649	0.019939	17.793	2.46285e-05	0.000760978	6.39238	9.09798	1.1158
ENSECAG00000011179:E007	E007	2.89831	0.0119423	9.34925	0.00223077	0.0259305	2.08594	3.96343	1.87895
ENSECAG00000011182:E005	E005	10.7124	0.0319694	18.6926	1.53577e-05	0.000522228	6.7974	3.80294	-1.75026
ENSECAG00000011182:E006	E006	30.4931	0.0818743	9.64901	0.00189454	0.0229522	8.43491	11.5002	1.03471
ENSECAG00000011182:E009	E009	8.5292	0.0285697	13.0301	0.000306517	0.00576309	4.35544	6.83533	1.36549
ENSECAG00000011220:E006	E006	7.72932	0.00819046	43.8032	3.63102e-11	8.35801e-09	7.40195	3.87779	-1.95854
ENSECAG00000011220:E007	E007	14.4824	0.047753	17.0211	3.69676e-05	0.00105199	8.39624	5.71376	-1.19886
ENSECAG00000011220:E010	E010	58.722	0.00880317	79.359	5.17896e-19	7.19524e-16	14.9119	11.0034	-1.10467
ENSECAG00000011220:E013	E013	76.7847	0.0173975	83.8559	5.32197e-20	9.85856e-17	16.9226	11.9858	-1.31196
ENSECAG00000011220:E014	E014	340.442	0.024376	37.5718	8.81085e-10	1.32592e-07	17.3206	23.3496	1.37597
ENSECAG00000011239:E014	E014	5.68209	0.0081862	40.9391	1.57051e-10	2.91985e-08	6.73183	2.52574	-2.92014
ENSECAG00000011239:E019	E019	4.75445	0.0414775	8.45091	0.00364861	0.0371848	2.83923	4.66004	1.46191
ENSECAG00000011239:E027	E027	9.70809	0.0115742	13.2593	0.000271235	0.00522471	4.49933	6.39312	1.06205
ENSECAG00000011253:E018	E018	16.8609	0.0266733	21.6168	3.32932e-06	0.000149381	5.59011	8.85041	1.43541
ENSECAG00000011262:E006	E006	9.10792	0.0224301	19.7469	8.84071e-06	0.000333733	7.10699	4.40072	-1.456
ENSECAG00000011262:E009	E009	14.82	0.00433435	26.3528	2.84408e-07	1.86573e-05	8.5157	5.85562	-1.1697
ENSECAG00000011262:E019	E019	3.68838	0.0286674	16.3982	5.13349e-05	0.00137818	5.17578	2.65143	-1.97661
ENSECAG00000011267:E005	E005	23.9082	0.00737418	24.0383	9.44401e-07	5.21478e-05	7.32093	10.17	1.06365
ENSECAG00000011270:E002	E002	20.0243	0.0115737	20.2177	6.9112e-06	0.000273086	6.67008	9.30257	1.05747
ENSECAG00000011287:E021	E021	7.86	0.0168775	9.08514	0.00257695	0.0288063	4.26297	6.10293	1.0801
ENSECAG00000011287:E022	E022	8.60675	0.0210086	18.2422	1.94517e-05	0.000631364	4.05729	6.86117	1.58771
ENSECAG00000011291:E002	E002	24.6454	0.00439922	36.5201	1.51102e-09	2.12203e-07	6.53868	9.99105	1.35552
ENSECAG00000011291:E013	E013	60.5028	0.0175383	55.2674	1.05201e-13	4.35363e-11	9.83606	14.518	1.38102
ENSECAG00000011291:E015	E015	3.67299	0.00991976	11.2377	0.000801544	0.0120133	4.70299	2.69548	-1.64112
ENSECAG00000011291:E017	E017	45.9326	0.0298959	23.1648	1.48691e-06	7.61582e-05	13.5012	10.0737	-1.02823
ENSECAG00000011291:E019	E019	2.95371	0.0121643	9.18831	0.00243566	0.0276399	4.24769	2.42971	-1.64046
ENSECAG00000011291:E022	E022	10.4348	0.0138326	11.0928	0.000866654	0.012715	4.58515	6.77735	1.18593
ENSECAG00000011304:E001	E001	118.072	0.0323922	34.1139	5.19792e-09	6.19309e-07	19.8948	14.0618	-1.43078
ENSECAG00000011304:E008	E008	12.2605	0.0936266	8.7728	0.00305755	0.0325957	8.72493	4.93829	-1.76296
ENSECAG00000011322:E022	E022	22.3658	0.0321718	17.8251	2.42162e-05	0.000751524	6.95935	9.59958	1.02938
ENSECAG00000011326:E010	E010	3.81821	0.0108717	8.07525	0.00448739	0.0431342	4.61125	2.84646	-1.42304
ENSECAG00000011333:E001	E001	3.62147	0.0360086	14.1124	0.000172201	0.0036381	2.72481	4.72457	1.6232
ENSECAG00000011333:E005	E005	4.47506	0.00903861	15.6935	7.44782e-05	0.0018632	3.23314	5.1057	1.35515
ENSECAG00000011342:E007	E007	2.9299	0.0311016	10.9349	0.00094372	0.0135193	2.21055	4.33316	1.97484
ENSECAG00000011342:E013	E013	6.2766	0.00854334	9.9816	0.00158112	0.0200906	3.79888	5.60756	1.16363
ENSECAG00000011355:E007	E007	4.09778	0.034563	25.6094	4.18e-07	2.60587e-05	2.32772	5.64002	2.61576
ENSECAG00000011362+ENSECAG00000001442+ENSECAG00000030778+ENSECAG00000011134+ENSECAG00000017946+ENSECAG00000010603:E033	E033	5.94637	0.00620435	27.6194	1.47692e-07	1.07817e-05	2.7069	5.89327	2.30939
ENSECAG00000011362+ENSECAG00000001442+ENSECAG00000030778+ENSECAG00000011134+ENSECAG00000017946+ENSECAG00000010603:E054	E054	38.6749	0.0137934	34.9192	3.43672e-09	4.34065e-07	8.70846	12.4293	1.20631
ENSECAG00000011362+ENSECAG00000001442+ENSECAG00000030778+ENSECAG00000011134+ENSECAG00000017946+ENSECAG00000010603:E066	E066	3.22851	0.0420855	11.0909	0.00086751	0.0127251	4.52091	2.20368	-2.11019
ENSECAG00000011362+ENSECAG00000001442+ENSECAG00000030778+ENSECAG00000011134+ENSECAG00000017946+ENSECAG00000010603:E094	E094	10.2616	0.00480818	17.9416	2.27784e-05	0.000717492	4.63357	7.00235	1.25604
ENSECAG00000011362+ENSECAG00000001442+ENSECAG00000030778+ENSECAG00000011134+ENSECAG00000017946+ENSECAG00000010603:E095	E095	17.2333	0.0130422	20.1274	7.24516e-06	0.000283974	5.99371	8.71281	1.1725
ENSECAG00000011363:E026	E026	2.91295	0.0133006	17.7105	2.57209e-05	0.000786232	4.13577	1.58104	-2.80909
ENSECAG00000011365:E008	E008	39.006	0.0455072	29.4747	5.6652e-08	4.79092e-06	8.31052	12.0686	1.252
ENSECAG00000011365:E013	E013	6.5907	0.00852708	21.0872	4.38855e-06	0.000187295	6.18172	4.0373	-1.28073
ENSECAG00000011374:E007	E007	32.5905	0.0265404	20.8644	4.92963e-06	0.000205649	7.58538	11.2984	1.31106
ENSECAG00000011374:E012	E012	15.5859	0.00875119	27.4782	1.58876e-07	1.15199e-05	4.88594	8.37848	1.66429
ENSECAG00000011374:E014	E014	43.0457	0.00221757	61.1312	5.33947e-15	3.17116e-12	13.1157	9.83061	-1.00319
ENSECAG00000011384:E003	E003	38.4675	0.0351786	25.101	5.44044e-07	3.261e-05	8.17605	12.6098	1.46098
ENSECAG00000011401+ENSECAG00000018659+ENSECAG00000014443:E053	E053	7.41604	0.107743	9.57913	0.00196802	0.0236108	6.30393	3.56203	-1.7107
ENSECAG00000011401+ENSECAG00000018659+ENSECAG00000014443:E056	E056	22.3654	0.0218004	23.5774	1.19991e-06	6.34208e-05	10.1783	6.79222	-1.3001
ENSECAG00000011401+ENSECAG00000018659+ENSECAG00000014443:E069	E069	5.26691	0.0321112	11.3446	0.000756665	0.0115228	5.41494	3.27969	-1.49051
ENSECAG00000011402:E017	E017	5.78367	0.0563794	9.40562	0.00216321	0.02532	3.13335	5.4639	1.65165
ENSECAG00000011402:E026	E026	11.4357	0.033922	9.43315	0.00213097	0.025056	5.16754	7.38631	1.09593
ENSECAG00000011406:E001	E001	9.57289	0.00874706	14.3387	0.000152697	0.00330139	6.99332	4.811	-1.13965
ENSECAG00000011419:E010	E010	2.57556	0.0126198	10.1819	0.00141822	0.0185104	1.86731	3.88728	2.14308
ENSECAG00000011451:E009	E009	12.381	0.00405373	21.413	3.70245e-06	0.000163576	7.89559	5.29395	-1.23358
ENSECAG00000011451:E022	E022	19.309	0.00406806	23.0612	1.56929e-06	7.95863e-05	6.16784	8.82787	1.12742
ENSECAG00000011463:E004	E004	3.51503	0.0106123	15.0055	0.000107198	0.00248369	1.51317	4.13571	2.93615
ENSECAG00000011466:E012	E012	12.0384	0.00636038	21.2919	3.94388e-06	0.0001719	5.21601	7.87955	1.27185
ENSECAG00000011497:E013	E013	18.27	0.0318976	12.9904	0.000313092	0.00586262	6.597	9.32302	1.09874
ENSECAG00000011505:E014	E014	12.6688	0.0333282	9.08982	0.00257036	0.0287491	7.5743	5.37907	-1.054
ENSECAG00000011508:E003	E003	21.4651	0.0309604	30.7949	2.86787e-08	2.67216e-06	6.65449	9.76878	1.22628
ENSECAG00000011508:E006	E006	6.42635	0.0423328	10.8537	0.000985993	0.0139604	3.80068	5.43305	1.06649
ENSECAG00000011508:E008	E008	35.9759	0.0388876	78.6426	7.44269e-19	1.01589e-15	6.21991	12.9447	2.41056
ENSECAG00000011553:E005	E005	36.7825	0.0446306	11.9403	0.000549324	0.00896174	8.41613	11.4503	1.02671
ENSECAG00000011553:E008	E008	64.6892	0.0382419	42.2961	7.84477e-11	1.62349e-08	8.7745	14.815	1.83388
ENSECAG00000011553:E016	E016	34.585	0.0178504	27.0547	1.97783e-07	1.37757e-05	12.4885	8.59283	-1.26654
ENSECAG00000011553:E019	E019	182.074	0.0154999	40.6332	1.83662e-10	3.33083e-08	15.9967	20.4397	1.0544
ENSECAG00000011559:E012	E012	10.9292	0.0108429	15.4294	8.56458e-05	0.00207712	5.26089	7.46761	1.07639
ENSECAG00000011564:E009	E009	8.76421	0.00517095	14.4942	0.000140594	0.00308473	6.60039	4.45634	-1.18902
ENSECAG00000011579:E006	E006	6.55463	0.0204165	10.753	0.00104111	0.0145485	3.43782	5.54633	1.42468
ENSECAG00000011591:E059	E059	2.53593	0.0138468	10.2941	0.00133458	0.0176407	3.67274	1.70004	-2.24763
ENSECAG00000011599:E012	E012	13.6325	0.0774172	9.2054	0.00241302	0.027451	5.25095	8.41016	1.45983
ENSECAG00000011608:E003	E003	4.72276	0.00872346	13.591	0.000227271	0.00455477	3.12956	5.18118	1.49482
ENSECAG00000011612:E004	E004	50.3278	0.0131547	38.2236	6.30848e-10	9.83592e-08	9.86754	13.807	1.18062
ENSECAG00000011614:E003	E003	16.417	0.00508394	30.2341	3.8291e-08	3.38921e-06	7.96873	4.85264	-1.52456
ENSECAG00000011619:E018	E018	12.2888	0.00455623	18.1767	2.01332e-05	0.000648615	5.12584	7.46792	1.15485
ENSECAG00000011621:E021	E021	7.4733	0.0481218	9.73908	0.00180391	0.0220916	3.83533	6.21419	1.44862
ENSECAG00000011661:E009	E009	11.5575	0.00585046	16.8362	4.07479e-05	0.0011445	7.42635	5.10488	-1.14962
ENSECAG00000011662:E002	E002	16.5738	0.00462228	19.2685	1.13564e-05	0.00041038	8.55564	6.21107	-1.00469
ENSECAG00000011678:E014	E014	2.52933	0.0173719	12.614	0.000382861	0.00685712	4.16609	1.97888	-2.17977
ENSECAG00000011683:E004	E004	8.59615	0.0224122	7.83986	0.00511065	0.0472456	6.45	4.63382	-1.00144
ENSECAG00000011696:E073	E073	79.5703	0.0200696	30.8553	2.78008e-08	2.60912e-06	11.9581	16.0753	1.1109
ENSECAG00000011696:E078	E078	2.65582	0.0352925	8.6261	0.00331381	0.0345049	4.16602	2.32622	-1.70958
ENSECAG00000011721:E016	E016	48.0411	0.024572	21.8482	2.95091e-06	0.000135609	9.86858	13.259	1.03019
ENSECAG00000011721:E021	E021	11.4739	0.00655378	9.24829	0.00235716	0.0269931	5.04818	7.04704	1.01914
ENSECAG00000011721:E022	E022	7.14826	0.0279324	10.6512	0.00110001	0.015185	5.9716	3.98472	-1.21379
ENSECAG00000011726:E014	E014	4.01278	0.0147257	9.86031	0.00168882	0.0210466	2.75385	4.65413	1.54734
ENSECAG00000011731+ENSECAG00000022438+ENSECAG00000016587:E015	E015	7.02796	0.00990175	11.3088	0.000771389	0.0116785	5.2413	3.61275	-1.10761
ENSECAG00000011756:E006	E006	8.32714	0.00612911	15.9591	6.47242e-05	0.00166154	3.89081	6.41108	1.50199
ENSECAG00000011761:E022	E022	10.668	0.117107	8.50438	0.00354293	0.0363794	7.60424	4.48913	-1.60894
ENSECAG00000011764:E011	E011	14.0235	0.0484528	41.9983	9.13546e-11	1.82714e-08	4.01013	9.43172	2.63764
ENSECAG00000011768:E009	E009	480.884	0.0372867	24.6892	6.73597e-07	3.88033e-05	28.2122	23.4342	-1.02206
ENSECAG00000011770:E012	E012	7.90489	0.0127389	16.104	5.99557e-05	0.00156323	6.71091	4.11259	-1.47894
ENSECAG00000011777:E011	E011	4.97326	0.0074947	12.3108	0.000450339	0.00773108	4.96307	3.13987	-1.35589
ENSECAG00000011786+ENSECAG00000034013:E025	E025	5.47572	0.0352578	17.0661	3.61008e-05	0.00103376	5.17436	2.69466	-1.92856
ENSECAG00000011822:E008	E008	2.43372	0.011722	17.9258	2.29684e-05	0.000721433	1.53181	4.16956	2.92486
ENSECAG00000011823:E004	E004	4.93623	0.0823303	9.76455	0.00177909	0.0218772	2.7346	5.19041	1.89492
ENSECAG00000011844:E032	E032	14.7443	0.00352983	20.7359	5.27186e-06	0.000217592	5.62551	8.23217	1.18286
ENSECAG00000011846:E005	E005	29.9978	0.00469467	39.7921	2.82481e-10	4.81964e-08	11.4568	8.4526	-1.0148
ENSECAG00000011864:E009	E009	2.42303	0.0141963	7.89459	0.00495829	0.046227	2.14238	3.89679	1.75119
ENSECAG00000011865:E008	E008	5.52349	0.0453476	10.1729	0.0014252	0.0185641	5.56432	3.33481	-1.52392
ENSECAG00000011873:E006	E006	5.52026	0.0116064	8.65065	0.00326944	0.0341848	3.38478	5.2059	1.27903
ENSECAG00000011890:E010	E010	9.3832	0.0276019	8.65239	0.00326632	0.0341613	4.90699	6.83194	1.00788
ENSECAG00000011917:E041	E041	2.30798	0.0582748	8.62242	0.0033205	0.0345607	3.8283	1.86814	-2.0966
ENSECAG00000011924:E005	E005	3.46072	0.0113453	9.16781	0.00246309	0.0278698	4.43782	2.70301	-1.45981
ENSECAG00000011933:E004	E004	6.2989	0.0143571	7.76089	0.00533896	0.0488168	3.47066	5.25635	1.23441
ENSECAG00000011933:E025	E025	6.46998	0.00607646	8.18462	0.00422471	0.0413187	3.61959	5.36275	1.17117
ENSECAG00000011942:E015	E015	23.0374	0.042164	16.439	5.02413e-05	0.00135396	6.78343	10.4086	1.37954
ENSECAG00000011942:E017	E017	23.2637	0.00325263	35.7342	2.2616e-09	2.98232e-07	7.12281	10.1589	1.14584
ENSECAG00000011942:E024	E024	48.3973	0.0366599	15.3726	8.82596e-05	0.00212458	10.0424	13.5384	1.04881
ENSECAG00000011968:E017	E017	8.45577	0.0555391	14.0432	0.000178656	0.00374658	3.83039	6.80762	1.73367
ENSECAG00000011969:E017	E017	7.30099	0.0454692	8.86691	0.00290387	0.0313613	6.37467	4.339	-1.16119
ENSECAG00000012002:E003	E003	8.76025	0.0155295	16.0154	6.28286e-05	0.00162237	4.43359	6.69589	1.24868
ENSECAG00000012013:E009	E009	6.05712	0.0359463	8.083	0.00446824	0.0429979	3.62349	5.48549	1.23641
ENSECAG00000012013:E033	E033	4.47803	0.00920689	13.8122	0.000202024	0.00413412	2.75834	4.99085	1.75177
ENSECAG00000012019:E025	E025	15.0123	0.00453688	15.4588	8.43245e-05	0.00205083	5.6078	8.01746	1.10807
ENSECAG00000012024:E007	E007	30.3859	0.0610142	10.6861	0.00107943	0.0149594	7.82236	11.1207	1.15897
ENSECAG00000012035:E004	E004	2.41924	0.0311345	8.94499	0.00278232	0.0304117	1.71113	3.67704	2.23223
ENSECAG00000012035:E006	E006	19.7506	0.0299784	23.8383	1.04776e-06	5.71004e-05	6.17728	9.4493	1.34524
ENSECAG00000012042:E010	E010	17.6491	0.0264007	10.7926	0.00101908	0.0143258	8.36551	6.07119	-1.00214
ENSECAG00000012055:E005	E005	3.48833	0.181541	7.72553	0.00544454	0.0494793	4.39133	2.09917	-2.16483
ENSECAG00000012069:E019	E019	39.9187	0.0182567	39.163	3.8986e-10	6.39327e-08	13.3352	9.08445	-1.32442
ENSECAG00000012083:E009	E009	4.71668	0.00904413	10.5347	0.00117155	0.0159463	3.26618	5.04354	1.28848
ENSECAG00000012083:E010	E010	29.8118	0.0032037	42.2295	8.11672e-11	1.65037e-08	8.39299	11.3906	1.01739
ENSECAG00000012083:E013	E013	6.43346	0.0229079	14.9068	0.000112954	0.00259312	3.68912	5.99504	1.45351
ENSECAG00000012093:E012	E012	9.1077	0.00777868	21.3886	3.75001e-06	0.000165115	6.49429	3.73047	-1.66602
ENSECAG00000012093:E026	E026	4.76268	0.00838439	8.50026	0.00355095	0.0364474	3.42872	5.08964	1.17313
ENSECAG00000012126:E012	E012	48.9288	0.00715614	64.286	1.07609e-15	7.09505e-13	9.5794	13.4012	1.16822
ENSECAG00000012127:E007	E007	2.77652	0.011886	11.6051	0.00065771	0.0102981	2.11873	4.18135	1.99223
ENSECAG00000012128:E002	E002	48.8926	0.0180173	27.2082	1.82684e-07	1.28975e-05	9.73916	13.0468	1.01504
ENSECAG00000012128:E004	E004	29.4254	0.082423	7.87275	0.00501853	0.0466267	11.3603	8.13554	-1.10788
ENSECAG00000012163:E004	E004	23.0218	0.0430285	10.7282	0.00105514	0.0147092	6.84547	9.87104	1.17328
ENSECAG00000012163:E020	E020	11.7546	0.0430034	9.83312	0.00171398	0.0212749	4.8322	7.47098	1.33323
ENSECAG00000012168:E001	E001	10.0812	0.0241157	18.3225	1.86492e-05	0.000611183	4.27173	6.73435	1.37704
ENSECAG00000012172:E012	E012	6.40805	0.0185411	11.7421	0.000611022	0.0097256	5.89389	3.6209	-1.45662
ENSECAG00000012172:E014	E014	2.95584	0.0169511	14.801	0.000119469	0.00271227	4.70101	2.2138	-2.21349
ENSECAG00000012270:E022	E022	5.92597	0.00756746	9.55163	0.00199772	0.0238934	5.45249	3.76103	-1.10827
ENSECAG00000012273:E023	E023	12.9277	0.0306699	11.9285	0.000552807	0.00900156	5.4262	7.6188	1.0461
ENSECAG00000012279:E010	E010	10.0625	0.0213993	9.07725	0.00258809	0.0288851	6.9105	4.97207	-1.00386
ENSECAG00000012282:E022	E022	12.5284	0.00681239	17.7664	2.49749e-05	0.000769367	4.87713	7.41421	1.28152
ENSECAG00000012312:E011	E011	103.391	0.0373657	42.2847	7.89074e-11	1.62842e-08	19.2191	12.8883	-1.59738
ENSECAG00000012312:E013	E013	13.7961	0.0273607	21.9083	2.86e-06	0.000131991	8.80787	5.37497	-1.53855
ENSECAG00000012316:E002	E002	8.76215	0.00650235	11.0794	0.000872905	0.0127802	6.11714	4.26794	-1.08376
ENSECAG00000012336:E024	E024	53.6186	0.0171389	17.6266	2.68797e-05	0.000813512	14.3689	10.5994	-1.09024
ENSECAG00000012351:E017	E017	2.87961	0.0132803	7.83532	0.00512351	0.0473307	3.95036	2.27872	-1.61212
ENSECAG00000012352:E006	E006	4.30307	0.00817402	8.71133	0.00316239	0.0334112	3.08468	4.8404	1.33282
ENSECAG00000012353:E006	E006	6.77598	0.00955384	10.7721	0.00103043	0.0144475	4.20756	6.01395	1.07406
ENSECAG00000012380:E007	E007	11.0731	0.00703106	11.7591	0.000605478	0.00965171	7.49691	5.34576	-1.04041
ENSECAG00000012383:E004	E004	22.1412	0.00374275	41.1769	1.39057e-10	2.63234e-08	6.90616	9.81206	1.1259
ENSECAG00000012393:E005	E005	3.64641	0.050253	14.0494	0.000178068	0.00373929	5.03579	2.46041	-2.11218
ENSECAG00000012403:E002	E002	5.68098	0.00823843	9.29161	0.00230206	0.0265301	5.1637	3.43176	-1.21399
ENSECAG00000012406:E010	E010	6.91756	0.0077015	7.94676	0.00481734	0.0453093	5.3767	3.72295	-1.09598
ENSECAG00000012425+ENSECAG00000012244:E016	E016	10.6512	0.0470852	7.73594	0.00541325	0.0492933	6.79895	4.83165	-1.03923
ENSECAG00000012459:E007	E007	7.65112	0.0209121	11.83	0.000582854	0.00936538	6.38997	4.29207	-1.2009
ENSECAG00000012474:E022	E022	12.7576	0.0105043	19.8866	8.21763e-06	0.000314795	4.8741	7.60118	1.36178
ENSECAG00000012479:E016	E016	7.3882	0.0217002	11.5077	0.000693083	0.0107545	6.20648	4.08938	-1.25501
ENSECAG00000012479:E019	E019	9.60111	0.00690222	13.3304	0.000261137	0.00506463	7.04665	4.94831	-1.07897
ENSECAG00000012484:E004	E004	10.2979	0.0131454	21.4166	3.69551e-06	0.000163362	3.79945	6.19638	1.46759
ENSECAG00000012484:E005	E005	170.672	0.0384399	13.1999	0.000279962	0.00536228	21.6502	16.5066	-1.19982
ENSECAG00000012484:E015	E015	41.4073	0.126154	11.431	0.000722272	0.0111054	15.0612	8.01408	-2.18886
ENSECAG00000012485:E013	E013	5.93348	0.0104048	9.80881	0.00173678	0.0214806	5.66308	3.78486	-1.20445
ENSECAG00000012495:E004	E004	11.3676	0.0456463	7.85533	0.00506712	0.0469548	5.01163	7.19926	1.10769
ENSECAG00000012499:E001	E001	110.886	0.0478966	19.6427	9.3357e-06	0.000349705	18.8	14.278	-1.11986
ENSECAG00000012499:E002	E002	9.95477	0.00464294	24.1688	8.82492e-07	4.9289e-05	7.50549	4.55897	-1.52172
ENSECAG00000012499:E004	E004	13.1289	0.00411865	16.7922	4.17038e-05	0.00116546	8.11306	5.67559	-1.10939
ENSECAG00000012499:E012	E012	9.71289	0.00489597	11.6172	0.000653432	0.0102473	7.05361	4.97183	-1.06781
ENSECAG00000012502:E003	E003	17.3684	0.0193965	21.6232	3.31817e-06	0.000149225	6.27048	9.00469	1.14133
ENSECAG00000012518:E019	E019	13.2407	0.0274543	18.5504	1.65472e-05	0.000555633	4.7104	7.92228	1.59502
ENSECAG00000012518:E021	E021	15.7325	0.0359767	9.7444	0.0017987	0.0220522	5.84696	8.21579	1.05912
ENSECAG00000012553:E003	E003	7.55874	0.0194056	12.3958	0.0004303	0.00746448	3.59203	5.75134	1.40568
ENSECAG00000012553:E009	E009	3.11699	0.00967868	15.5404	8.07598e-05	0.0019886	1.47894	4.01135	2.91192
ENSECAG00000012556:E006	E006	6.51351	0.00771186	9.62783	0.00191651	0.0231463	3.87409	5.6752	1.1421
ENSECAG00000012562:E015	E015	17.7966	0.0123101	20.3348	6.50058e-06	0.000259496	6.36707	8.93547	1.06923
ENSECAG00000012562:E019	E019	4.32743	0.00959507	8.12882	0.0043567	0.042238	3.0928	4.78692	1.29185
ENSECAG00000012573:E011	E011	8.82599	0.00702464	11.5063	0.000693621	0.0107586	4.37705	6.42203	1.15799
ENSECAG00000012573:E023	E023	14.1702	0.035364	8.96708	0.00274887	0.0301605	5.64451	7.85927	1.02494
ENSECAG00000012595:E002	E002	7.22068	0.00988715	8.03973	0.00457624	0.0437343	5.36844	3.75375	-1.06702
ENSECAG00000012600:E007	E007	16.9348	0.0126933	17.4148	3.0048e-05	0.000893312	5.82632	8.5598	1.20163
ENSECAG00000012601:E015	E015	7.84259	0.0497712	7.71274	0.00548326	0.0497271	6.3264	4.28984	-1.1717
ENSECAG00000012621:E011	E011	2.73662	0.0147967	9.66513	0.00187798	0.0227942	4.22138	2.25672	-1.83704
ENSECAG00000012657:E016	E016	21.2786	0.0276584	15.7608	7.1877e-05	0.00180743	9.60811	6.87965	-1.06813
ENSECAG00000012659:E007	E007	33.2585	0.0060151	31.6205	1.87438e-08	1.87202e-06	8.51876	11.5685	1.02354
ENSECAG00000012666:E014	E014	19.4092	0.0444708	10.4401	0.00123309	0.0165923	6.37068	9.32212	1.20601
ENSECAG00000012688:E006	E006	4.88079	0.00991166	10.2978	0.00133189	0.0176171	4.99705	3.20203	-1.31888
ENSECAG00000012698:E003	E003	2.79264	0.0105699	8.21872	0.00414604	0.0407694	2.12947	3.94241	1.80318
ENSECAG00000012698:E005	E005	14.296	0.0215497	23.0714	1.56092e-06	7.93227e-05	8.47637	5.29277	-1.46112
ENSECAG00000012707:E006	E006	16.7545	0.0247397	25.9996	3.41482e-07	2.18307e-05	8.76757	5.4011	-1.50902
ENSECAG00000012712:E035	E035	7.18916	0.00762393	8.01704	0.00463392	0.0441337	5.69333	4.03245	-1.03323
ENSECAG00000012713:E011	E011	6.44347	0.00756884	8.76015	0.00307883	0.0327679	3.92057	5.63835	1.08705
ENSECAG00000012723:E011	E011	15.9934	0.0134315	23.4072	1.31085e-06	6.84475e-05	8.95094	5.59604	-1.46892
ENSECAG00000012723:E012	E012	14.5178	0.0127362	16.6423	4.51336e-05	0.00123993	8.38875	5.60836	-1.25252
ENSECAG00000012723:E013	E013	3.75059	0.00970728	9.32724	0.00225773	0.0261665	2.60633	4.39357	1.53629
ENSECAG00000012724:E016	E016	5.82534	0.00762277	15.1482	9.9395e-05	0.00234053	3.11047	5.5261	1.70739
ENSECAG00000012724:E017	E017	5.80398	0.0321854	9.0543	0.00262077	0.0291704	3.25995	5.32251	1.45622
ENSECAG00000012724:E023	E023	29.4263	0.00480613	34.1435	5.11941e-09	6.1089e-07	11.247	8.22178	-1.03944
ENSECAG00000012743:E023	E023	5.2531	0.0502383	10.057	0.00151767	0.0194816	5.50296	3.34312	-1.48302
ENSECAG00000012748:E032	E032	5.54081	0.0149992	8.66238	0.00324846	0.0340341	3.59454	5.42152	1.22457
ENSECAG00000012750:E002	E002	4.37966	0.0114789	9.06459	0.00260607	0.02904	3.00359	4.92512	1.46287
ENSECAG00000012758+ENSECAG00000036335:E006	E006	19.0498	0.0693204	9.92319	0.00163209	0.0205469	8.68675	6.02499	-1.1469
ENSECAG00000012758+ENSECAG00000036335:E008	E008	3.71917	0.0103979	10.9878	0.000917124	0.0132617	4.23308	2.29689	-1.79391
ENSECAG00000012760:E003	E003	3.33821	0.0191193	10.8648	0.000980095	0.0138895	2.45848	4.50621	1.78196
ENSECAG00000012760:E007	E007	45.2643	0.0496966	12.1091	0.000501772	0.00838104	9.89369	13.4737	1.08094
ENSECAG00000012760:E009	E009	7.46928	0.00690307	17.1817	3.39693e-05	0.000984671	3.85986	6.29196	1.46794
ENSECAG00000012760:E010	E010	8.41881	0.043007	16.8061	4.1399e-05	0.00115861	3.94305	7.00201	1.73547
ENSECAG00000012769:E005	E005	3.63962	0.0122472	11.5809	0.000666311	0.0104139	2.59919	4.62474	1.69716
ENSECAG00000012769:E011	E011	4.47093	0.0291161	11.6802	0.00063168	0.0099809	3.06858	5.27699	1.60773
ENSECAG00000012804:E004	E004	14.5983	0.0552102	9.4651	0.00209418	0.0247053	8.37875	5.65849	-1.22169
ENSECAG00000012804:E009	E009	44.2521	0.0296196	22.0425	2.66686e-06	0.00012485	9.25102	12.8634	1.13321
ENSECAG00000012815:E017	E017	2.57044	0.0192713	12.686	0.000368398	0.00664396	3.92675	1.82962	-2.23212
ENSECAG00000012815:E024	E024	4.4905	0.0136079	7.96687	0.00476413	0.0449641	4.82722	3.21585	-1.20255
ENSECAG00000012815:E027	E027	6.61556	0.0100942	14.048	0.000178199	0.00374103	5.82228	3.74871	-1.31707
ENSECAG00000012838:E022	E022	10.1342	0.0111863	12.6779	0.000370007	0.00666681	4.92207	7.01992	1.08307
ENSECAG00000012845:E002	E002	7.67383	0.0126139	52.4279	4.46329e-13	1.58563e-10	7.48438	3.37368	-2.4038
ENSECAG00000012845:E004	E004	3.93461	0.0507253	10.1512	0.00144211	0.0187216	4.81538	2.87754	-1.5208
ENSECAG00000012851:E014	E014	22.2825	0.00306339	31.5691	1.92472e-08	1.90518e-06	6.41716	9.43691	1.22392
ENSECAG00000012862:E001	E001	4.48929	0.0243235	19.169	1.19638e-05	0.00042717	2.04728	4.95855	2.60055
ENSECAG00000012874:E004	E004	8.27036	0.0107381	43.3607	4.55233e-11	1.01194e-08	7.27094	3.52099	-2.18727
ENSECAG00000012874:E015	E015	14.6259	0.03542	23.4003	1.31556e-06	6.86014e-05	8.85266	5.50392	-1.48331
ENSECAG00000012874:E019	E019	31.7409	0.0109174	40.258	2.22544e-10	3.89088e-08	11.8159	8.38576	-1.14835
ENSECAG00000012874:E024	E024	5.93966	0.00750387	9.52243	0.00202975	0.0241936	5.51463	3.83756	-1.08307
ENSECAG00000012876:E003	E003	8.39133	0.00703464	9.48277	0.00207411	0.0245317	5.68536	3.90999	-1.12025
ENSECAG00000012882:E004	E004	5.62892	0.0152848	8.50225	0.00354707	0.0364171	3.26167	5.2322	1.40306
ENSECAG00000012882:E014	E014	66.0328	0.00640147	69.8273	6.473e-17	5.41519e-14	15.5462	11.334	-1.16525
ENSECAG00000012894:E013	E013	4.9917	0.0568258	12.9881	0.00031347	0.00586688	5.74451	3.10386	-1.83126
ENSECAG00000012903:E008	E008	26.1316	0.057778	10.6962	0.00107355	0.0148964	7.3827	10.5177	1.15078
ENSECAG00000012929:E004	E004	7.89445	0.00802852	7.99072	0.00470177	0.0445943	4.11191	5.88054	1.07384
ENSECAG00000012932:E024	E024	45.2648	0.00894259	25.2194	5.11652e-07	3.10028e-05	9.35356	12.6803	1.04511
ENSECAG00000012932:E056	E056	86.8281	0.0178284	32.4836	1.202e-08	1.27757e-06	11.8883	16.3206	1.19266
ENSECAG00000012932:E063	E063	4.76215	0.00836751	13.4277	0.000247933	0.00487853	5.40031	3.29111	-1.47212
ENSECAG00000012932:E064	E064	4.21199	0.0107926	18.896	1.38041e-05	0.000478602	5.20827	2.64743	-1.99985
ENSECAG00000012941:E022	E022	155.387	0.0647765	31.8447	1.67007e-08	1.71192e-06	22.592	14.2255	-1.99221
ENSECAG00000012941:E025	E025	15.8435	0.014115	28.6161	8.82457e-08	6.98782e-06	4.4899	7.85537	1.7112
ENSECAG00000012941:E034	E034	50.6794	0.0191016	50.4034	1.25175e-12	4.10922e-10	8.14471	13.023	1.59012
ENSECAG00000012955:E019	E019	8.3349	0.00963297	13.4844	0.000240555	0.00476468	5.37968	3.40209	-1.36311
ENSECAG00000012960:E003	E003	9.40262	0.0494349	7.93675	0.00484407	0.0454608	6.97711	4.91207	-1.07012
ENSECAG00000012973:E009	E009	9.65441	0.00522228	12.2579	0.00046328	0.00790107	6.82962	4.77208	-1.09034
ENSECAG00000012976:E016	E016	21.3212	0.0278394	15.6984	7.42863e-05	0.001859	6.91113	9.66965	1.0751
ENSECAG00000012979:E006	E006	9.2466	0.0372162	15.0563	0.000104353	0.00243444	6.82346	3.93165	-1.66374
ENSECAG00000012980:E007	E007	11.4465	0.00557563	18.2912	1.89582e-05	0.00061922	4.94073	7.18904	1.14602
ENSECAG00000012987:E014	E014	10.0034	0.00547556	13.8994	0.000192863	0.00397588	7.2468	5.09997	-1.07576
ENSECAG00000013038:E002	E002	22.3122	0.00630518	33.6791	6.49953e-09	7.48042e-07	6.08686	9.64771	1.45907
ENSECAG00000013080:E019	E019	5.58945	0.0084444	8.75922	0.0030804	0.032772	3.66498	5.34172	1.12256
ENSECAG00000013088:E004	E004	3.67818	0.0242404	7.71893	0.00546449	0.0495857	1.73839	3.77796	2.26632
ENSECAG00000013115:E005	E005	17.3316	0.0297907	11.5484	0.000678072	0.0105511	6.41004	8.89261	1.03289
ENSECAG00000013115:E010	E010	35.917	0.00488728	56.4272	5.83177e-14	2.56341e-11	8.36734	12.3217	1.30399
ENSECAG00000013128:E007	E007	12.5177	0.0184979	14.2939	0.000156368	0.00336442	5.52382	7.82124	1.07509
ENSECAG00000013128:E011	E011	2.65795	0.0129497	7.80032	0.00522369	0.0480337	3.45858	1.76492	-1.96209
ENSECAG00000013136:E001	E001	17.9446	0.0167217	13.1007	0.000295188	0.0055883	6.40157	8.88739	1.03506
ENSECAG00000013170:E011	E011	2.85958	0.0174825	12.6033	0.000385062	0.00687913	4.3839	2.18258	-2.0465
ENSECAG00000013171:E005	E005	2.61287	0.0149299	8.99064	0.00271366	0.0298541	1.75193	3.66482	2.15409
ENSECAG00000013171:E007	E007	3.77512	0.0332863	8.19145	0.00420884	0.0411894	2.46741	4.31803	1.6444
ENSECAG00000013174:E001	E001	2.35745	0.0146125	18.0274	2.17746e-05	0.000690346	1.30528	4.06785	3.31491
ENSECAG00000013174:E029	E029	4.21254	0.0112215	11.9548	0.00054507	0.00891852	4.71142	2.64708	-1.69937
ENSECAG00000013174:E030	E030	5.18351	0.0323326	10.8824	0.000970801	0.0137955	5.32709	3.20344	-1.51013
ENSECAG00000013226:E035	E035	6.0831	0.00912528	8.38312	0.00378722	0.0382328	5.11582	3.50274	-1.12572
ENSECAG00000013242:E026	E026	4.39408	0.0103876	7.73352	0.0054205	0.0493477	4.57264	2.93704	-1.3063
ENSECAG00000013245:E006	E006	9.95103	0.00642453	12.934	0.000322665	0.00600574	6.78142	4.71822	-1.10233
ENSECAG00000013251:E016	E016	11.2507	0.00513124	30.4899	3.35614e-08	3.03201e-06	4.71952	7.14647	1.26465
ENSECAG00000013251:E025	E025	19.6853	0.0282568	47.8187	4.67514e-12	1.3422e-09	5.41663	9.67306	1.82246
ENSECAG00000013254:E005	E005	3.54736	0.111869	12.4572	0.000416375	0.00728792	4.10864	1.50842	-2.92577
ENSECAG00000013256:E005	E005	43.8251	0.00210853	59.0465	1.53988e-14	7.93414e-12	9.19735	12.9206	1.16841
ENSECAG00000013263:E014	E014	11.9147	0.00468594	13.4044	0.000251037	0.00492259	5.08588	7.1586	1.04579
ENSECAG00000013270+ENSECAG00000012864:E010	E010	8.336	0.031957	8.92927	0.00280637	0.0306014	5.65376	3.53084	-1.4043
ENSECAG00000013291:E004	E004	12.3353	0.00519754	9.42609	0.0021392	0.0251145	7.30708	5.22067	-1.03129
ENSECAG00000013291:E012	E012	2.70831	0.0270688	10.2169	0.00139157	0.018239	4.49363	2.23146	-2.05571
ENSECAG00000013298:E009	E009	7.22665	0.0101246	15.9717	6.42979e-05	0.00165372	3.62901	5.92987	1.46859
ENSECAG00000013304:E012	E012	2.80848	0.023701	12.6315	0.000379302	0.00680121	4.37828	2.16746	-2.0629
ENSECAG00000013304:E018	E018	4.02613	0.0210013	10.3829	0.00127188	0.0170025	5.05702	3.03964	-1.50728
ENSECAG00000013309:E007	E007	2.88716	0.102556	10.8039	0.00101288	0.0142632	4.06549	1.63059	-2.66885
ENSECAG00000013320:E010	E010	21.8504	0.0208953	13.1924	0.00028108	0.00537841	6.79505	9.45673	1.05406
ENSECAG00000013323:E028	E028	7.15186	0.01034	11.287	0.000780527	0.0117824	3.93048	5.91804	1.22686
ENSECAG00000013326:E002	E002	6.05949	0.00687648	17.4394	2.96606e-05	0.000885177	2.83478	5.33023	1.86995
ENSECAG00000013366+ENSECAG00000028905+ENSECAG00000011635:E056	E056	44.1029	0.00150808	70.5166	4.56399e-17	3.98974e-14	8.64778	12.9196	1.36856
ENSECAG00000013366+ENSECAG00000028905+ENSECAG00000011635:E104	E104	3.34058	0.0115506	8.88255	0.00287909	0.0312265	4.54015	2.72266	-1.5066
ENSECAG00000013383:E003	E003	3.01008	0.01236	7.98293	0.00472204	0.0446994	2.35345	4.14796	1.66281
ENSECAG00000013393:E004	E004	16.5383	0.0528815	42.4135	7.38776e-11	1.54928e-08	10.9663	4.71775	-2.66093
ENSECAG00000013409:E005	E005	10.0901	0.00583266	30.235	3.8273e-08	3.38921e-06	6.8497	4.32196	-1.39496
ENSECAG00000013409:E006	E006	8.50872	0.0980142	8.27187	0.0040264	0.0399009	6.19728	4.15408	-1.2039
ENSECAG00000013416:E002	E002	6.80091	0.00800419	12.2175	0.00047343	0.00802444	5.43628	3.38742	-1.40745
ENSECAG00000013442:E016	E016	22.5805	0.0080521	24.8344	6.2473e-07	3.65179e-05	9.45184	6.832	-1.03554
ENSECAG00000013442:E028	E028	5.77696	0.0182593	19.0787	1.25436e-05	0.00044179	3.08473	5.87759	1.91908
ENSECAG00000013443:E026	E026	7.36272	0.00603302	13.194	0.000280846	0.00537657	3.8737	5.95523	1.289
ENSECAG00000013443:E034	E034	27.4901	0.0392381	20.6322	5.56521e-06	0.000227647	7.17016	10.8263	1.34079
ENSECAG00000013481:E005	E005	11.0451	0.00579534	26.9609	2.0761e-07	1.42942e-05	7.77981	4.80052	-1.48076
ENSECAG00000013486+ENSECAG00000022571:E015	E015	16.7811	0.0266584	13.3652	0.000256343	0.00499599	7.93422	5.46124	-1.15509
ENSECAG00000013493:E033	E033	11.9462	0.0048628	19.5615	9.74112e-06	0.000360902	5.33013	7.78744	1.16929
ENSECAG00000013495:E020	E020	20.4335	0.00834845	54.0474	1.95715e-13	7.53811e-11	10.0794	6.049	-1.62402
ENSECAG00000013499:E020	E020	7.15637	0.00742309	14.3714	0.000150064	0.00325578	3.9808	6.19182	1.32747
ENSECAG00000013505:E002	E002	8.19383	0.00711641	13.623	0.000223426	0.00449288	4.53627	6.62541	1.14772
ENSECAG00000013505:E004	E004	18.8136	0.0491704	10.6687	0.00108966	0.0150715	8.58095	5.73976	-1.25512
ENSECAG00000013524+ENSECAG00000031881+ENSECAG00000022950:E045	E045	4.9674	0.00886974	8.27474	0.00402004	0.0398582	3.4172	5.14594	1.21612
ENSECAG00000013529:E006	E006	3.48573	0.0817933	21.1409	4.2673e-06	0.000183327	5.33857	2.2815	-2.50787
ENSECAG00000013534:E005	E005	25.3384	0.00886506	57.585	3.23682e-14	1.52754e-11	11.0117	7.45326	-1.27764
ENSECAG00000013563:E015	E015	4.69066	0.00899319	14.8814	0.000114484	0.00261973	5.18177	2.90757	-1.71063
ENSECAG00000013565:E006	E006	11.2926	0.00706465	13.7284	0.000211237	0.0042888	7.16055	5.14835	-1.00991
ENSECAG00000013574:E007	E007	7.53	0.00620635	13.1583	0.000286253	0.0054586	4.20974	6.28794	1.20896
ENSECAG00000013574:E019	E019	15.7513	0.0422561	8.72476	0.00313917	0.033229	6.10931	8.43757	1.01055
ENSECAG00000013574:E020	E020	6.89279	0.0166072	8.15593	0.00429206	0.0417989	4.11589	5.88757	1.07461
ENSECAG00000013578:E014	E014	21.8264	0.0571624	20.0984	7.35584e-06	0.000287155	6.33185	10.1662	1.51274
ENSECAG00000013604:E004	E004	7.83926	0.00506257	13.3714	0.000255493	0.00498067	4.24608	6.02249	1.05133
ENSECAG00000013610:E012	E012	11.4854	0.0120114	26.0104	3.39577e-07	2.17268e-05	7.45974	4.47828	-1.55573
ENSECAG00000013610:E016	E016	6.56158	0.00584334	29.4266	5.80764e-08	4.87645e-06	3.31371	6.43653	1.98725
ENSECAG00000013610:E023	E023	6.03944	0.00998291	17.5194	2.84394e-05	0.000853971	3.41968	5.87211	1.61366
ENSECAG00000013622:E007	E007	14.4081	0.0478213	10.1468	0.00144555	0.0187538	8.09292	5.68059	-1.09878
ENSECAG00000013623:E004	E004	6.38402	0.0116321	17.3867	3.04946e-05	0.000903826	3.41813	5.75872	1.55564
ENSECAG00000013623:E019	E019	11.1084	0.00414162	23.6609	1.14894e-06	6.1352e-05	4.78465	7.24453	1.26626
ENSECAG00000013629:E006	E006	290.272	0.0262958	34.3088	4.70252e-09	5.67234e-07	19.342	24.9798	1.25187
ENSECAG00000013629:E015	E015	40.8013	0.00377439	86.9984	1.08609e-20	2.34722e-17	12.7776	9.14928	-1.14519
ENSECAG00000013673:E005	E005	3.8826	0.0341754	10.7083	0.00106655	0.0148257	2.56949	4.713	1.78717
ENSECAG00000013676+ENSECAG00000024465:E022	E022	4.05434	0.0101136	9.54551	0.00200439	0.0239511	2.77614	4.61646	1.49951
ENSECAG00000013676+ENSECAG00000024465:E039	E039	8.71064	0.00906553	28.5027	9.35699e-08	7.32214e-06	3.38918	6.62833	2.01167
ENSECAG00000013676+ENSECAG00000024465:E050	E050	6.94655	0.0165734	9.98063	0.00158196	0.0200979	3.8939	5.79293	1.18943
ENSECAG00000013676+ENSECAG00000024465:E052	E052	16.6945	0.0618007	10.1852	0.00141576	0.0184845	5.90214	8.61002	1.1811
ENSECAG00000013676+ENSECAG00000024465:E065	E065	10.5182	0.0126599	30.449	3.42753e-08	3.07932e-06	3.89969	7.33811	1.91469
ENSECAG00000013676+ENSECAG00000024465:E069	E069	6.30145	0.00626512	9.29278	0.00230058	0.0265209	5.69339	3.75117	-1.24705
ENSECAG00000013677:E063	E063	2.74831	0.0155452	14.9036	0.000113148	0.0025968	4.1636	1.83129	-2.40297
ENSECAG00000013689:E002	E002	3.54381	0.0112456	10.4995	0.00119406	0.0161912	2.38035	4.50105	1.87263
ENSECAG00000013691:E005	E005	13.977	0.0045172	22.7839	1.81281e-06	8.98345e-05	8.25124	5.77543	-1.11037
ENSECAG00000013691:E008	E008	10.6412	0.00459887	9.01786	0.00267354	0.0295674	4.51484	6.63259	1.16519
ENSECAG00000013691:E010	E010	89.6282	0.00700034	49.6926	1.79822e-12	5.61867e-10	12.0462	16.3612	1.1561
ENSECAG00000013691:E011	E011	51.7499	0.00974712	44.8537	2.12321e-11	5.28813e-09	14.2014	10.6719	-1.02255
ENSECAG00000013691:E016	E016	8.80671	0.00623985	19.6113	9.49077e-06	0.00035381	6.83456	4.4178	-1.32283
ENSECAG00000013708:E015	E015	4.29336	0.31413	7.73166	0.00542609	0.0493697	2.73293	5.15406	1.87554
ENSECAG00000013711:E009	E009	7.03726	0.0245077	11.4444	0.000717085	0.0110455	3.49391	5.83426	1.53079
ENSECAG00000013711:E016	E016	3.73439	0.0175646	7.95667	0.00479106	0.045133	2.37116	4.24304	1.70825
ENSECAG00000013711:E026	E026	12.9226	0.00614145	17.221	3.3274e-05	0.000968494	5.00346	7.50663	1.24375
ENSECAG00000013711:E027	E027	27.6371	0.0387743	14.5604	0.000135739	0.00300128	7.25968	10.3772	1.15795
ENSECAG00000013724:E004	E004	9.70235	0.00624473	30.7863	2.88064e-08	2.67766e-06	3.47343	6.96565	2.09338
ENSECAG00000013724:E010	E010	21.1018	0.0034556	32.2951	1.32448e-08	1.39066e-06	6.30871	9.38059	1.25662
ENSECAG00000013735:E007	E007	29.7832	0.00814325	52.1538	5.13187e-13	1.81486e-10	10.5513	6.83143	-1.4038
ENSECAG00000013749:E001	E001	7.47027	0.00720608	15.3202	9.07425e-05	0.00216829	3.46915	5.96065	1.61705
ENSECAG00000013749:E005	E005	8.30024	0.0308666	10.4466	0.00122873	0.0165497	3.76266	6.08709	1.44183
ENSECAG00000013763:E002	E002	4.61408	0.0519088	8.31164	0.00393918	0.0392616	3.11458	5.16977	1.50226
ENSECAG00000013765:E011	E011	8.90916	0.00893436	20.7952	5.11113e-06	0.000211857	3.73538	6.66074	1.74028
ENSECAG00000013770:E002	E002	14.6939	0.0104435	21.6316	3.3036e-06	0.000148828	8.35591	6.00591	-1.0315
ENSECAG00000013770:E011	E011	2.59528	0.014579	10.2943	0.00133438	0.0176407	3.99553	2.20485	-1.74165
ENSECAG00000013771:E019	E019	35.4091	0.0184131	53.8028	2.21656e-13	8.41235e-11	12.737	8.43761	-1.39625
ENSECAG00000013771:E021	E021	38.4575	0.0168957	30.8141	2.8397e-08	2.65866e-06	6.42388	10.5222	1.58454
ENSECAG00000013800:E001	E001	55.0274	0.0409685	21.428	3.6737e-06	0.000162491	10.4663	14.2785	1.10911
ENSECAG00000013816:E008	E008	26.1988	0.0268806	32.5096	1.18605e-08	1.26581e-06	7.03361	11.1101	1.48967
ENSECAG00000013816:E014	E014	10.6422	0.0103362	12.2394	0.000467913	0.00795728	5.01388	7.09891	1.06249
ENSECAG00000013828:E008	E008	14.2588	0.0134819	24.0548	9.36319e-07	5.18487e-05	8.16653	5.09824	-1.45452
ENSECAG00000013828:E022	E022	5.28886	0.0159984	7.97283	0.00474846	0.0448441	3.54216	5.23905	1.16445
ENSECAG00000013843:E009	E009	3.70793	0.0154292	7.79658	0.00523453	0.0480967	3.9343	2.29378	-1.58091
ENSECAG00000013848+ENSECAG00000035812+ENSECAG00000022716+ENSECAG00000030746+ENSECAG00000029541:E012	E012	3.39523	0.33921	8.56598	0.00342502	0.0354495	3.7925	1.63792	-2.45023
ENSECAG00000013848+ENSECAG00000035812+ENSECAG00000022716+ENSECAG00000030746+ENSECAG00000029541:E017	E017	102.469	0.164197	14.7607	0.000122052	0.00276123	12.1408	20.0496	2.00311
ENSECAG00000013860:E006	E006	6.11425	0.00668326	8.78576	0.00303591	0.0324183	3.90919	5.66191	1.10831
ENSECAG00000013864+ENSECAG00000039602+ENSECAG00000013805:E046	E046	20.3323	0.0312257	18.2076	1.98083e-05	0.000640802	9.84486	6.60411	-1.27558
ENSECAG00000013864+ENSECAG00000039602+ENSECAG00000013805:E050	E050	32.2441	0.00779666	45.7951	1.31292e-11	3.42777e-09	12.0237	8.2083	-1.27841
ENSECAG00000013881:E012	E012	4.70175	0.0374235	7.90748	0.00492308	0.0459814	2.98898	5.01758	1.53298
ENSECAG00000013885:E003	E003	11.6653	0.0117424	14.6339	0.000130545	0.00291104	5.41921	7.50808	1.00386
ENSECAG00000013890:E001	E001	2.51115	0.0197194	12.0425	0.000520001	0.00862349	1.69988	3.9429	2.45757
ENSECAG00000013890:E012	E012	11.6076	0.0316061	8.75096	0.00309439	0.0328803	5.09234	7.0863	1.01028
ENSECAG00000013894:E009	E009	2.37418	0.0155555	10.7463	0.00104489	0.0145898	1.81014	3.85581	2.20926
ENSECAG00000013894:E024	E024	17.8434	0.0493862	10.5933	0.00113497	0.0155543	8.7702	6.36117	-1.01144
ENSECAG00000013894:E026	E026	2.89473	0.0133575	8.04228	0.00456979	0.043678	4.00529	2.32667	-1.59239
ENSECAG00000013895:E005	E005	4.55116	0.0146511	26.1817	3.10749e-07	2.01306e-05	2.8048	5.75595	2.13381
ENSECAG00000013904:E003	E003	21.8522	0.00400281	60.965	5.80974e-15	3.3732e-12	6.58457	9.39198	1.1288
ENSECAG00000013910:E011	E011	6.92594	0.00622983	7.90382	0.00493306	0.0460525	4.04172	5.71233	1.03655
ENSECAG00000013915:E001	E001	12.4315	0.0837387	18.2436	1.9438e-05	0.000631183	8.5453	4.6474	-1.87749
ENSECAG00000013923:E013	E013	12.1669	0.0204943	11.3725	0.000745375	0.0113977	5.25409	7.54485	1.11268
ENSECAG00000013923:E021	E021	9.61165	0.0259192	18.9986	1.30815e-05	0.000458039	7.25926	4.32313	-1.5752
ENSECAG00000013923:E025	E025	3.15183	0.0119904	8.42433	0.00370233	0.0376042	2.18834	4.03143	1.78999
ENSECAG00000013923:E042	E042	9.08239	0.0409074	10.0376	0.0015338	0.0196271	4.11287	6.48599	1.37343
ENSECAG00000013937:E007	E007	5.82333	0.0319382	11.6133	0.000654816	0.0102631	3.39772	5.70094	1.5426
ENSECAG00000013944:E007	E007	3.80045	0.0111177	9.87833	0.00167237	0.0209253	4.17033	2.33456	-1.70223
ENSECAG00000013983:E007	E007	23.0716	0.0210605	15.8358	6.90841e-05	0.00175249	7.23703	10.0915	1.07376
ENSECAG00000013983:E019	E019	16.9711	0.0176193	14.1688	0.000167117	0.00354762	6.276	8.83456	1.07658
ENSECAG00000013985:E015	E015	11.3833	0.0247213	12.4503	0.000417926	0.00731014	5.00242	7.25499	1.13734
ENSECAG00000014000:E002	E002	5.7498	0.0073422	9.62029	0.00192439	0.0232104	5.35555	3.67034	-1.12606
ENSECAG00000014000:E009	E009	17.0767	0.0460946	11.8723	0.000569758	0.00921586	6.01137	8.84142	1.21101
ENSECAG00000014044:E005	E005	82.9177	0.0566791	27.9634	1.23632e-07	9.25778e-06	11.4392	17.0693	1.51147
ENSECAG00000014046:E007	E007	13.5873	0.0131657	9.46528	0.00209398	0.0247053	4.07759	6.34802	1.33279
ENSECAG00000014053:E024	E024	12.9822	0.00476783	17.4769	2.9082e-05	0.000870581	5.29232	7.66715	1.14154
ENSECAG00000014053:E026	E026	6.72585	0.0165369	9.64151	0.00190229	0.0230103	5.85716	3.8786	-1.23464
ENSECAG00000014055:E005	E005	16.7477	0.00612544	28.8276	7.9117e-08	6.37211e-06	6.18769	8.53191	1.0073
ENSECAG00000014065:E004	E004	3.36887	0.0244727	8.98519	0.00272177	0.0299264	2.49083	4.44529	1.70331
ENSECAG00000014065:E006	E006	13.5205	0.0578749	9.68359	0.00185921	0.0226087	5.59396	8.23982	1.20289
ENSECAG00000014065:E007	E007	17.2627	0.00689373	35.9904	1.98293e-09	2.6784e-07	8.53896	5.72203	-1.2487
ENSECAG00000014076:E019	E019	3.76628	0.0115313	14.8797	0.00011459	0.00262138	4.3062	1.94461	-2.32874
ENSECAG00000014082:E015	E015	5.35365	0.00695156	23.594	1.18961e-06	6.29618e-05	2.58358	5.67781	2.33216
ENSECAG00000014096:E005	E005	21.3657	0.0189798	25.7589	3.86834e-07	2.44289e-05	6.61069	9.51001	1.15775
ENSECAG00000014096:E013	E013	11.1318	0.0142716	19.639	9.35399e-06	0.000350053	4.61166	7.05324	1.29276
ENSECAG00000014112:E006	E006	25.6188	0.0034487	31.8251	1.68698e-08	1.72471e-06	6.60921	9.84427	1.273
ENSECAG00000014112:E007	E007	25.771	0.0240209	13.323	0.000262177	0.00508168	7.14279	9.75758	1.00242
ENSECAG00000014116:E006	E006	15.7183	0.005386	23.631	1.16695e-06	6.21857e-05	5.98236	8.52221	1.10686
ENSECAG00000014120:E002	E002	17.4539	0.0475191	14.8192	0.000118328	0.002695	5.93894	8.88171	1.26279
ENSECAG00000014120:E004	E004	8.2437	0.0115888	15.9718	6.42917e-05	0.00165372	6.64681	4.65722	-1.07914
ENSECAG00000014120:E008	E008	5.34606	0.0104278	7.91127	0.00491278	0.0459184	3.31205	5.25583	1.37163
ENSECAG00000014130:E004	E004	16.3579	0.0126628	22.0262	2.68952e-06	0.000125676	6.28228	8.76765	1.04884
ENSECAG00000014130:E011	E011	5.69419	0.00738211	8.74685	0.00310137	0.0329365	5.40752	3.35653	-1.41833
ENSECAG00000014135:E002	E002	2.91877	0.014244	11.6288	0.000649395	0.0102028	4.61068	2.46083	-1.84756
ENSECAG00000014136:E003	E003	5.54806	0.0287665	14.7256	0.000124344	0.0028034	3.03587	5.39835	1.70777
ENSECAG00000014136:E010	E010	12.9039	0.0192146	18.8557	1.40991e-05	0.000487093	5.32212	7.87883	1.21082
ENSECAG00000014136:E011	E011	70.8161	0.0168224	35.9211	2.05472e-09	2.75623e-07	15.8598	11.8483	-1.08942
ENSECAG00000014138:E007	E007	3.58658	0.0109191	9.35009	0.00222974	0.0259271	2.71742	4.57545	1.53533
ENSECAG00000014140:E003	E003	3.7711	0.0118752	10.0342	0.00153657	0.0196464	4.38547	2.59554	-1.54289
ENSECAG00000014140:E008	E008	9.48348	0.0575549	8.21745	0.00414894	0.040776	4.70966	6.97563	1.19546
ENSECAG00000014142:E016	E016	6.11335	0.0102563	10.4059	0.00125617	0.0168417	3.7746	5.7039	1.23428
ENSECAG00000014144:E047	E047	5.73286	0.00701121	25.0074	5.71105e-07	3.38409e-05	6.06305	3.17129	-1.93278
ENSECAG00000014150:E014	E014	8.49177	0.00782663	17.297	3.19695e-05	0.000938954	6.75972	4.30096	-1.36842
ENSECAG00000014160:E018	E018	14.6719	0.0145431	23.6153	1.17647e-06	6.25216e-05	5.29151	8.39573	1.4311
ENSECAG00000014169:E002	E002	3.93145	0.0524059	18.7297	1.50622e-05	0.000513978	1.074	4.46241	4.15397
ENSECAG00000014175:E005	E005	20.6371	0.0434893	8.01584	0.004637	0.0441468	9.44488	6.8967	-1.00384
ENSECAG00000014181:E020	E020	8.35039	0.0161662	19.2348	1.15589e-05	0.000415959	3.75047	6.51859	1.66176
ENSECAG00000014181:E023	E023	41.9334	0.036785	22.8782	1.72595e-06	8.59135e-05	13.2831	8.96278	-1.35397
ENSECAG00000014191:E009	E009	3.50554	0.00929847	8.61677	0.00333081	0.0346542	2.49079	4.30325	1.60673
ENSECAG00000014191:E025	E025	10.2112	0.00802189	14.9511	0.000110335	0.00254274	4.73343	7.04157	1.20971
ENSECAG00000014213:E016	E016	18.7344	0.0294037	16.516	4.82418e-05	0.00130732	6.01799	9.25304	1.35615
ENSECAG00000014216:E009	E009	5.64351	0.0145707	9.31143	0.00227729	0.0263526	4.97788	3.15224	-1.35331
ENSECAG00000014217:E003	E003	16.3936	0.0501516	49.7845	1.71591e-12	5.42426e-10	3.32121	9.19567	3.11017
ENSECAG00000014239:E002	E002	17.669	0.0536648	55.7323	8.3041e-14	3.54987e-11	3.37597	9.43029	3.14488
ENSECAG00000014239:E004	E004	16.4374	0.0244719	26.7547	2.30986e-07	1.55865e-05	8.74555	6.1473	-1.10727
ENSECAG00000014268:E022	E022	33.904	0.0114192	40.9094	1.5945e-10	2.93969e-08	11.9671	8.38902	-1.19195
ENSECAG00000014279:E033	E033	7.44982	0.00739381	12.9633	0.000317662	0.00593392	3.95079	6.04639	1.27712
ENSECAG00000014283:E007	E007	7.9946	0.00625183	9.8096	0.00173603	0.02148	6.07349	4.33998	-1.01209
ENSECAG00000014283:E008	E008	4.47029	0.00923906	12.3054	0.000451653	0.00774594	2.94453	5.18304	1.67441
ENSECAG00000014292:E025	E025	18.8569	0.00881478	45.8092	1.30353e-11	3.42626e-09	8.78686	4.97077	-1.76621
ENSECAG00000014300:E003	E003	3.00797	0.0598477	19.3207	1.10503e-05	0.000401559	4.96368	2.10208	-2.5269
ENSECAG00000014300:E004	E004	12.5449	0.0234576	55.6898	8.48555e-14	3.588e-11	9.27268	4.6611	-2.13436
ENSECAG00000014300:E017	E017	44.5525	0.034001	14.4427	0.000144488	0.00315576	7.06471	11.4106	1.56833
ENSECAG00000014304:E012	E012	5.11785	0.0112428	10.1025	0.00148069	0.0190927	3.41236	5.2992	1.30873
ENSECAG00000014306:E003	E003	14.2379	0.0271167	18.0319	2.1723e-05	0.000688989	5.49114	8.42111	1.32889
ENSECAG00000014323+ENSECAG00000016465:E018	E018	73.4399	0.00497505	71.3305	3.02134e-17	2.76548e-14	11.3562	15.5394	1.15676
ENSECAG00000014325:E013	E013	3.84557	0.0175485	9.48644	0.00206996	0.0245125	4.59943	2.87985	-1.38127
ENSECAG00000014360:E001	E001	28.1221	0.0134342	24.579	7.13262e-07	4.0894e-05	11.1929	8.06962	-1.08239
ENSECAG00000014360:E002	E002	56.4863	0.0226142	34.0523	5.36495e-09	6.30519e-07	14.9916	10.6286	-1.24384
ENSECAG00000014368:E016	E016	4.18996	0.114851	12.6952	0.000366597	0.00661303	5.72542	2.74807	-2.17735
ENSECAG00000014369:E001	E001	6.16711	0.0370884	12.2124	0.000474734	0.00803989	5.3804	3.15341	-1.58638
ENSECAG00000014371:E023	E023	57.0882	0.0306585	24.8318	6.25556e-07	3.65386e-05	10.4894	14.4786	1.15463
ENSECAG00000014371:E031	E031	7.14007	0.0105776	15.6277	7.71161e-05	0.00191625	3.60135	6.05289	1.55383
ENSECAG00000014387:E005	E005	16.1297	0.00350584	44.7558	2.23205e-11	5.49494e-09	4.83136	8.76139	1.84209
ENSECAG00000014391:E002	E002	16.1763	0.0156183	16.4604	4.96757e-05	0.00133964	6.03814	8.50555	1.0722
ENSECAG00000014393:E015	E015	3.15337	0.0303996	9.4678	0.0020911	0.0246802	2.16526	4.19178	1.93649
ENSECAG00000014420:E002	E002	9.68591	0.007012	13.5415	0.000233349	0.00465274	6.4964	4.40593	-1.17389
ENSECAG00000014435:E018	E018	30.4527	0.0239525	15.687	7.47376e-05	0.00186849	8.04205	11.0504	1.0491
ENSECAG00000014435:E029	E029	9.68721	0.00754103	15.5662	7.96673e-05	0.00196804	4.41295	6.80102	1.31084
ENSECAG00000014440:E006	E006	6.86499	0.00723692	23.2428	1.42786e-06	7.357e-05	3.37431	6.17773	1.80795
ENSECAG00000014446:E012	E012	108.333	0.0244633	24.5432	7.26609e-07	4.15674e-05	18.5308	14.2436	-1.0659
ENSECAG00000014446:E017	E017	9.46545	0.00647247	37.4236	9.50662e-10	1.41421e-07	7.74366	3.93164	-2.06001
ENSECAG00000014446:E021	E021	26.229	0.0140669	25.0669	5.53742e-07	3.30132e-05	7.0251	10.2006	1.20267
ENSECAG00000014446:E033	E033	8.0847	0.00582544	10.0348	0.00153614	0.0196464	4.0809	5.87822	1.09507
ENSECAG00000014461+ENSECAG00000014412:E019	E019	7.31434	0.0216183	7.95986	0.0047826	0.0450813	4.31678	6.05917	1.02081
ENSECAG00000014475:E014	E014	32.0111	0.0658328	15.3565	8.90161e-05	0.00213639	12.2405	8.20876	-1.34171
ENSECAG00000014477:E018	E018	3.69049	0.00869013	7.88949	0.00497229	0.0463243	2.82508	4.5154	1.38241
ENSECAG00000014491:E032	E032	7.94812	0.00617235	8.14257	0.0043238	0.0420133	4.25939	5.95937	1.00986
ENSECAG00000014508:E023	E023	13.6437	0.0609291	8.29292	0.00397999	0.0395619	5.65769	8.13211	1.12646
ENSECAG00000014530:E010	E010	2.91837	0.0625966	12.4905	0.000409024	0.00719486	1.64902	4.23462	2.7572
ENSECAG00000014531:E007	E007	10.0908	0.0301024	16.0117	6.29539e-05	0.00162398	4.39662	7.12913	1.46849
ENSECAG00000014542:E014	E014	8.87804	0.011032	15.7238	7.32975e-05	0.00183958	4.35275	6.65416	1.2841
ENSECAG00000014554:E003	E003	3.63632	0.0361054	10.324	0.00131313	0.0174252	2.70773	4.68699	1.61769
ENSECAG00000014556:E006	E006	9.01308	0.00636446	26.0546	3.31891e-07	2.127e-05	3.47693	6.60589	1.926
ENSECAG00000014556:E007	E007	6.65735	0.00600355	10.1046	0.00147898	0.0190763	3.62625	5.49951	1.24189
ENSECAG00000014556:E013	E013	5.76253	0.0386528	8.14141	0.00432656	0.0420349	5.57479	3.52015	-1.37056
ENSECAG00000014560+ENSECAG00000007392+ENSECAG00000016107:E013	E013	9.15759	0.0313914	25.463	4.50943e-07	2.78447e-05	3.32085	6.75915	2.132
ENSECAG00000014560+ENSECAG00000007392+ENSECAG00000016107:E014	E014	34.368	0.0148129	50.0268	1.51664e-12	4.89616e-10	7.41072	11.8382	1.54741
ENSECAG00000014560+ENSECAG00000007392+ENSECAG00000016107:E015	E015	26.6071	0.0405969	14.2187	0.000162747	0.00347642	7.31241	10.4064	1.14476
ENSECAG00000014560+ENSECAG00000007392+ENSECAG00000016107:E016	E016	21.392	0.0149526	23.5038	1.24664e-06	6.55347e-05	6.59781	9.4565	1.14515
ENSECAG00000014560+ENSECAG00000007392+ENSECAG00000016107:E048	E048	14.7043	0.0141526	30.9303	2.6746e-08	2.52842e-06	4.93595	8.29716	1.60247
ENSECAG00000014560+ENSECAG00000007392+ENSECAG00000016107:E051	E051	12.307	0.0291666	12.4977	0.000407457	0.00717704	5.12385	7.39296	1.12431
ENSECAG00000014560+ENSECAG00000007392+ENSECAG00000016107:E052	E052	6.62088	0.0070911	8.49061	0.00356984	0.0365882	5.88167	3.86554	-1.25733
ENSECAG00000014560+ENSECAG00000007392+ENSECAG00000016107:E055	E055	16.9848	0.00551298	25.5083	4.40488e-07	2.72857e-05	5.95466	8.56468	1.13705
ENSECAG00000014572:E005	E005	4.68293	0.00970334	11.6467	0.000643165	0.0101244	3.00406	5.14935	1.59619
ENSECAG00000014575:E024	E024	8.1462	0.00692557	11.9892	0.000535109	0.00879065	4.4471	6.3788	1.08994
ENSECAG00000014575:E028	E028	58.5524	0.0584253	13.003	0.000310997	0.0058304	14.7937	9.90372	-1.43039
ENSECAG00000014577:E021	E021	10.8124	0.0162652	15.801	7.03664e-05	0.00177575	6.40324	4.26803	-1.22397
ENSECAG00000014582:E013	E013	3.77455	0.00999456	14.4082	0.000147159	0.0032008	2.36708	4.74117	2.0441
ENSECAG00000014585:E005	E005	38.9794	0.0360048	41.1387	1.41798e-10	2.67123e-08	11.3496	7.97959	-1.1663
ENSECAG00000014616:E010	E010	8.35248	0.0056877	11.6125	0.000655111	0.0102656	4.59226	6.55606	1.07862
ENSECAG00000014616:E011	E011	16.3985	0.0197921	21.9999	2.72659e-06	0.000126951	6.04509	9.11199	1.29212
ENSECAG00000014653:E003	E003	6.63649	0.0165824	9.11616	0.00253361	0.0284608	5.58161	3.67694	-1.24586
ENSECAG00000014676:E035	E035	3.88282	0.0234972	9.19922	0.00242118	0.0275157	4.76792	2.96404	-1.4045
ENSECAG00000014686:E015	E015	5.61326	0.00965553	8.75525	0.00308711	0.0328285	3.67211	5.41193	1.15628
ENSECAG00000014691:E007	E007	5.9206	0.00799407	10.7153	0.00106255	0.0147868	3.60599	5.3573	1.17919
ENSECAG00000014691:E018	E018	8.51939	0.026108	11.8045	0.000590875	0.00946683	4.34948	6.47708	1.20308
ENSECAG00000014701:E003	E003	8.44704	0.00936037	16.9555	3.82667e-05	0.00108539	3.77227	6.08218	1.43183
ENSECAG00000014712:E014	E014	20.5696	0.0345714	21.6131	3.33566e-06	0.00014958	6.31525	10.047	1.48124
ENSECAG00000014723:E010	E010	12.7681	0.0041932	16.586	4.64932e-05	0.00127055	5.01609	7.2713	1.13618
ENSECAG00000014724:E009	E009	11.4057	0.00524399	12.4875	0.000409695	0.0072002	7.14147	5.09433	-1.03331
ENSECAG00000014724:E012	E012	4.65654	0.00829703	11.8414	0.000579274	0.00932326	2.97131	5.04471	1.56653
ENSECAG00000014724:E013	E013	36.8609	0.00480957	49.9977	1.53924e-12	4.93325e-10	8.76435	12.3702	1.16853
ENSECAG00000014737:E012	E012	3.07945	0.0197782	18.2965	1.89059e-05	0.000617773	1.94354	4.64531	2.55621
ENSECAG00000014737:E030	E030	10.2919	0.0265699	9.80822	0.00173734	0.0214826	5.10642	7.19463	1.04936
ENSECAG00000014742:E005	E005	8.82647	0.00730578	10.5361	0.00117064	0.0159395	4.51531	6.40513	1.05725
ENSECAG00000014746:E023	E023	3.03965	0.0110093	13.4717	0.000242187	0.00478483	2.02597	4.2168	2.14738
ENSECAG00000014746:E028	E028	8.30437	0.00746394	11.5606	0.000673629	0.0104966	4.47019	6.31496	1.04359
ENSECAG00000014746:E039	E039	12.1544	0.0051813	31.6569	1.83964e-08	1.84443e-06	4.80236	7.83076	1.5003
ENSECAG00000014746:E040	E040	8.35571	0.0100678	11.0219	0.00090043	0.0130676	6.28842	4.20797	-1.21044
ENSECAG00000014753:E009	E009	76.3476	0.0114539	68.4424	1.30641e-16	1.04785e-13	11.4652	15.761	1.17965
ENSECAG00000014753:E011	E011	12.4765	0.00524686	21.9041	2.86625e-06	0.000132187	5.29744	7.3909	1.02305
ENSECAG00000014760:E006	E006	4.43794	0.0091088	13.7563	0.000208125	0.00423699	2.74025	5.00721	1.78082
ENSECAG00000014769:E001	E001	21.5007	0.00837183	18.8685	1.40046e-05	0.000484045	9.81592	7.0576	-1.05969
ENSECAG00000014770:E003	E003	3.92282	0.014761	11.8441	0.000578428	0.00931544	4.89425	2.95133	-1.4954
ENSECAG00000014810:E003	E003	14.5123	0.00762037	26.6186	2.47842e-07	1.65374e-05	5.48223	8.26184	1.27255
ENSECAG00000014810:E018	E018	14.3081	0.015405	15.4903	8.29281e-05	0.00202447	5.84633	8.16818	1.04087
ENSECAG00000014822:E001	E001	5.23724	0.0129735	11.5601	0.00067383	0.0104977	3.05106	5.19119	1.57509
ENSECAG00000014846:E018	E018	5.54004	0.0103589	9.83779	0.00170963	0.0212378	3.54136	5.43033	1.27338
ENSECAG00000014848:E015	E015	5.34262	0.00690231	11.1095	0.000858886	0.0126272	3.40872	5.3923	1.36447
ENSECAG00000014874:E010	E010	69.2338	0.0267157	27.6794	1.43178e-07	1.04794e-05	10.2587	14.6826	1.28334
ENSECAG00000014880:E005	E005	7.0651	0.0386295	15.3325	9.0152e-05	0.00215662	2.89986	5.23111	1.74695
ENSECAG00000014880:E009	E009	4.02141	0.141479	9.52082	0.00203154	0.0242041	1.67939	4.07692	2.5917
ENSECAG00000014904:E018	E018	7.97195	0.00980537	10.4152	0.00124979	0.0167706	4.26307	6.2997	1.17731
ENSECAG00000014904:E022	E022	17.4658	0.0321774	12.3564	0.000439485	0.0075866	6.13113	8.97547	1.19963
ENSECAG00000014912:E017	E017	16.7086	0.00421614	26.6817	2.39881e-07	1.61029e-05	6.02371	8.61569	1.12101
ENSECAG00000014920:E003	E003	36.3814	0.106054	8.68068	0.00321602	0.0337988	12.6076	8.88668	-1.19177
ENSECAG00000014922:E023	E023	9.57859	0.101062	13.7824	0.000205253	0.00419247	3.66312	6.38954	1.66969
ENSECAG00000014941+ENSECAG00000032636:E007	E007	35.3093	0.0167719	24.0387	9.44178e-07	5.21478e-05	7.95241	11.5828	1.248
ENSECAG00000014941+ENSECAG00000032636:E010	E010	2.61991	0.030997	11.2848	0.000781433	0.0117892	4.22849	2.08329	-2.07455
ENSECAG00000014941+ENSECAG00000032636:E015	E015	3.35455	0.0138041	15.1168	0.000101059	0.00237182	4.82282	2.45384	-1.99035
ENSECAG00000014949:E006	E006	12.6541	0.0462564	23.7603	1.09109e-06	5.89099e-05	8.22283	4.4084	-1.9114
ENSECAG00000014973:E002	E002	9.74359	0.017209	14.8362	0.000117262	0.00267385	4.56858	6.84346	1.22684
ENSECAG00000014975:E001	E001	8.13868	0.00972688	10.6803	0.00108282	0.014993	6.50111	4.39803	-1.18146
ENSECAG00000014979:E028	E028	4.32778	0.0628681	10.6943	0.00107469	0.0149096	4.99852	3.01037	-1.50066
ENSECAG00000014987:E002	E002	4.99601	0.0451404	8.68823	0.00320271	0.0337045	3.0393	5.19696	1.58974
ENSECAG00000014987:E003	E003	8.95103	0.0375615	12.0219	0.000525794	0.00869085	6.74675	4.4434	-1.26552
ENSECAG00000014990:E013	E013	16.9123	0.0699897	20.964	4.67992e-06	0.000197562	4.65621	9.01051	2.04368
ENSECAG00000015019:E006	E006	12.3139	0.00472459	13.5359	0.000234042	0.00466297	7.60891	5.43074	-1.03948
ENSECAG00000015036:E022	E022	6.89488	0.0165351	14.5544	0.000136167	0.00300796	3.38345	5.89201	1.65529
ENSECAG00000015036:E028	E028	15.3244	0.0668917	9.71482	0.00182788	0.0223113	5.50355	8.36327	1.29992
ENSECAG00000015051:E006	E006	11.0871	0.0242327	17.3356	3.13255e-05	0.000922619	4.57685	6.88391	1.23974
ENSECAG00000015053:E028	E028	114.743	0.0668365	23.0221	1.60152e-06	8.09098e-05	19.5404	13.8581	-1.40415
ENSECAG00000015058:E002	E002	10.8306	0.0174443	28.362	1.0062e-07	7.80502e-06	8.06694	4.62298	-1.70858
ENSECAG00000015058:E003	E003	85.7037	0.0186733	34.7115	3.82359e-09	4.77758e-07	11.5859	15.7805	1.14804
ENSECAG00000015069:E001	E001	12.1173	0.00895631	17.7654	2.49884e-05	0.000769367	7.71616	5.38526	-1.10911
ENSECAG00000015084+ENSECAG00000023532:E013	E013	22.0045	0.0107201	32.0427	1.50823e-08	1.5622e-06	6.99429	10.0579	1.16907
ENSECAG00000015096:E001	E001	7.14464	0.0221159	8.25036	0.0040744	0.0402382	5.64439	3.8053	-1.17851
ENSECAG00000015106:E030	E030	4.23554	0.0117496	11.1603	0.000835644	0.0123861	4.84639	2.72092	-1.70358
ENSECAG00000015107:E006	E006	66.5181	0.0481115	21.3428	3.84063e-06	0.000168343	10.233	14.9594	1.36387
ENSECAG00000015107:E020	E020	19.8431	0.0316884	20.5794	5.72084e-06	0.000233522	5.60817	9.30866	1.5905
ENSECAG00000015116:E001	E001	3.8245	0.0187975	8.06083	0.00452324	0.0433887	2.88741	4.6242	1.38964
ENSECAG00000015116:E007	E007	6.14252	0.00992753	21.9867	2.74548e-06	0.000127525	3.24805	6.03873	1.85032
ENSECAG00000015116:E009	E009	23.2011	0.0211558	14.1122	0.000172221	0.0036381	9.72157	7.09313	-1.01191
ENSECAG00000015121:E006	E006	45.4299	0.0401633	16.3069	5.38686e-05	0.00143334	13.441	9.73067	-1.12726
ENSECAG00000015122:E010	E010	53.191	0.0567242	28.1617	1.11588e-07	8.48659e-06	8.79738	14.2947	1.68863
ENSECAG00000015122:E025	E025	19.1562	0.0027753	39.2476	3.73324e-10	6.15368e-08	5.85888	9.29389	1.45236
ENSECAG00000015133:E009	E009	6.34216	0.0089655	8.34539	0.00386666	0.0387873	5.73996	3.94528	-1.12272
ENSECAG00000015133:E010	E010	5.04658	0.0136509	9.06856	0.00260042	0.0290019	5.30827	3.39627	-1.32778
ENSECAG00000015139:E001	E001	4.30264	0.0106457	9.73317	0.00180972	0.0221439	3.13305	4.93852	1.34738
ENSECAG00000015144:E009	E009	5.35363	0.0477345	9.82306	0.00172337	0.0213642	5.43634	3.26422	-1.51631
ENSECAG00000015149:E010	E010	2.96271	0.0713583	8.69392	0.00319274	0.0336496	2.23533	4.37605	1.9717
ENSECAG00000015168:E005	E005	3.72139	0.0190544	7.93879	0.00483861	0.0454325	2.78587	4.47064	1.39357
ENSECAG00000015172:E004	E004	25.2678	0.0200848	24.8725	6.12505e-07	3.59112e-05	11.0982	7.52266	-1.27541
ENSECAG00000015172:E010	E010	43.3626	0.0444093	13.7561	0.000208141	0.00423699	13.2438	9.78008	-1.05598
ENSECAG00000015172:E012	E012	52.1166	0.00174834	72.6807	1.52418e-17	1.56032e-14	14.6176	10.5584	-1.16892
ENSECAG00000015186:E004	E004	54.076	0.0433651	12.3702	0.000436236	0.0075372	9.77732	13.0459	1.00178
ENSECAG00000015186:E007	E007	2.48365	0.0129899	8.26019	0.00405239	0.0400716	3.89873	2.23424	-1.63056
ENSECAG00000015186:E015	E015	2.51839	0.0622086	15.1542	9.90771e-05	0.00233466	4.58055	2.04522	-2.3662
ENSECAG00000015214:E003	E003	30.4362	0.00476412	47.8082	4.70019e-12	1.34443e-09	7.90729	11.3194	1.18596
ENSECAG00000015214:E008	E008	11.9037	0.0586982	8.44777	0.00365492	0.037215	5.19882	7.57338	1.15644
ENSECAG00000015226:E015	E015	63.0331	0.0294414	18.6175	1.59744e-05	0.000539193	14.9984	11.2271	-1.0577
ENSECAG00000015245:E004	E004	37.7845	0.0185546	24.4587	7.59191e-07	4.31458e-05	9.04464	12.2542	1.03251
ENSECAG00000015245:E011	E011	8.25107	0.00739312	8.78998	0.0030289	0.0323567	4.40646	6.21182	1.03581
ENSECAG00000015256+ENSECAG00000002814:E027	E027	6.86756	0.00623263	13.1005	0.00029521	0.0055883	3.71888	5.62699	1.23696
ENSECAG00000015261:E022	E022	35.1891	0.0132733	32.1937	1.39545e-08	1.45926e-06	8.82422	12.0393	1.04993
ENSECAG00000015261:E025	E025	7.47885	0.00704578	13.8244	0.000200715	0.00411599	5.62305	3.20018	-1.67674
ENSECAG00000015266:E023	E023	8.66286	0.00590592	11.1571	0.000837089	0.0124025	4.2	6.26655	1.20538
ENSECAG00000015278:E007	E007	23.6268	0.00293841	33.2343	8.16949e-09	9.17176e-07	10.2164	7.44776	-1.02504
ENSECAG00000015288:E004	E004	3.95547	0.00874724	8.65958	0.00325347	0.0340728	4.83312	3.08311	-1.32981
ENSECAG00000015297:E018	E018	2.54742	0.0421419	12.3289	0.000445996	0.00767466	4.03621	1.7901	-2.37685
ENSECAG00000015301:E003	E003	6.24777	0.0229035	11.3964	0.000735874	0.0112768	6.02281	3.7461	-1.4224
ENSECAG00000015307:E007	E007	14.3236	0.0225468	14.2739	0.000158042	0.00339199	8.06946	5.72722	-1.06469
ENSECAG00000015322:E021	E021	6.73323	0.00698799	27.16	1.87294e-07	1.31515e-05	6.49972	3.31266	-2.01828
ENSECAG00000015324:E017	E017	5.81668	0.0141503	8.30303	0.00395791	0.0393978	5.35699	3.82489	-1.00513
ENSECAG00000015336:E002	E002	2.30617	0.0135452	13.9833	0.000184437	0.00384398	1.05468	3.68506	3.63926
ENSECAG00000015338:E008	E008	16.9437	0.0521253	21.2179	4.09915e-06	0.000177285	4.50094	8.86085	2.09038
ENSECAG00000015338:E019	E019	29.5226	0.0173716	37.5739	8.80147e-10	1.32592e-07	6.61749	11.0931	1.67361
ENSECAG00000015350+ENSECAG00000030540+ENSECAG00000023375:E036	E036	12.3478	0.00402257	12.6034	0.000385047	0.00687913	5.1882	7.29832	1.04633
ENSECAG00000015360:E028	E028	3.06477	0.0132146	12.0907	0.000506729	0.00845476	4.13154	2.18259	-1.87035
ENSECAG00000015390:E004	E004	32.3748	0.0237803	22.961	1.65317e-06	8.30343e-05	8.29925	11.6575	1.13423
ENSECAG00000015392:E020	E020	17.4382	0.0552635	13.9599	0.000186752	0.00387975	5.6657	9.2004	1.52116
ENSECAG00000015393:E014	E014	6.53588	0.0222448	8.49333	0.00356452	0.036548	3.9077	5.96527	1.2683
ENSECAG00000015393:E017	E017	2.57726	0.0239171	16.4811	4.91386e-05	0.00132654	4.00951	1.55203	-2.77085
ENSECAG00000015427:E013	E013	7.01146	0.00728903	9.87352	0.00167674	0.0209624	4.19763	6.03571	1.0921
ENSECAG00000015427:E014	E014	5.94802	0.110992	11.3559	0.000752093	0.0114733	3.23094	6.15508	1.92421
ENSECAG00000015443+ENSECAG00000019982:E023	E023	3.69981	0.0112123	7.71381	0.00547998	0.0497146	2.79008	4.4093	1.348
ENSECAG00000015468:E044	E044	116.081	0.0619608	31.7742	1.73177e-08	1.76124e-06	12.7006	18.8144	1.55634
ENSECAG00000015474:E018	E018	14.6743	0.0158991	14.765	0.000121772	0.00275604	8.34698	5.94551	-1.05892
ENSECAG00000015474:E038	E038	11.8807	0.00461716	22.3422	2.28138e-06	0.000109701	4.6102	7.42227	1.4533
ENSECAG00000015497:E009	E009	3.55464	0.0350697	8.07191	0.00449567	0.0431924	2.11257	4.09141	1.93621
ENSECAG00000015504:E007	E007	27.9913	0.00621155	39.4864	3.30354e-10	5.52736e-08	7.67899	10.6115	1.05701
ENSECAG00000015514+ENSECAG00000039725:E008	E008	7.50862	0.0460824	8.12378	0.00436883	0.0423345	4.05596	6.11389	1.23329
ENSECAG00000015515:E012	E012	26.1266	0.00491742	47.0016	7.0928e-12	1.9779e-09	7.12746	10.4461	1.2378
ENSECAG00000015542:E023	E023	4.96715	0.00765682	9.55388	0.00199527	0.0238678	5.0425	3.3835	-1.18419
ENSECAG00000015543:E009	E009	24.4514	0.00840133	25.3401	4.80613e-07	2.93886e-05	7.00508	9.60703	1.01156
ENSECAG00000015555:E010	E010	11.0109	0.030744	12.5153	0.000403626	0.00713703	4.94727	7.34667	1.20997
ENSECAG00000015574:E009	E009	5.96593	0.0126406	10.3604	0.0012875	0.0171554	3.52124	5.45962	1.30642
ENSECAG00000015574:E014	E014	4.9099	0.0151331	9.99496	0.00156969	0.0199747	4.94963	3.03102	-1.45115
ENSECAG00000015597:E014	E014	8.20732	0.0645151	10.9592	0.000931407	0.0133997	7.09614	4.16633	-1.61389
ENSECAG00000015608:E014	E014	8.26429	0.0387436	8.97501	0.00273698	0.0300511	4.39067	6.29528	1.08745
ENSECAG00000015610:E013	E013	5.36707	0.0470113	9.73069	0.00181216	0.0221647	5.57007	3.35015	-1.51357
ENSECAG00000015634:E002	E002	13.9271	0.0107206	15.0241	0.000106148	0.00246157	5.72424	8.13468	1.09195
ENSECAG00000015634:E028	E028	14.4503	0.0177809	15.2167	9.58505e-05	0.00227013	8.18665	5.61646	-1.17001
ENSECAG00000015638:E042	E042	22.5923	0.00647591	24.1009	9.14194e-07	5.07681e-05	10.1064	7.37859	-1.01799
ENSECAG00000015638:E045	E045	7.21083	0.00954212	9.48284	0.00207403	0.0245317	3.96648	5.86979	1.17492
ENSECAG00000015670:E003	E003	6.77835	0.00736173	11.5643	0.000672308	0.0104844	5.49321	3.51224	-1.33252
ENSECAG00000015676:E003	E003	38.4513	0.0366087	20.3565	6.42755e-06	0.000257109	8.84395	12.6307	1.21402
ENSECAG00000015690:E006	E006	3.54669	0.0101712	7.72147	0.0054568	0.0495448	4.33815	2.74065	-1.35183
ENSECAG00000015733:E020	E020	31.8611	0.0333507	20.4742	6.04419e-06	0.00024454	11.9612	8.16993	-1.27495
ENSECAG00000015733:E021	E021	9.62527	0.0549859	8.43173	0.00368729	0.0374808	7.13988	4.72592	-1.25772
ENSECAG00000015734:E013	E013	8.67023	0.0107992	18.0009	2.20806e-05	0.000698513	4.06664	6.70281	1.5085
ENSECAG00000015743:E003	E003	4.8859	0.0209137	11.8053	0.000590617	0.00946666	2.53494	4.84554	1.90965
ENSECAG00000015755:E006	E006	4.41917	0.0452692	13.5531	0.000231911	0.00463239	1.88071	4.66201	2.66231
ENSECAG00000015755:E020	E020	32.3096	0.00465532	35.8791	2.09954e-09	2.80186e-07	7.6323	11.039	1.21138
ENSECAG00000015773:E002	E002	3.74456	0.0657935	7.78132	0.00527892	0.0484183	2.36342	4.15577	1.65608
ENSECAG00000015773:E010	E010	10.4612	0.0141041	20.4711	6.05396e-06	0.000244808	4.30188	6.70993	1.34489
ENSECAG00000015791:E004	E004	2.3923	0.0507993	10.3079	0.0013246	0.017549	1.44573	3.7612	2.7873
ENSECAG00000015792:E005	E005	30.1667	0.0378675	23.6704	1.1433e-06	6.11767e-05	11.5619	7.88015	-1.27066
ENSECAG00000015794:E005	E005	17.2766	0.0269869	21.7887	3.04387e-06	0.000139387	8.10048	5.00325	-1.48511
ENSECAG00000015805:E005	E005	13.6556	0.00534405	27.0495	1.98308e-07	1.3788e-05	8.19596	5.49642	-1.23911
ENSECAG00000015805:E006	E006	44.6815	0.0129249	30.3381	3.62936e-08	3.23449e-06	9.06792	12.9335	1.21839
ENSECAG00000015805:E008	E008	56.0412	0.0195958	29.4257	5.81022e-08	4.87645e-06	10.0871	14.1751	1.20599
ENSECAG00000015805:E011	E011	36.8333	0.0454548	24.6886	6.73804e-07	3.88033e-05	7.49365	12.3385	1.65927
ENSECAG00000015809:E004	E004	10.3679	0.013797	15.3708	8.83427e-05	0.00212499	4.89343	6.97781	1.08184
ENSECAG00000015812:E013	E013	9.56946	0.0177364	13.2091	0.000278596	0.00534104	4.38676	6.71853	1.29074
ENSECAG00000015812:E016	E016	20.4312	0.00383709	37.8965	7.46004e-10	1.14029e-07	6.17503	9.45512	1.34839
ENSECAG00000015812:E017	E017	12.8621	0.00789895	19.2888	1.12363e-05	0.000406986	5.11449	7.65577	1.23981
ENSECAG00000015813:E008	E008	5.84997	0.0489694	8.28132	0.00400551	0.0397648	5.3805	3.40116	-1.36437
ENSECAG00000015832:E010	E010	9.8913	0.00778841	25.7257	3.93558e-07	2.47543e-05	4.79693	6.8936	1.10375
ENSECAG00000015838:E005	E005	52.8362	0.0423022	21.6828	3.21658e-06	0.000145798	9.92141	13.4306	1.05977
ENSECAG00000015838:E011	E011	7.37987	0.0252111	12.4862	0.000409976	0.0072002	6.18981	4.35794	-1.05788
ENSECAG00000015849:E043	E043	7.81491	0.0572534	16.6445	4.50818e-05	0.00123895	6.46942	3.46611	-1.87077
ENSECAG00000015858:E020	E020	8.31316	0.0473655	33.4259	7.40319e-09	8.40851e-07	8.29414	3.3728	-2.73067
ENSECAG00000015858:E023	E023	4.06921	0.067452	8.03911	0.0045778	0.0437438	5.33938	2.76031	-1.95292
ENSECAG00000015858:E024	E024	28.8226	0.0152882	34.0945	5.24988e-09	6.21241e-07	12.1931	7.44509	-1.63743
ENSECAG00000015858:E029	E029	61.4074	0.0136276	43.4922	4.25649e-11	9.59894e-09	8.55386	12.522	1.29082
ENSECAG00000015881:E003	E003	2.34216	0.013549	9.47554	0.0020823	0.0246025	1.69359	3.64695	2.23789
ENSECAG00000015884:E005	E005	4.78467	0.0141605	10.7525	0.0010414	0.014549	5.13288	3.22208	-1.38118
ENSECAG00000015901:E010	E010	6.70705	0.00710021	14.6976	0.000126206	0.00283296	3.78688	6.00321	1.38047
ENSECAG00000015920:E002	E002	14.5056	0.0444258	12.738	0.000358299	0.00651166	5.19274	8.18816	1.40769
ENSECAG00000015920:E007	E007	36.8939	0.00993433	29.288	6.23792e-08	5.17954e-06	8.55385	11.9676	1.12948
ENSECAG00000015929:E067	E067	15.2305	0.00517112	15.525	8.14215e-05	0.00200024	5.83726	8.06783	1.00615
ENSECAG00000015940:E002	E002	7.27905	0.00673681	9.2621	0.00233945	0.0268576	6.02793	4.26719	-1.03935
ENSECAG00000015946:E001	E001	21.7246	0.0394662	10.1793	0.00142023	0.0185242	9.87618	7.23187	-1.00388
ENSECAG00000015953:E007	E007	93.318	0.0114429	34.8711	3.5227e-09	4.43485e-07	12.4127	16.4256	1.06527
ENSECAG00000015953:E010	E010	170.674	0.0185446	33.19	8.35778e-09	9.31845e-07	15.8183	20.0461	1.00961
ENSECAG00000015959:E015	E015	5.53404	0.0197196	8.71872	0.00314959	0.0333193	3.8146	5.62719	1.16204
ENSECAG00000015973:E007	E007	2.7102	0.0134669	10.3816	0.00127279	0.0170063	2.11781	4.03304	1.88642
ENSECAG00000015984:E003	E003	45.6063	0.00259067	87.6156	7.94944e-21	1.77694e-17	8.9338	13.3246	1.37599
ENSECAG00000016010:E021	E021	14.2048	0.0365258	12.8094	0.000344891	0.00631667	4.9413	7.87717	1.43356
ENSECAG00000016010:E022	E022	22.5502	0.0352505	11.2264	0.000806419	0.0120702	6.60574	9.46217	1.14342
ENSECAG00000016019:E007	E007	12.9665	0.00572656	14.3186	0.000154335	0.0033299	5.55822	7.73047	1.01931
ENSECAG00000016020:E004	E004	4.58153	0.0139917	12.8922	0.000329962	0.00611813	4.84171	2.71114	-1.71119
ENSECAG00000016028:E004	E004	27.1681	0.0361189	18.0357	2.16796e-05	0.000687896	7.43444	11.0018	1.28249
ENSECAG00000016028:E008	E008	12.6161	0.0046517	16.6068	4.59861e-05	0.00125906	5.24444	7.72637	1.19326
ENSECAG00000016040:E020	E020	4.51432	0.00935514	8.99699	0.00270425	0.0297868	2.99706	4.82859	1.40991
ENSECAG00000016043+ENSECAG00000015150:E040	E040	17.6611	0.0640132	15.6877	7.47102e-05	0.0018684	5.7613	9.45303	1.55934
ENSECAG00000016063:E013	E013	2.72943	0.0142552	10.786	0.0010227	0.0143702	3.88879	1.91448	-2.07182
ENSECAG00000016067:E019	E019	19.5325	0.0227996	38.6022	5.19607e-10	8.26716e-08	5.45798	9.68916	1.80498
ENSECAG00000016069+ENSECAG00000028393:E002	E002	21.3602	0.010154	23.7249	1.11136e-06	5.97553e-05	6.98961	9.79803	1.08378
ENSECAG00000016069+ENSECAG00000028393:E008	E008	12.7786	0.0258228	13.4243	0.00024838	0.00488471	5.49137	8.04818	1.18382
ENSECAG00000016076:E002	E002	5.50326	0.231046	13.0862	0.000297479	0.00562508	2.5006	6.30308	2.74634
ENSECAG00000016076:E004	E004	2.40578	0.130988	11.8478	0.000577281	0.00930584	1.47183	4.25402	3.10009
ENSECAG00000016076:E005	E005	4.14394	0.0117008	11.8653	0.000571898	0.00923896	2.79849	4.91623	1.66435
ENSECAG00000016077:E013	E013	13.6155	0.00661531	19.6764	9.17289e-06	0.000344768	8.08377	5.63385	-1.12025
ENSECAG00000016082:E003	E003	26.185	0.00311508	26.9557	2.08168e-07	1.432e-05	7.72945	10.5145	1.00513
ENSECAG00000016089:E003	E003	9.28367	0.0200377	33.8368	5.99355e-09	6.91855e-07	3.43238	7.03271	2.15819
ENSECAG00000016091:E016	E016	6.69228	0.00737153	9.90007	0.00165273	0.0207429	5.80496	4.12479	-1.02517
ENSECAG00000016091:E017	E017	10.963	0.0482248	12.2221	0.000472255	0.00801186	7.41287	4.88076	-1.27873
ENSECAG00000016098:E009	E009	2.32373	0.0149483	10.4686	0.00121421	0.016395	1.95485	3.97277	2.07444
ENSECAG00000016099:E002	E002	11.2723	0.0241943	13.0164	0.000308782	0.00579464	7.80511	5.05343	-1.33704
ENSECAG00000016099:E007	E007	43.1114	0.0237602	24.4495	7.62844e-07	4.33217e-05	13.6252	9.43861	-1.27851
ENSECAG00000016099:E008	E008	3.63736	0.0178762	10.7147	0.00106288	0.0147879	4.79123	2.60364	-1.7979
ENSECAG00000016102:E009	E009	13.6732	0.0237254	14.1096	0.000172459	0.00364145	5.60987	8.13714	1.1542
ENSECAG00000016102:E023	E023	6.36334	0.0083993	11.8082	0.000589709	0.009456	3.82285	5.92195	1.31096
ENSECAG00000016120:E006	E006	9.13512	0.131235	7.81852	0.00517136	0.0476787	4.01927	6.96404	1.66187
ENSECAG00000016123+ENSECAG00000033472+ENSECAG00000035255+ENSECAG00000036637+ENSECAG00000032298+ENSECAG00000003633+ENSECAG00000005465+ENSECAG00000037953:E014	E014	25.4676	0.023247	42.2599	7.99146e-11	1.64485e-08	6.21773	10.7632	1.76183
ENSECAG00000016123+ENSECAG00000033472+ENSECAG00000035255+ENSECAG00000036637+ENSECAG00000032298+ENSECAG00000003633+ENSECAG00000005465+ENSECAG00000037953:E029	E029	6.17275	0.0100249	10.3977	0.00126171	0.0169014	5.56569	3.79915	-1.1407
ENSECAG00000016127:E003	E003	51.6518	0.0173565	73.0492	1.26455e-17	1.32952e-14	8.50408	14.2291	1.78078
ENSECAG00000016139:E003	E003	4.17481	0.0114993	14.9669	0.000109416	0.00252604	5.27199	2.87676	-1.79381
ENSECAG00000016144:E003	E003	15.9	0.00465814	23.0648	1.56632e-06	7.94928e-05	8.33728	5.97125	-1.042
ENSECAG00000016150:E011	E011	2.32597	0.0185408	7.88154	0.00499419	0.0464504	1.70532	3.55507	2.14268
ENSECAG00000016150:E021	E021	2.62354	0.0669253	14.4108	0.000146955	0.00319816	4.16135	1.59573	-2.80058
ENSECAG00000016150:E060	E060	21.7181	0.016392	22.3084	2.32185e-06	0.000111234	6.5481	9.69504	1.2509
ENSECAG00000016168:E003	E003	41.4739	0.0292003	36.832	1.28758e-09	1.84826e-07	6.92492	11.7193	1.72381
ENSECAG00000016168:E005	E005	59.5307	0.0194576	23.0292	1.59562e-06	8.06644e-05	14.9272	11.1148	-1.07393
ENSECAG00000016168:E007	E007	45.0916	0.00302925	88.8589	4.24002e-21	1.13753e-17	6.84891	12.0946	1.86933
ENSECAG00000016188:E008	E008	15.3802	0.0211167	16.7987	4.15623e-05	0.00116234	8.73834	6.02844	-1.16432
ENSECAG00000016193:E002	E002	6.60958	0.0522194	13.971	0.000185656	0.00386215	3.41151	6.18657	1.7801
ENSECAG00000016193:E007	E007	4.26929	0.0188759	20.3379	6.49014e-06	0.000259212	2.34219	5.23177	2.37049
ENSECAG00000016215:E018	E018	5.84469	0.0058927	9.57389	0.00197364	0.0236636	3.68536	5.51103	1.20056
ENSECAG00000016216:E006	E006	5.76071	0.00692184	9.04389	0.00263574	0.0292617	3.29562	5.18788	1.34702
ENSECAG00000016216:E017	E017	5.6634	0.0475788	7.81929	0.00516914	0.0476673	5.59915	3.49306	-1.40651
ENSECAG00000016227:E003	E003	5.11477	0.013778	10.4662	0.00121577	0.0164047	3.5147	5.30394	1.22449
ENSECAG00000016227:E004	E004	4.51704	0.00911456	8.47557	0.00359948	0.0367853	4.42035	2.80275	-1.34221
ENSECAG00000016246:E024	E024	128.194	0.00476879	173.969	1.00531e-39	3.91075e-35	13.9546	19.3714	1.33911
ENSECAG00000016246:E029	E029	98.4347	0.00780487	76.2736	2.46968e-18	3.00229e-15	17.6921	13.469	-1.07628
ENSECAG00000016251:E003	E003	5.47885	0.304092	9.33717	0.00224553	0.0260678	2.68867	6.09698	2.43289
ENSECAG00000016251:E008	E008	20.1506	0.0469564	34.916	3.44237e-09	4.34074e-07	5.70193	10.6775	1.99887
ENSECAG00000016252:E008	E008	8.29333	0.0498557	10.5826	0.00114156	0.0156279	4.2397	6.71127	1.38877
ENSECAG00000016263:E002	E002	7.55554	0.0068357	11.7153	0.000619876	0.00983435	4.13904	6.01461	1.12312
ENSECAG00000016265:E006	E006	3.42676	0.0331073	13.0231	0.000307665	0.00578048	4.55885	2.45589	-1.81967
ENSECAG00000016265:E008	E008	41.2949	0.00633543	25.0393	5.61729e-07	3.3387e-05	8.78863	12.3336	1.14895
ENSECAG00000016265:E009	E009	17.3493	0.0530299	22.5177	2.08221e-06	0.000101567	9.46378	5.92123	-1.4797
ENSECAG00000016265:E015	E015	4.95164	0.0349803	10.3314	0.00130787	0.0173733	5.17047	3.26339	-1.36575
ENSECAG00000016273:E011	E011	4.49	0.0105839	8.90616	0.00284211	0.0309088	3.31596	5.15537	1.31002
ENSECAG00000016281:E007	E007	64.113	0.0134677	53.1905	3.02725e-13	1.12155e-10	10.9887	14.8925	1.10424
ENSECAG00000016284:E002	E002	3.77115	0.00983107	28.4718	9.50742e-08	7.42667e-06	1.6583	4.90218	3.17768
ENSECAG00000016289:E009	E009	10.1954	0.011845	14.4131	0.000146778	0.00319619	4.58761	6.98289	1.27714
ENSECAG00000016291:E006	E006	20.012	0.00704961	23.0596	1.5706e-06	7.95863e-05	6.6056	9.34804	1.10353
ENSECAG00000016295:E004	E004	24.6246	0.0190461	22.7216	1.8725e-06	9.26547e-05	7.12366	10.2121	1.163
ENSECAG00000016295:E010	E010	46.6325	0.015772	33.6022	6.76151e-09	7.74756e-07	13.6514	9.6668	-1.20668
ENSECAG00000016295:E011	E011	12.7069	0.0208569	15.959	6.47302e-05	0.00166154	5.05441	7.63212	1.26558
ENSECAG00000016299:E011	E011	9.4155	0.00994767	10.3025	0.00132853	0.0175846	4.74439	6.65815	1.02898
ENSECAG00000016309:E002	E002	2.96395	0.0123924	8.82535	0.00297075	0.0319108	2.12963	4.01068	1.85378
ENSECAG00000016332:E010	E010	6.84865	0.0121198	11.2685	0.000788332	0.0118665	5.60178	3.67541	-1.25802
ENSECAG00000016379:E009	E009	33.2397	0.0605575	9.25501	0.00234852	0.0269378	8.53865	11.642	1.03816
ENSECAG00000016379:E013	E013	5.33746	0.00662544	17.4703	2.91827e-05	0.000873258	2.98843	5.5605	1.84345
ENSECAG00000016379:E019	E019	20.7244	0.00486226	83.2537	7.21717e-20	1.26961e-16	4.93792	10.313	2.3153
ENSECAG00000016379:E026	E026	19.8756	0.00728777	40.6511	1.81986e-10	3.3159e-08	5.86012	9.69147	1.58996
ENSECAG00000016379:E033	E033	11.1448	0.00414462	19.486	1.01341e-05	0.000372262	4.76541	7.3316	1.31575
ENSECAG00000016384:E011	E011	7.73605	0.00636254	29.8355	4.70306e-08	4.07016e-06	6.746	4.16528	-1.45732
ENSECAG00000016384:E014	E014	6.35172	0.0410452	13.4835	0.000240666	0.00476567	5.91367	3.87936	-1.26332
ENSECAG00000016392:E006	E006	49.1516	0.00219954	68.2091	1.47045e-16	1.16739e-13	10.1621	13.6618	1.04279
ENSECAG00000016394:E009	E009	6.79392	0.0113628	16.2106	5.6677e-05	0.00149427	5.90448	3.76711	-1.34533
ENSECAG00000016415:E028	E028	12.2706	0.00715293	25.9494	3.50476e-07	2.23689e-05	7.81212	5.08858	-1.31904
ENSECAG00000016418:E004	E004	3.12062	0.0226176	9.32405	0.00226165	0.0262081	0.0334941	3.34704	13.3122
ENSECAG00000016427:E002	E002	7.10438	0.00860073	16.4764	4.92583e-05	0.00132931	3.93261	6.16156	1.3485
ENSECAG00000016432:E006	E006	2.91139	0.0304144	7.73707	0.00540985	0.0492681	4.20967	2.4008	-1.64863
ENSECAG00000016432:E017	E017	7.28979	0.00602607	14.9966	0.000107703	0.00249168	6.4715	4.15257	-1.33805
ENSECAG00000016433:E003	E003	4.11961	0.0425846	9.04593	0.0026328	0.0292458	2.76955	4.6961	1.55756
ENSECAG00000016433:E015	E015	6.63053	0.0301459	9.29877	0.00229308	0.0264619	3.87727	5.80339	1.20757
ENSECAG00000016440:E009	E009	17.8889	0.0132968	17.9099	2.31607e-05	0.000725688	8.81552	6.36007	-1.02869
ENSECAG00000016447:E008	E008	23.8821	0.0170316	14.5597	0.00013579	0.00300134	10.722	7.40062	-1.20859
ENSECAG00000016447:E011	E011	256.624	0.0149584	64.7702	8.41614e-16	5.59652e-13	24.5097	18.844	-1.26628
ENSECAG00000016473:E011	E011	4.8394	0.0106511	14.1031	0.000173059	0.00364787	4.78602	2.53063	-1.8776
ENSECAG00000016480:E002	E002	23.609	0.0094105	31.7145	1.78583e-08	1.80443e-06	10.4292	7.18268	-1.2082
ENSECAG00000016493:E003	E003	9.75393	0.00571816	20.0999	7.34994e-06	0.000287068	7.00961	4.46643	-1.36885
ENSECAG00000016518:E023	E023	6.70601	0.0189526	8.82942	0.00296412	0.031866	5.93603	4.00732	-1.17881
ENSECAG00000016530:E003	E003	16.4643	0.0275319	15.995	6.35084e-05	0.00163666	8.23103	5.8093	-1.08473
ENSECAG00000016537:E012	E012	28.8879	0.0071455	26.1006	3.24092e-07	2.09079e-05	11.3446	8.32935	-1.02774
ENSECAG00000016568:E009	E009	4.74067	0.00901415	8.33686	0.00388488	0.0388898	4.59103	2.91082	-1.34453
ENSECAG00000016577:E007	E007	7.03866	0.0213583	10.4726	0.0012116	0.016374	5.90549	3.9248	-1.22467
ENSECAG00000016580:E010	E010	16.1271	0.00460035	24.541	7.2744e-07	4.15844e-05	5.94597	8.66073	1.17751
ENSECAG00000016580:E021	E021	25.6238	0.00712969	25.6285	4.13886e-07	2.5852e-05	10.5908	7.50325	-1.1234
ENSECAG00000016586:E011	E011	19.0217	0.00496862	31.2412	2.27883e-08	2.20794e-06	6.30314	9.00643	1.126
ENSECAG00000016589+ENSECAG00000016452+ENSECAG00000029150:E089	E089	2.52823	0.034755	11.2519	0.000795432	0.0119425	1.73506	3.9116	2.3746
ENSECAG00000016589+ENSECAG00000016452+ENSECAG00000029150:E093	E093	143.041	0.0139037	34.741	3.76616e-09	4.72604e-07	19.9413	15.7393	-1.00557
ENSECAG00000016626:E008	E008	17.5837	0.0152948	14.7844	0.00012053	0.00273317	6.49204	8.93028	1.00749
ENSECAG00000016632:E016	E016	2.75814	0.0268658	8.3981	0.00375614	0.0380069	2.20072	4.09476	1.81979
ENSECAG00000016637:E006	E006	3.09256	0.0187841	8.32139	0.0039181	0.0391217	2.27099	4.13716	1.75889
ENSECAG00000016637:E012	E012	5.32235	0.0395273	14.6445	0.000129814	0.00289975	2.67767	5.34584	2.04534
ENSECAG00000016638:E067	E067	6.94991	0.00978848	12.2978	0.000453484	0.00776889	4.08005	5.9003	1.10712
ENSECAG00000016641:E026	E026	4.23033	0.0202337	9.534	0.002017	0.0240721	2.63663	4.70313	1.70565
ENSECAG00000016641:E039	E039	6.64303	0.0140373	15.935	6.55565e-05	0.00167963	3.29373	5.95202	1.76515
ENSECAG00000016661:E003	E003	10.2121	0.0285314	110.584	7.29858e-26	4.05603e-22	2.12295	9.63262	4.56978
ENSECAG00000016661:E005	E005	5.18763	0.0194134	68.1723	1.49818e-16	1.17739e-13	1.50084	6.85156	4.48644
ENSECAG00000016675:E004	E004	7.75661	0.00549456	14.4366	0.000144955	0.00316347	3.59078	5.98505	1.52807
ENSECAG00000016696:E004	E004	31.6255	0.0286952	17.2636	3.25357e-05	0.000951845	7.62728	10.3879	1.00614
ENSECAG00000016699:E006	E006	11.3442	0.0146938	14.9015	0.000113271	0.00259885	7.18546	4.75477	-1.2594
ENSECAG00000016707:E021	E021	2.47091	0.0219401	8.06493	0.00451303	0.0433217	1.7084	3.62842	2.19763
ENSECAG00000016722:E008	E008	4.11148	0.0367443	10.2492	0.00136741	0.017986	4.60485	2.5606	-1.72792
ENSECAG00000016736:E004	E004	3.40318	0.012642	11.2645	0.000790021	0.0118819	2.62921	4.6198	1.66046
ENSECAG00000016736:E009	E009	7.03159	0.0112491	9.87324	0.001677	0.0209624	4.16585	5.97207	1.08229
ENSECAG00000016769:E008	E008	13.3013	0.00742237	40.9878	1.53185e-10	2.85807e-08	4.24841	7.90778	1.89681
ENSECAG00000016769:E013	E013	13.6889	0.0441601	17.2448	3.286e-05	0.000958843	4.89835	7.85826	1.45212
ENSECAG00000016787+ENSECAG00000017800:E003	E003	9.48669	0.0186992	52.944	3.43191e-13	1.25948e-10	2.604	6.8128	2.86821
ENSECAG00000016787+ENSECAG00000017800:E005	E005	36.9283	0.00199324	106.949	4.56675e-25	1.9739e-21	8.21743	11.9204	1.24437
ENSECAG00000016787+ENSECAG00000017800:E013	E013	141.056	0.0232939	72.3913	1.76488e-17	1.7604e-14	14.5208	19.1337	1.13338
ENSECAG00000016787+ENSECAG00000017800:E018	E018	546.261	0.0544475	12.5734	0.000391285	0.00695993	29.5688	23.6797	-1.25308
ENSECAG00000016800:E031	E031	16.9227	0.012273	18.2467	1.94062e-05	0.000630415	5.91714	8.43409	1.10686
ENSECAG00000016824:E007	E007	3.90572	0.248996	8.21312	0.00415885	0.0408338	1.48527	4.54942	3.2736
ENSECAG00000016824:E016	E016	16.3621	0.102692	11.1845	0.000824816	0.01227	5.26469	8.47888	1.47811
ENSECAG00000016826:E016	E016	14.4868	0.0467732	11.9495	0.000546615	0.00893457	8.4566	5.63224	-1.26553
ENSECAG00000016833:E001	E001	14.217	0.0396451	15.5152	8.18463e-05	0.00200751	5.81319	8.47008	1.17455
ENSECAG00000016843:E001	E001	3.79552	0.0165025	16.5254	4.80024e-05	0.0013031	2.26574	4.88581	2.26145
ENSECAG00000016843:E002	E002	3.03301	0.0773878	11.6874	0.000629251	0.00995871	1.85015	4.45309	2.57309
ENSECAG00000016843:E018	E018	10.3511	0.00697383	11.2628	0.000790761	0.0118885	4.98068	6.96233	1.0219
ENSECAG00000016850:E010	E010	20.5684	0.00391961	28.6332	8.74711e-08	6.9514e-06	6.93127	9.55638	1.02704
ENSECAG00000016852:E011	E011	10.4376	0.00753165	19.5376	9.86375e-06	0.000364051	3.89248	6.75763	1.66329
ENSECAG00000016852:E019	E019	7.89545	0.00716822	12.5893	0.000387967	0.0069199	6.43136	4.32723	-1.19652
ENSECAG00000016854:E012	E012	22.7001	0.0124746	18.1848	2.00473e-05	0.000646419	6.38322	9.24424	1.17242
ENSECAG00000016854:E013	E013	14.378	0.0041002	23.0048	1.616e-06	8.13247e-05	8.54349	5.82881	-1.19418
ENSECAG00000016874:E005	E005	2.62202	0.016027	8.61531	0.00333349	0.0346728	3.72877	1.94653	-1.89951
ENSECAG00000016883:E028	E028	5.262	0.0404002	9.78236	0.00176194	0.021707	5.40222	3.27928	-1.48376
ENSECAG00000016899:E007	E007	4.50341	0.0209008	8.78886	0.00303076	0.0323677	5.16864	3.29286	-1.33829
ENSECAG00000016911:E005	E005	9.29191	0.00654411	16.8322	4.08338e-05	0.00114609	4.70955	6.73121	1.0848
ENSECAG00000016912:E032	E032	5.11455	0.0585108	14.4449	0.000144322	0.00315576	5.93422	3.1178	-1.91707
ENSECAG00000016912:E033	E033	11.8572	0.016646	10.3129	0.00132103	0.0175117	4.66602	6.81942	1.1529
ENSECAG00000016916:E005	E005	6.34966	0.00926604	9.87245	0.00167772	0.0209624	5.75803	3.89331	-1.17149
ENSECAG00000016916:E026	E026	34.3121	0.00622489	28.2274	1.07867e-07	8.26007e-06	8.30806	11.4458	1.06682
ENSECAG00000016920:E005	E005	20.1714	0.0135968	30.7878	2.87847e-08	2.67766e-06	9.67527	6.4829	-1.27499
ENSECAG00000016933:E009	E009	4.29604	0.0136499	19.2929	1.1212e-05	0.000406485	5.19516	2.70493	-1.92953
ENSECAG00000016955:E005	E005	46.0385	0.0349331	21.0137	4.56007e-06	0.000193447	8.99509	13.1902	1.31647
ENSECAG00000016955:E013	E013	4.8221	0.0615268	7.75568	0.00535438	0.048906	5.18618	3.21576	-1.41804
ENSECAG00000016971:E015	E015	8.30051	0.00555046	9.93652	0.00162032	0.0204513	6.45719	4.57401	-1.04365
ENSECAG00000016984:E012	E012	4.13138	0.0259724	9.29554	0.00229713	0.0264968	2.9624	4.90805	1.49288
ENSECAG00000016986:E007	E007	37.5191	0.0143392	38.1878	6.42535e-10	9.97815e-08	8.12374	12.1822	1.35798
ENSECAG00000017000+ENSECAG00000022535:E031	E031	76.6342	0.0244973	35.7005	2.30102e-09	3.02406e-07	12.0731	16.5035	1.18338
ENSECAG00000017005:E010	E010	10.6983	0.0143016	16.6044	4.60453e-05	0.00126008	4.97	7.336	1.19166
ENSECAG00000017017:E009	E009	10.1215	0.0590386	11.5348	0.000683053	0.0106201	7.44257	4.55153	-1.5001
ENSECAG00000017022:E008	E008	8.72835	0.0504101	8.0102	0.00465146	0.0442303	4.17322	6.42239	1.29986
ENSECAG00000017022:E016	E016	11.5278	0.00472753	20.9497	4.71495e-06	0.000198825	4.78885	7.43492	1.345
ENSECAG00000017022:E020	E020	8.84181	0.00774842	15.6751	7.52097e-05	0.00187728	4.16651	6.54724	1.36398
ENSECAG00000017025:E008	E008	8.53283	0.0270411	11.1863	0.00082402	0.0122605	6.44017	4.39506	-1.15446
ENSECAG00000017048:E009	E009	2.37239	0.0705338	9.23747	0.00237112	0.0270935	3.74277	1.7566	-2.20846
ENSECAG00000017061:E017	E017	22.111	0.0134804	28.6374	8.72816e-08	6.94344e-06	9.80853	6.45888	-1.33187
ENSECAG00000017064:E023	E023	9.20451	0.012163	9.54368	0.00200639	0.0239713	4.55055	6.41497	1.03879
ENSECAG00000017066+ENSECAG00000021015:E029	E029	2.90332	0.0155674	10.3403	0.0013016	0.0173077	2.19055	4.19351	1.90393
ENSECAG00000017074:E004	E004	2.86847	0.0230128	9.15963	0.00247412	0.0279703	2.33443	4.13285	1.67561
ENSECAG00000017076:E002	E002	6.08548	0.0336425	11.9961	0.000533113	0.00877412	5.73223	3.50225	-1.4701
ENSECAG00000017121:E007	E007	10.3202	0.101484	8.56269	0.00343123	0.0354948	7.02595	4.38215	-1.43283
ENSECAG00000017124:E007	E007	8.22596	0.0115574	20.3747	6.36652e-06	0.000255324	4.01651	6.55375	1.47574
ENSECAG00000017124:E010	E010	6.78695	0.00532002	12.8786	0.000332358	0.00614354	3.91196	5.76748	1.16235
ENSECAG00000017168:E027	E027	8.43332	0.0687736	8.86812	0.00290194	0.0313613	4.14037	6.49415	1.35754
ENSECAG00000017182+ENSECAG00000028483:E041	E041	14.6385	0.00485581	40.6188	1.85022e-10	3.34501e-08	8.62711	5.10969	-1.624
ENSECAG00000017182+ENSECAG00000028483:E042	E042	28.9562	0.0380263	11.3195	0.000766967	0.0116274	7.90684	10.9941	1.08549
ENSECAG00000017182+ENSECAG00000028483:E054	E054	4.60009	0.00922992	8.95167	0.00277217	0.030322	2.98469	4.90228	1.46741
ENSECAG00000017182+ENSECAG00000028483:E076	E076	7.42256	0.00489126	11.0446	0.000889474	0.0129593	3.98166	6.04959	1.2557
ENSECAG00000017211:E008	E008	8.28155	0.0183033	18.4612	1.73403e-05	0.000576297	3.6527	6.41554	1.69058
ENSECAG00000017213+ENSECAG00000020576:E014	E014	7.5831	0.00650286	23.9263	1.00094e-06	5.48417e-05	3.10376	6.28728	2.10715
ENSECAG00000017216:E003	E003	41.3146	0.0598041	88.4444	5.22837e-21	1.27118e-17	7.78195	13.5325	1.87611
ENSECAG00000017216:E004	E004	151.845	0.0981549	49.4399	2.04546e-12	6.31511e-10	21.3545	12.5008	-2.19373
ENSECAG00000017219:E001	E001	3.85332	0.0412765	7.9889	0.0047065	0.0446022	2.66537	4.3582	1.44686
ENSECAG00000017219:E007	E007	10.5958	0.00515097	33.0286	9.08146e-09	1.00079e-06	4.12382	7.12339	1.65628
ENSECAG00000017219:E009	E009	15.5082	0.0589056	19.8695	8.29136e-06	0.000317151	5.02944	8.53576	1.63725
ENSECAG00000017221:E005	E005	4.30836	0.0129344	9.04594	0.00263279	0.0292458	4.70768	3.04211	-1.29034
ENSECAG00000017222:E009	E009	7.00561	0.0318561	12.7762	0.000351062	0.00640856	6.25548	3.89977	-1.41968
ENSECAG00000017223:E001	E001	2.56505	0.029176	10.0979	0.00148439	0.0191364	2.15336	4.08759	1.87784
ENSECAG00000017226:E019	E019	6.97715	0.0105842	11.4696	0.000707451	0.0109382	3.8416	5.77268	1.21874
ENSECAG00000017226:E026	E026	8.24063	0.0460962	10.3597	0.00128799	0.0171589	6.30392	4.02253	-1.35165
ENSECAG00000017234:E002	E002	13.6167	0.0039151	19.5878	9.60819e-06	0.00035699	5.72563	8.0657	1.06405
ENSECAG00000017237:E018	E018	3.73117	0.01059	11.4307	0.000722401	0.0111054	2.07095	4.26189	2.11518
ENSECAG00000017241:E009	E009	17.0876	0.101989	11.9979	0.000532591	0.00876781	9.40476	5.94683	-1.44592
ENSECAG00000017242:E005	E005	2.48449	0.0149003	23.3522	1.34887e-06	7.02442e-05	4.29136	1.41447	-3.24114
ENSECAG00000017248:E008	E008	3.30356	0.0105728	8.1517	0.00430209	0.0418913	2.8453	4.34129	1.24447
ENSECAG00000017248:E011	E011	2.60396	0.0188007	11.1288	0.000849998	0.0125506	2.27443	4.18002	1.78506
ENSECAG00000017248:E012	E012	7.57982	0.00662328	33.8462	5.96459e-09	6.91591e-07	3.6242	6.74751	1.86947
ENSECAG00000017248:E014	E014	5.11963	0.00858637	11.0852	0.000870178	0.0127498	3.52391	5.2513	1.1867
ENSECAG00000017253:E013	E013	3.09092	0.0190129	12.3421	0.000442845	0.00763275	4.24088	2.31536	-1.77607
ENSECAG00000017265:E004	E004	36.9328	0.0366639	13.1055	0.000294426	0.00557889	8.54336	11.5403	1.00572
ENSECAG00000017265:E007	E007	11.7074	0.00473864	22.8139	1.78467e-06	8.86095e-05	7.99782	5.2133	-1.32076
ENSECAG00000017265:E008	E008	9.03259	0.00452663	35.1683	3.02414e-09	3.85711e-07	2.79321	6.6303	2.57931
ENSECAG00000017265:E009	E009	18.6437	0.00346978	88.7453	4.49072e-21	1.16462e-17	3.48972	9.42589	3.04589
ENSECAG00000017265:E019	E019	4.02068	0.00923019	8.94092	0.00278853	0.0304666	4.88387	3.03174	-1.41033
ENSECAG00000017285:E007	E007	31.3801	0.00456205	39.8598	2.72868e-10	4.66586e-08	10.9246	7.99085	-1.03009
ENSECAG00000017297:E012	E012	8.46004	0.0280602	13.5201	0.000236019	0.00469396	4.25437	6.72336	1.38408
ENSECAG00000017299:E005	E005	7.41461	0.0367355	8.34248	0.00387287	0.0388345	4.22823	5.93588	1.01961
ENSECAG00000017325:E004	E004	43.9809	0.00318333	71.9819	2.17182e-17	2.08607e-14	9.58107	13.2895	1.13684
ENSECAG00000017331:E004	E004	15.5541	0.0358817	17.4038	3.02218e-05	0.000897791	5.84493	8.32706	1.10326
ENSECAG00000017331:E006	E006	6.66292	0.0052679	14.5223	0.000138507	0.00304755	3.82064	5.62639	1.15693
ENSECAG00000017336:E004	E004	16.7231	0.0040185	17.83	2.41539e-05	0.000751088	5.90673	8.20914	1.02554
ENSECAG00000017341:E009	E009	32.1707	0.0596461	10.2146	0.0013933	0.0182556	11.744	8.48405	-1.08942
ENSECAG00000017343:E010	E010	4.74198	0.0229733	10.0617	0.0015138	0.0194383	2.98306	4.97205	1.51141
ENSECAG00000017353:E016	E016	3.31392	0.0579665	10.1351	0.0014547	0.0188411	1.81667	4.15188	2.41788
ENSECAG00000017353:E021	E021	4.76991	0.00773165	12.3249	0.000446959	0.00768324	2.56777	4.80109	1.84452
ENSECAG00000017353:E035	E035	6.67191	0.00786996	22.6524	1.94121e-06	9.56494e-05	2.7704	5.86446	2.22673
ENSECAG00000017353:E053	E053	31.2213	0.0171094	19.8446	8.39979e-06	0.000320668	7.98635	10.943	1.03767
ENSECAG00000017353:E058	E058	23.5879	0.021384	27.9541	1.24226e-07	9.27909e-06	6.208	9.98598	1.51342
ENSECAG00000017353:E066	E066	6.28787	0.00890704	17.6125	2.70808e-05	0.000818866	2.95716	5.65558	1.92566
ENSECAG00000017353:E096	E096	6.44423	0.0119	8.58667	0.00338633	0.0351238	3.60903	5.46817	1.23863
ENSECAG00000017353:E140	E140	11.834	0.0105659	15.4056	8.67314e-05	0.00209626	4.74051	7.18781	1.26941
ENSECAG00000017357:E024	E024	6.36147	0.00959042	8.59148	0.0033774	0.0350498	5.51876	3.85873	-1.06907
ENSECAG00000017361:E014	E014	17.5256	0.00578056	36.5646	1.47687e-09	2.08915e-07	6.086	9.18386	1.2972
ENSECAG00000017368:E013	E013	5.99166	0.0103095	9.20194	0.00241759	0.0274869	5.65534	3.85236	-1.14808
ENSECAG00000017369:E005	E005	24.3063	0.0268439	23.3097	1.37904e-06	7.14489e-05	10.6136	7.09504	-1.30599
ENSECAG00000017370:E001	E001	4.15777	0.0142225	11.2803	0.000783339	0.0118134	2.7483	4.78513	1.63624
ENSECAG00000017383:E007	E007	8.9188	0.00669785	13.9774	0.000185018	0.00385196	4.52791	6.35871	1.02657
ENSECAG00000017393:E013	E013	37.2299	0.0150408	39.4744	3.32394e-10	5.54955e-08	8.95387	12.1699	1.04081
ENSECAG00000017394:E009	E009	14.0966	0.0317508	8.84799	0.00293413	0.0316135	5.07463	7.28098	1.10548
ENSECAG00000017413:E011	E011	10.1596	0.0183665	12.8219	0.000342594	0.00628792	4.81164	7.12321	1.19663
ENSECAG00000017447:E006	E006	7.83627	0.0373331	10.6373	0.00110827	0.0152612	4.1121	6.45219	1.35788
ENSECAG00000017484:E022	E022	6.57088	0.0435099	9.73479	0.00180812	0.0221292	3.66117	5.85884	1.40584
ENSECAG00000017496:E010	E010	10.8129	0.0419506	11.9344	0.000551082	0.00898477	4.86058	7.35289	1.26564
ENSECAG00000017504:E001	E001	42.6869	0.0403118	15.5312	8.11553e-05	0.00199622	9.10144	13.1454	1.26565
ENSECAG00000017504:E004	E004	80.3229	0.0346499	45.879	1.25787e-11	3.35152e-09	10.8654	17.1123	1.69958
ENSECAG00000017527:E002	E002	59.3588	0.0861779	18.0673	2.13234e-05	0.000678805	14.7901	11.1687	-1.02161
ENSECAG00000017527:E003	E003	15.1502	0.0381768	25.3642	4.74642e-07	2.91231e-05	5.80533	8.03466	1.00972
ENSECAG00000017531:E005	E005	56.6463	0.024194	49.7812	1.71881e-12	5.42426e-10	8.81137	14.4975	1.73711
ENSECAG00000017531:E009	E009	10.3952	0.0286692	11.1664	0.00083293	0.01236	4.3157	6.8569	1.40252
ENSECAG00000017538:E002	E002	44.6455	0.0351921	36.7507	1.34241e-09	1.91637e-07	9.42977	13.9539	1.37063
ENSECAG00000017543:E009	E009	5.92	0.027517	7.85966	0.005055	0.0468592	5.4266	3.7209	-1.12553
ENSECAG00000017550:E035	E035	4.72294	0.0110979	8.90818	0.00283896	0.0308789	2.84073	4.81591	1.55877
ENSECAG00000017550:E049	E049	2.68549	0.0179401	8.84317	0.00294188	0.0316794	3.99016	2.21155	-1.72885
ENSECAG00000017550:E051	E051	5.2835	0.00938381	9.28119	0.00231519	0.0266539	5.23206	3.47116	-1.22003
ENSECAG00000017563:E004	E004	8.70381	0.0412375	9.00832	0.00268754	0.0296738	6.18687	3.94592	-1.35106
ENSECAG00000017568:E005	E005	9.10228	0.0599465	10.8743	0.000975053	0.0138433	6.79254	4.47973	-1.26223
ENSECAG00000017571:E006	E006	10.6607	0.0156228	12.0979	0.000504795	0.00842791	7.12281	4.98884	-1.08802
ENSECAG00000017579:E019	E019	19.7954	0.0288398	13.6282	0.000222815	0.00448292	6.24384	9.24727	1.24132
ENSECAG00000017586:E015	E015	12.1487	0.010696	9.78071	0.00176353	0.0217201	5.13709	7.22152	1.04301
ENSECAG00000017604:E021	E021	14.0777	0.0267586	9.58876	0.00195772	0.0235126	5.44274	7.60154	1.02975
ENSECAG00000017604:E023	E023	12.866	0.00458191	13.8103	0.000202227	0.00413607	5.25367	7.40525	1.05417
ENSECAG00000017630:E010	E010	3.89946	0.00973042	10.0577	0.00151711	0.0194776	4.63211	2.73833	-1.54969
ENSECAG00000017640:E010	E010	5.00825	0.0276097	8.78302	0.00304048	0.0324448	3.11405	5.03612	1.42397
ENSECAG00000017661:E005	E005	4.24909	0.00880768	10.9264	0.000948049	0.0135563	2.81193	4.79623	1.5763
ENSECAG00000017662:E006	E006	9.04085	0.0317312	13.3775	0.000254658	0.00496689	4.36479	6.78641	1.33683
ENSECAG00000017677:E059	E059	2.68784	0.157453	7.95601	0.00479281	0.045144	3.93661	1.67027	-2.50379
ENSECAG00000017684:E001	E001	106.316	0.0233821	21.6426	3.28471e-06	0.000148063	17.9571	13.8245	-1.04265
ENSECAG00000017684:E003	E003	6.9376	0.0112872	8.21424	0.00415629	0.0408189	5.8527	3.73446	-1.34418
ENSECAG00000017684:E004	E004	25.7746	0.00360637	41.947	9.37834e-11	1.87091e-08	7.60679	10.3905	1.01548
ENSECAG00000017692:E006	E006	12.1832	0.0147838	22.3254	2.30148e-06	0.000110395	5.10904	8.07229	1.41111
ENSECAG00000017692:E021	E021	3.88683	0.011607	12.2324	0.000469672	0.00797847	4.35915	2.2329	-1.96336
ENSECAG00000017694:E013	E013	9.24903	0.0283633	19.504	1.00387e-05	0.000369108	3.87549	6.52508	1.56797
ENSECAG00000017694:E020	E020	13.0443	0.0292798	13.9258	0.000190171	0.00393502	5.23902	7.39258	1.05721
ENSECAG00000017695:E016	E016	9.38787	0.0406154	11.1761	0.000828561	0.0123116	6.71789	4.43798	-1.25589
ENSECAG00000017698:E007	E007	14.1506	0.00498838	19.2094	1.17137e-05	0.000419977	7.88922	5.45082	-1.14281
ENSECAG00000017699:E012	E012	3.10333	0.0184075	7.74545	0.0053848	0.0491142	2.21387	3.67967	1.48643
ENSECAG00000017729:E019	E019	2.47467	0.0167706	9.13313	0.00251022	0.0282743	3.91336	2.06982	-1.86387
ENSECAG00000017741:E023	E023	14.6479	0.0281876	21.2074	4.12173e-06	0.000178056	5.35423	8.50764	1.43813
ENSECAG00000017743:E003	E003	26.803	0.0118598	24.7201	6.62904e-07	3.8289e-05	10.9885	8.08692	-1.01207
ENSECAG00000017743:E004	E004	79.145	0.00480047	88.2776	5.68839e-21	1.34112e-17	11.486	15.4811	1.1024
ENSECAG00000017743:E008	E008	6.32578	0.0122377	15.6763	7.51591e-05	0.00187661	6.14211	3.70085	-1.51826
ENSECAG00000017750:E005	E005	7.26023	0.00860749	13.435	0.000246969	0.00486448	3.47136	5.79623	1.52993
ENSECAG00000017757:E021	E021	12.936	0.126959	8.52455	0.00350387	0.0360499	4.71522	8.0534	1.6442
ENSECAG00000017758+ENSECAG00000024666:E008	E008	28.5526	0.0318091	43.3724	4.52518e-11	1.00879e-08	5.96296	11.3454	2.07119
ENSECAG00000017758+ENSECAG00000024666:E027	E027	8.52657	0.00636945	17.3742	3.06971e-05	0.000907753	3.87912	6.46881	1.53849
ENSECAG00000017769:E007	E007	5.43567	0.0119977	9.64269	0.00190107	0.0230026	4.64547	2.90492	-1.38566
ENSECAG00000017791:E033	E033	13.7439	0.00364872	39.7039	2.9553e-10	4.9876e-08	4.59228	8.28311	1.81297
ENSECAG00000017791:E035	E035	10.0316	0.0510969	8.00258	0.00467109	0.0443899	4.65237	6.85725	1.17883
ENSECAG00000017799:E008	E008	23.4951	0.00341287	55.6172	8.80519e-14	3.70304e-11	6.83509	10.3018	1.32119
ENSECAG00000017805:E023	E023	11.0641	0.0126974	14.9518	0.00011029	0.00254245	4.59865	7.04506	1.29757
ENSECAG00000017818:E002	E002	3.9173	0.0677124	15.7242	7.32806e-05	0.00183958	2.74988	5.10325	1.82767
ENSECAG00000017819:E010	E010	30.6969	0.00433493	30.0948	4.11427e-08	3.62042e-06	7.97609	10.8758	1.02062
ENSECAG00000017827:E018	E018	13.6813	0.0432268	15.982	6.39476e-05	0.00164634	8.23966	5.30231	-1.36479
ENSECAG00000017830:E018	E018	6.5091	0.00856431	16.3204	5.34848e-05	0.0014241	5.56374	3.16529	-1.67674
ENSECAG00000017836:E007	E007	8.1958	0.0312692	13.3801	0.000254307	0.00496377	2.89269	5.76317	2.04742
ENSECAG00000017836:E017	E017	46.5699	0.0109742	30.7508	2.93377e-08	2.71407e-06	13.6699	10.2345	-1.02111
ENSECAG00000017839:E007	E007	2.94512	0.0127857	17.2863	3.2149e-05	0.000942092	2.21247	4.25077	1.91525
ENSECAG00000017857:E011	E011	6.21665	0.00654166	9.44402	0.00211838	0.0249379	5.85267	4.0088	-1.13461
ENSECAG00000017883:E008	E008	10.2347	0.0256936	16.1824	5.75262e-05	0.00151281	4.32751	7.15521	1.52703
ENSECAG00000017899:E077	E077	4.99131	0.0113577	10.292	0.00133611	0.0176579	5.34163	3.36391	-1.37484
ENSECAG00000017901:E018	E018	13.7102	0.0787922	11.3207	0.000766466	0.0116256	4.64345	7.89588	1.6272
ENSECAG00000017911:E001	E001	24.6505	0.00563472	22.2324	2.41559e-06	0.000114596	7.09316	9.79755	1.03778
ENSECAG00000017912:E006	E006	6.81641	0.00912095	8.01377	0.00464229	0.0441702	5.50632	3.89603	-1.0338
ENSECAG00000017915:E011	E011	7.05768	0.0077728	9.02994	0.00265594	0.0294313	6.00871	4.10833	-1.1422
ENSECAG00000017917:E003	E003	8.45624	0.0115653	12.4805	0.000411221	0.00721556	6.06953	4.06514	-1.20431
ENSECAG00000017917:E004	E004	11.7661	0.0359413	11.1575	0.000836932	0.0124025	7.07942	4.76311	-1.20773
ENSECAG00000017917:E007	E007	28.8481	0.00510362	44.9158	2.05688e-11	5.16223e-09	10.6107	7.1768	-1.26929
ENSECAG00000017921:E017	E017	11.7702	0.00360662	19.7985	8.60489e-06	0.000326734	5.10586	7.45424	1.16083
ENSECAG00000017922:E003	E003	6.44013	0.0154623	12.1975	0.000478545	0.00808157	5.91194	3.7088	-1.39522
ENSECAG00000017922:E006	E006	8.33728	0.00582913	9.33234	0.00225145	0.0261146	6.41894	4.56331	-1.03234
ENSECAG00000017922:E011	E011	16.488	0.0248787	13.1154	0.000292884	0.00555779	6.22298	8.64026	1.03058
ENSECAG00000017922:E012	E012	19.8016	0.00604808	29.2343	6.41325e-08	5.30813e-06	9.61898	6.42646	-1.28259
ENSECAG00000017928+ENSECAG00000018123:E004	E004	4.84204	0.0160559	9.44679	0.00211519	0.0249078	3.25754	5.06309	1.30788
ENSECAG00000017980:E017	E017	8.05649	0.0462865	8.47179	0.00360696	0.036857	6.34196	4.14684	-1.27992
ENSECAG00000018002:E002	E002	405.908	0.0247499	56.6819	5.12336e-14	2.26482e-11	21.7584	26.3713	1.0018
ENSECAG00000018030:E002	E002	7.88235	0.00713896	42.0527	8.88475e-11	1.78618e-08	3.40508	7.15456	2.23527
ENSECAG00000018030:E011	E011	11.8785	0.0111226	21.2525	4.02586e-06	0.00017469	5.20799	7.8624	1.26957
ENSECAG00000018035:E006	E006	32.6775	0.0200354	39.7443	2.89482e-10	4.90206e-08	7.56302	11.9621	1.52015
ENSECAG00000018035:E007	E007	22.5918	0.0854269	8.35314	0.00385022	0.0386702	6.91203	9.8797	1.14614
ENSECAG00000018035:E009	E009	104.174	0.0220567	31.3907	2.10993e-08	2.07269e-06	18.241	13.563	-1.18113
ENSECAG00000018035:E019	E019	14.0403	0.0120724	17.0752	3.59294e-05	0.00102998	8.28329	5.58523	-1.22447
ENSECAG00000018035:E030	E030	14.7943	0.0152234	36.4279	1.58417e-09	2.20092e-07	4.81046	8.80001	1.86933
ENSECAG00000018042:E011	E011	37.5884	0.0295246	23.6785	1.13846e-06	6.09598e-05	9.03721	12.4888	1.10302
ENSECAG00000018062:E007	E007	38.0791	0.0194186	30.1076	4.08727e-08	3.60134e-06	8.53796	12.5891	1.31605
ENSECAG00000018062:E016	E016	8.84647	0.0222886	9.41373	0.00215367	0.0252272	4.30613	6.46766	1.22838
ENSECAG00000018064:E005	E005	39.8905	0.0203642	23.0844	1.55047e-06	7.88942e-05	9.12983	12.3487	1.02931
ENSECAG00000018069:E004	E004	6.12943	0.0857143	11.3863	0.000739866	0.0113269	2.04931	5.12366	2.69609
ENSECAG00000018097:E010	E010	5.82061	0.0136818	10.9268	0.00094783	0.0135563	3.59969	5.5723	1.3034
ENSECAG00000018114:E006	E006	4.01145	0.0410686	7.95911	0.00478459	0.0450813	4.57332	2.78384	-1.4634
ENSECAG00000018114:E012	E012	23.2151	0.0328924	14.3993	0.000147861	0.00321338	7.19634	10.1943	1.12544
ENSECAG00000018128:E002	E002	5.23018	0.0153496	12.3259	0.000446706	0.00768057	3.50123	5.2907	1.22826
ENSECAG00000018130:E005	E005	12.4099	0.00421717	16.216	5.65142e-05	0.001492	5.31483	7.51864	1.06704
ENSECAG00000018169:E012	E012	45.3446	0.0588981	30.7665	2.91012e-08	2.69861e-06	8.27716	13.7162	1.72973
ENSECAG00000018188:E004	E004	14.0392	0.0328182	16.0416	6.19657e-05	0.00160343	5.66886	8.32035	1.19369
ENSECAG00000018188:E012	E012	6.46037	0.00855817	23.6412	1.16076e-06	6.18984e-05	5.48972	2.68911	-2.11319
ENSECAG00000018189:E003	E003	2.54336	0.0168278	8.75508	0.00308741	0.0328285	3.97101	2.2508	-1.66343
ENSECAG00000018197:E002	E002	4.14537	0.0086289	8.16203	0.00427765	0.0416934	2.58863	4.49276	1.62265
ENSECAG00000018199:E006	E006	8.17739	0.00818347	16.139	5.88588e-05	0.00154186	3.9394	6.34148	1.43172
ENSECAG00000018212:E007	E007	25.837	0.0357233	14.5779	0.000134484	0.00297926	10.3897	7.22585	-1.17662
ENSECAG00000018217:E010	E010	18.8901	0.0189348	17.7846	2.47379e-05	0.000763753	9.05585	6.21949	-1.18486
ENSECAG00000018217:E017	E017	38.0453	0.0118489	43.9219	3.41749e-11	7.88983e-09	12.3891	8.35308	-1.32898
ENSECAG00000018217:E020	E020	18.244	0.0512691	18.426	1.76636e-05	0.000584046	5.90243	9.55357	1.52058
ENSECAG00000018217:E021	E021	16.469	0.00328892	51.3897	7.57365e-13	2.61887e-10	5.25277	9.24021	1.76424
ENSECAG00000018217:E022	E022	10.0485	0.0320485	19.5575	9.76155e-06	0.000361479	7.14507	4.01072	-1.74818
ENSECAG00000018222:E006	E006	21.8371	0.00901924	18.3835	1.80612e-05	0.000594918	7.09888	9.73608	1.01434
ENSECAG00000018222:E009	E009	24.1257	0.0119573	17.3871	3.04883e-05	0.000903826	7.43066	10.14	1.00703
ENSECAG00000018233:E028	E028	4.08337	0.0156411	10.9969	0.000912634	0.0132102	2.51428	4.60913	1.78392
ENSECAG00000018240:E026	E026	7.37295	0.00820063	8.27847	0.0040118	0.0397967	3.99643	5.72508	1.0767
ENSECAG00000018243:E020	E020	5.69935	0.00607742	11.9298	0.000552435	0.00899928	3.3459	5.4751	1.46522
ENSECAG00000018244:E003	E003	3.65732	0.0558027	10.8596	0.000982871	0.0139263	4.97991	2.77361	-1.72905
ENSECAG00000018264:E008	E008	22.1904	0.0388408	12.2436	0.000466849	0.00794614	9.88364	7.11417	-1.05769
ENSECAG00000018264:E016	E016	5.12258	0.00940343	14.7599	0.000122107	0.00276167	2.92978	5.29889	1.75574
ENSECAG00000018264:E017	E017	6.39277	0.00732419	13.6872	0.000215921	0.00436452	3.51165	5.73106	1.46159
ENSECAG00000018267:E017	E017	3.68697	0.0243418	7.72934	0.00543306	0.0494101	4.58237	2.8269	-1.42444
ENSECAG00000018271:E007	E007	7.02605	0.0100288	20.0134	7.68996e-06	0.000297689	3.58232	6.25173	1.66844
ENSECAG00000018290:E018	E018	6.97551	0.114934	7.70668	0.00550169	0.0498535	5.92634	3.90722	-1.24869
ENSECAG00000018303:E006	E006	51.7485	0.012211	40.4897	1.97651e-10	3.5351e-08	9.3362	13.603	1.30838
ENSECAG00000018303:E013	E013	94.2813	0.00753046	68.0569	1.58843e-16	1.23583e-13	12.1779	16.8659	1.24174
ENSECAG00000018303:E015	E015	31.0999	0.00191624	54.5937	1.4821e-13	5.8832e-11	11.8926	8.13799	-1.26715
ENSECAG00000018303:E018	E018	12.1137	0.0183451	14.2947	0.000156305	0.00336399	4.62741	7.23303	1.36119
ENSECAG00000018305:E017	E017	11.0058	0.00609365	22.205	2.45037e-06	0.000116034	4.93227	7.35195	1.22134
ENSECAG00000018309:E017	E017	12.3092	0.0887044	10.0685	0.00150826	0.0193864	4.42518	7.05809	1.41797
ENSECAG00000018311:E002	E002	20.7263	0.0307317	15.7956	7.05681e-05	0.00177969	7.01772	9.6772	1.03006
ENSECAG00000018333:E002	E002	185.301	0.0328272	28.2443	1.06927e-07	8.22046e-06	22.2684	16.8756	-1.24646
ENSECAG00000018333:E012	E012	28.3338	0.00740242	20.5141	5.91924e-06	0.000240359	6.67492	9.63699	1.17172
ENSECAG00000018353:E001	E001	5.8274	0.0121666	7.99272	0.00469657	0.0445667	3.2234	4.67661	1.10084
ENSECAG00000018354:E011	E011	3.97765	0.0108121	9.11141	0.00254019	0.028506	4.76201	2.95097	-1.41371
ENSECAG00000018363:E002	E002	5.33057	0.0394958	10.7745	0.00102908	0.0144312	5.57509	3.2147	-1.63749
ENSECAG00000018363:E005	E005	8.23924	0.0340446	11.0121	0.000905195	0.0131172	4.16648	6.22323	1.20788
ENSECAG00000018370:E007	E007	4.03814	0.050397	10.3897	0.00126721	0.0169576	2.46271	4.82074	1.97854
ENSECAG00000018370:E034	E034	4.55011	0.00976824	8.30215	0.00395982	0.0394085	4.85162	3.18808	-1.2431
ENSECAG00000018383:E005	E005	3.78287	0.0364459	7.86601	0.00503727	0.0467394	2.59188	4.44434	1.58671
ENSECAG00000018401:E001	E001	20.832	0.036344	13.604	0.000225705	0.00453064	6.70379	9.3643	1.06361
ENSECAG00000018401:E009	E009	7.70728	0.0285274	8.79887	0.00301418	0.0322438	4.16969	5.96359	1.07521
ENSECAG00000018417:E001	E001	2.52841	0.0356195	8.98906	0.00271601	0.0298739	2.03467	3.8003	1.827
ENSECAG00000018421:E016	E016	3.90475	0.00939858	11.3028	0.0007739	0.0117005	2.03383	3.94535	1.93892
ENSECAG00000018421:E017	E017	7.90127	0.0255559	19.7473	8.83855e-06	0.000333733	2.86712	5.54642	1.95702
ENSECAG00000018421:E019	E019	4.60509	0.0903223	9.0083	0.00268757	0.0296738	2.03611	4.23949	2.14882
ENSECAG00000018421:E024	E024	30.6385	0.0533726	17.3638	3.08656e-05	0.000911697	11.4981	8.36152	-1.06214
ENSECAG00000018425:E006	E006	23.5939	0.00387542	29.6322	5.22311e-08	4.46068e-06	9.74986	6.96771	-1.07715
ENSECAG00000018428:E010	E010	92.2457	0.077651	9.47489	0.00208303	0.0246073	11.3095	14.9063	1.00848
ENSECAG00000018428:E016	E016	2.91588	0.0156963	7.72986	0.00543151	0.0494039	4.26092	2.63525	-1.41292
ENSECAG00000018428:E017	E017	6.21477	0.00706243	13.739	0.000210052	0.00426696	5.93596	3.83168	-1.31135
ENSECAG00000018435:E005	E005	17.3741	0.0289971	18.4601	1.73499e-05	0.00057637	6.00769	8.76026	1.18297
ENSECAG00000018435:E007	E007	27.558	0.0402254	20.6684	5.46089e-06	0.000223799	7.36475	10.8678	1.27002
ENSECAG00000018435:E009	E009	27.1788	0.00988682	37.0163	1.17147e-09	1.70637e-07	7.34095	10.6635	1.21536
ENSECAG00000018454:E012	E012	6.92802	0.00812296	11.0311	0.000895974	0.0130126	5.81431	4.0154	-1.10972
ENSECAG00000018468:E011	E011	7.28762	0.0119958	9.74305	0.00180002	0.0220594	4.10109	5.93336	1.10891
ENSECAG00000018485:E010	E010	57.1806	0.0455314	18.1009	2.09501e-05	0.000669663	10.7239	14.5474	1.09756
ENSECAG00000018485:E025	E025	5.19573	0.0185874	12.6391	0.000377761	0.00678313	5.13308	3.22436	-1.37922
ENSECAG00000018489:E012	E012	5.63339	0.00698169	12.4622	0.000415263	0.00727337	2.9793	5.18211	1.63951
ENSECAG00000018490:E002	E002	15.0245	0.00663904	15.1405	9.97973e-05	0.00234692	5.64299	7.96289	1.06736
ENSECAG00000018490:E004	E004	7.35503	0.0595184	7.90216	0.00493758	0.0460665	6.28281	4.14821	-1.25015
ENSECAG00000018490:E006	E006	11.9402	0.0135741	13.5032	0.000238153	0.00473036	7.77253	5.5345	-1.04945
ENSECAG00000018501:E009	E009	2.84717	0.0283216	22.8195	1.77955e-06	8.84118e-05	4.00398	0.854259	-4.49356
ENSECAG00000018506+ENSECAG00000020193:E006	E006	6.21226	0.0474706	11.3145	0.000769036	0.0116496	5.23055	2.75637	-1.89497
ENSECAG00000018506+ENSECAG00000020193:E008	E008	13.9346	0.0238483	8.11746	0.0043841	0.0424296	7.25639	5.23226	-1.0028
ENSECAG00000018506+ENSECAG00000020193:E009	E009	10.4433	0.00610298	22.5673	2.02906e-06	9.93488e-05	6.63175	3.77591	-1.69494
ENSECAG00000018506+ENSECAG00000020193:E013	E013	19.3594	0.00384674	40.7617	1.71968e-10	3.14072e-08	8.75178	5.07828	-1.68896
ENSECAG00000018506+ENSECAG00000020193:E020	E020	7.86079	0.00542804	24.758	6.49997e-07	3.77554e-05	3.91275	6.80172	1.66809
ENSECAG00000018506+ENSECAG00000020193:E021	E021	8.69454	0.0185665	66.6145	3.30142e-16	2.40053e-13	2.78276	8.16297	3.24312
ENSECAG00000018506+ENSECAG00000020193:E026	E026	4.20699	0.0218091	18.0655	2.13437e-05	0.000679175	4.50024	1.75185	-2.76283
ENSECAG00000018506+ENSECAG00000020193:E027	E027	9.69919	0.0177719	21.6693	3.23933e-06	0.000146357	4.35745	7.36072	1.59518
ENSECAG00000018515:E013	E013	10.1617	0.0167442	18.5046	1.69497e-05	0.000565907	4.60891	7.26286	1.38604
ENSECAG00000018522:E006	E006	6.01558	0.00665305	8.98198	0.00272656	0.0299621	3.79056	5.50491	1.11412
ENSECAG00000018523:E009	E009	4.1398	0.0987442	9.18847	0.00243544	0.0276399	4.78814	2.50259	-1.9114
ENSECAG00000018533:E003	E003	2.53717	0.0264312	9.477	0.00208064	0.0245865	3.06282	1.07635	-3.03691
ENSECAG00000018542:E012	E012	39.4706	0.0564344	8.79816	0.00301534	0.0322474	12.5958	9.1338	-1.09897
ENSECAG00000018542:E017	E017	18.5025	0.00355887	24.3242	8.14079e-07	4.57968e-05	6.39168	8.85775	1.02896
ENSECAG00000018560:E056	E056	7.07463	0.0851691	9.10112	0.00255453	0.0286174	5.55213	3.05214	-1.7771
ENSECAG00000018564:E007	E007	3.62958	0.0508331	10.345	0.00129824	0.0172748	4.78546	2.6085	-1.78886
ENSECAG00000018564:E011	E011	4.43327	0.0158299	8.64542	0.00327885	0.0342647	5.00577	3.21676	-1.31065
ENSECAG00000018572:E008	E008	3.07444	0.0186925	9.27143	0.00232756	0.0267606	4.00175	2.16123	-1.80436
ENSECAG00000018573:E009	E009	3.62928	0.0153151	14.9257	0.00011183	0.00257185	2.55153	4.59912	1.73455
ENSECAG00000018596:E005	E005	5.7542	0.00758653	11.0493	0.000887208	0.0129287	3.53422	5.50214	1.31907
ENSECAG00000018603:E006	E006	10.6517	0.0153749	12.7708	0.000352063	0.00642082	6.42847	4.3021	-1.21244
ENSECAG00000018606:E009	E009	23.2978	0.03237	27.2047	1.83013e-07	1.28975e-05	6.88944	10.4507	1.34507
ENSECAG00000018606:E014	E014	13.2488	0.00546152	29.2234	6.44969e-08	5.33261e-06	5.44685	8.18066	1.26055
ENSECAG00000018610:E003	E003	4.0128	0.0299657	11.1648	0.000833633	0.0123657	2.89102	4.81064	1.50418
ENSECAG00000018622:E012	E012	2.37715	0.0142287	8.34767	0.00386183	0.0387638	3.88885	2.06319	-1.85462
ENSECAG00000018628:E024	E024	5.91867	0.00724669	11.3316	0.000761978	0.0115788	3.2486	5.38615	1.50235
ENSECAG00000018643:E006	E006	5.72571	0.0105503	12.3177	0.000448682	0.00770773	3.45575	5.52725	1.39894
ENSECAG00000018655:E003	E003	13.1139	0.0095641	25.2081	5.14658e-07	3.11606e-05	5.4886	8.11376	1.21123
ENSECAG00000018662:E012	E012	156.063	0.0105639	71.4966	2.77737e-17	2.57244e-14	15.9026	20.8845	1.1786
ENSECAG00000018662:E022	E022	33.7129	0.015484	42.1665	8.38253e-11	1.69397e-08	11.6729	7.68475	-1.38363
ENSECAG00000018675:E008	E008	5.06423	0.104968	12.1849	0.000481786	0.00812744	4.92498	2.05399	-2.57067
ENSECAG00000018696+ENSECAG00000016491:E039	E039	2.88087	0.0285094	14.8111	0.000118834	0.0027029	1.77814	4.30343	2.58652
ENSECAG00000018696+ENSECAG00000016491:E049	E049	48.6329	0.051201	15.3638	8.86725e-05	0.00213061	9.82998	13.964	1.2357
ENSECAG00000018702:E031	E031	7.58609	0.0074395	11.3061	0.000772536	0.0116845	4.14534	6.11444	1.16894
ENSECAG00000018723:E016	E016	8.24878	0.0143953	10.0468	0.00152611	0.0195706	6.20193	4.42677	-1.01725
ENSECAG00000018741:E002	E002	31.6942	0.00255557	57.0625	4.2219e-14	1.90972e-11	7.99622	11.693	1.26366
ENSECAG00000018741:E004	E004	5.38274	0.00684405	7.98783	0.00470928	0.0446057	3.5662	5.20797	1.1266
ENSECAG00000018757:E021	E021	5.59811	0.0583473	10.0771	0.00150125	0.0193122	5.75053	3.49362	-1.48705
ENSECAG00000018765:E007	E007	17.7975	0.0155357	27.2129	1.82235e-07	1.28776e-05	5.81504	9.05963	1.39164
ENSECAG00000018769:E007	E007	5.77128	0.0345953	11.4879	0.000700517	0.0108547	5.752	3.49839	-1.48381
ENSECAG00000018775+ENSECAG00000019402:E011	E011	2.31957	0.0224066	10.3373	0.00130372	0.0173328	4.01815	1.97882	-2.07269
ENSECAG00000018794:E018	E018	4.44775	0.0160449	8.64617	0.00327749	0.0342552	4.92498	3.13115	-1.34093
ENSECAG00000018796:E015	E015	5.21767	0.0535174	8.54667	0.00346155	0.0357419	3.06808	5.05609	1.47945
ENSECAG00000018803:E007	E007	5.32783	0.0242789	8.4256	0.00369974	0.0375878	2.5513	4.60331	1.73754
ENSECAG00000018816:E013	E013	15.6271	0.0264764	18.5735	1.63479e-05	0.000549487	5.27397	8.45205	1.4626
ENSECAG00000018816:E033	E033	6.4691	0.019477	17.4291	2.98225e-05	0.000888644	6.14553	3.42899	-1.74469
ENSECAG00000018828:E002	E002	14.4697	0.0393039	18.1027	2.09305e-05	0.00066931	5.58393	8.53658	1.32196
ENSECAG00000018831:E004	E004	6.81597	0.0336099	9.1433	0.00249631	0.0281598	5.84794	3.72994	-1.34528
ENSECAG00000018837:E005	E005	3.23984	0.018118	8.77592	0.00305233	0.0325445	4.57066	2.71578	-1.53397
ENSECAG00000018841:E003	E003	12.3036	0.0043444	11.7781	0.000599308	0.00957244	6.83348	3.56895	-1.95398
ENSECAG00000018870:E008	E008	23.2383	0.0326208	11.0613	0.000881497	0.0128648	10.2427	7.11881	-1.17519
ENSECAG00000018906:E003	E003	25.3148	0.0157506	33.4325	7.37823e-09	8.39241e-07	6.67611	10.147	1.34315
ENSECAG00000018906:E007	E007	12.1118	0.00586589	21.2391	4.05403e-06	0.000175717	4.81514	7.35088	1.29291
ENSECAG00000018925:E015	E015	4.36351	0.00906737	10.3265	0.00131132	0.0174042	3.01772	4.94016	1.45827
ENSECAG00000018931+ENSECAG00000003981+ENSECAG00000019232:E020	E020	104.566	0.0342595	15.0831	0.000102878	0.00240582	17.927	13.6025	-1.09579
ENSECAG00000018931+ENSECAG00000003981+ENSECAG00000019232:E025	E025	4.45905	0.0579378	9.58399	0.00196281	0.0235701	5.07816	2.61984	-1.95428
ENSECAG00000018942:E023	E023	21.481	0.0212762	19.8674	8.30024e-06	0.000317334	6.70092	9.82039	1.2223
ENSECAG00000018965:E028	E028	6.25493	0.0128784	8.30971	0.00394337	0.0392882	5.34709	3.62731	-1.15605
ENSECAG00000018978:E012	E012	5.59777	0.00721833	8.05875	0.00452843	0.0434261	3.67305	5.41238	1.15578
ENSECAG00000018979:E015	E015	5.69917	0.0185126	16.8506	4.0441e-05	0.00113752	3.45471	5.9304	1.6138
ENSECAG00000018979:E018	E018	4.6685	0.00803777	8.21537	0.0041537	0.0407987	3.45651	5.04487	1.12282
ENSECAG00000018984:E003	E003	4.42755	0.00891175	10.871	0.0009768	0.013858	2.80145	4.90113	1.65203
ENSECAG00000018988:E024	E024	7.1935	0.0166944	11.268	0.000788541	0.0118665	3.77797	5.91633	1.34294
ENSECAG00000018997:E004	E004	11.6508	0.0342799	8.96283	0.00275528	0.0302069	5.12934	7.11924	1.00298
[truncated: 999 more rows]
