# Supplementary material for: Gallop Racing Shifts Mature mRNA towards Introns: Does Exercise-Induced Stress Enhance Genome Plasticity?
Source: Genes (Basel). 2020 Apr 9;11(4):410. doi: 10.3390/genes11040410 (PMC7230505; doi:10.3390/genes11040410)
Supplement: Supplementary file 1 [file genes-11-00410-s001.zip › Supplementary_material/Table S5.xlsx]

## Sheet: Sheet1
Statistically significant enriched biological processes for genes with differentially expressed isoform.
GO ID	Biological Process	Observed	Background	FDR
GO:0050794	regulation of cellular process	93	10484	0.0021
GO:0008152	metabolic process	81	9569	0.0288
GO:0050896	response to stimulus	74	7824	0.0051
GO:0043170	macromolecule metabolic process	70	7453	0.0093
GO:0051716	cellular response to stimulus	61	6212	0.0102
GO:0051171	regulation of nitrogen compound metabolic process	56	5827	0.0233
GO:0051179	localization	54	5233	0.0095
GO:0016043	cellular component organization	49	5163	0.0487
GO:0048583	regulation of response to stimulus	40	3882	0.0385
GO:0002376	immune system process	39	2370	0.00013
GO:0006950	response to stress	36	3267	0.0284
GO:0010941	regulation of cell death	26	1638	0.0033
GO:0010628	positive regulation of gene expression	23	1826	0.0406
GO:0048585	negative regulation of response to stimulus	22	1483	0.0136
GO:0071345	cellular response to cytokine stimulus	17	953	0.0106
GO:0032970	regulation of actin filament-based process	8	338	0.041
GO:0090257	regulation of muscle system process	7	224	0.0252
GO:0043502	regulation of muscle adaptation	5	81	0.0119
GO:0010611	regulation of cardiac muscle hypertrophy	4	54	0.0221
GO:1903242	regulation of cardiac muscle hypertrophy in response to stress	2	9	0.0447
