# Supplementary material for: Gallop Racing Shifts Mature mRNA towards Introns: Does Exercise-Induced Stress Enhance Genome Plasticity?
Source: Genes (Basel). 2020 Apr 9;11(4):410. doi: 10.3390/genes11040410 (PMC7230505; doi:10.3390/genes11040410)
Supplement: Supplementary file 1 [file genes-11-00410-s001.zip › Supplementary_material/Table S9.xlsx]

## Sheet: Sheet1
Biological processes enrichment analysis of genes with intron retention events
#term ID	term description	observed gene count	background gene count	false discovery rate	matching proteins in your network (IDs)	matching proteins in your network (labels)
GO:0043170	macromolecule metabolic process	77	7453	0.003	ENSP00000176763,ENSP00000222574,ENSP00000225916,ENSP00000251108,ENSP00000254508,ENSP00000256458,ENSP00000259050,ENSP00000261191,ENSP00000261483,ENSP00000261745,ENSP00000263228,ENSP00000264122,ENSP00000264661,ENSP00000264779,ENSP00000265094,ENSP00000265339,ENSP00000265343,ENSP00000282344,ENSP00000293328,ENSP00000294383,ENSP00000295119,ENSP00000297071,ENSP00000300107,ENSP00000301281,ENSP00000306010…	ADAM9,AFF4,ARF4,ASUN,B4GALT1,BAZ1A,BMP2K,CBLB,CD44,CDADC1,CELF2,CFLAR,CHD1L,CLPX,DPP7,EIF3F,ERAP2,EZR,FBXO21,FBXO31,FBXW11,FOXN2,GPBP1,HBP1,HIF1A,IRAK2,IRF2,ITK,JMJD1C,KAT2A,KCNH4,KDM4A,MAN2A1,MARCH7,MCM7,MTMR1,NAA25,NUP210,NUP35,PAN3,PER1,PHTF2,PIK3R1,PJA2,PPP1CB,PTPN6,RAB6A,RASGEF1A,RBM5,RBPJ,RNF111,RSF1,SMAD4,SMC6,SMCHD1,SPTBN1,SQSTM1,SSH2,ST3GAL1,STAT4,STAT5B,STK10,TAF1A,TAOK3,TET2,TRA2A,TRAF…
GO:0006950	response to stress	45	3267	0.003	ENSP00000176763,ENSP00000184266,ENSP00000242351,ENSP00000242786,ENSP00000246024,ENSP00000251642,ENSP00000256458,ENSP00000261693,ENSP00000262510,ENSP00000263238,ENSP00000265094,ENSP00000265339,ENSP00000276202,ENSP00000290200,ENSP00000301281,ENSP00000302961,ENSP00000306010,ENSP00000307288,ENSP00000310841,ENSP00000312455,ENSP00000326603,ENSP00000328625,ENSP00000341551,ENSP00000345206,ENSP00000354519…	ACTR3,ADAM9,ARF4,ATP2A2,ATP2B1,B4GALT1,CAPZA2,CD44,CD97,CFLAR,CHD1L,DHX58,DOCK11,FBXO31,FBXW11,HIF1A,HSPA4,IFRD1,IL10RB,INPP5F,IRAK2,IRF2,ITK,JMJD1C,MCM7,NDUFB4,NLRC5,NRROS,PIK3R1,PJA2,PTPN6,RBPJ,RNF111,SCARB1,SMAD4,SMC6,SMCHD1,SQSTM1,STK10,TAOK3,TMX4,TRAF3,UBE2B,UBXN6,ZC3HAV1
GO:0043412	macromolecule modification	43	3197	0.003	ENSP00000176763,ENSP00000225916,ENSP00000251108,ENSP00000256458,ENSP00000259050,ENSP00000261483,ENSP00000261745,ENSP00000263228,ENSP00000264122,ENSP00000264661,ENSP00000265094,ENSP00000265339,ENSP00000282344,ENSP00000293328,ENSP00000294383,ENSP00000306010,ENSP00000310841,ENSP00000311449,ENSP00000314420,ENSP00000328187,ENSP00000334836,ENSP00000341551,ENSP00000349259,ENSP00000354775,ENSP00000359417…	ARF4,B4GALT1,BMP2K,CBLB,CDADC1,EIF3F,FBXO21,FBXO31,FBXW11,HIF1A,IRAK2,ITK,JMJD1C,KAT2A,KCNH4,KDM4A,MAN2A1,MARCH7,MTMR1,NAA25,PAN3,PER1,PIK3R1,PJA2,PPP1CB,PTPN6,RAB6A,RASGEF1A,RNF111,SMAD4,SPTBN1,SQSTM1,SSH2,ST3GAL1,STAT5B,STK10,TAOK3,TET2,TRAF3,UBE2B,UBE2R2,USP12,USP24
GO:0006464	cellular protein modification process	42	2999	0.003	ENSP00000176763,ENSP00000225916,ENSP00000256458,ENSP00000259050,ENSP00000261483,ENSP00000261745,ENSP00000263228,ENSP00000264122,ENSP00000264661,ENSP00000265094,ENSP00000265339,ENSP00000282344,ENSP00000293328,ENSP00000294383,ENSP00000306010,ENSP00000310841,ENSP00000311449,ENSP00000314420,ENSP00000328187,ENSP00000334836,ENSP00000341551,ENSP00000349259,ENSP00000354775,ENSP00000359417,ENSP00000361473…	ARF4,B4GALT1,BMP2K,CBLB,EIF3F,FBXO21,FBXO31,FBXW11,HIF1A,IRAK2,ITK,JMJD1C,KAT2A,KCNH4,KDM4A,MAN2A1,MARCH7,MTMR1,NAA25,PAN3,PER1,PIK3R1,PJA2,PPP1CB,PTPN6,RAB6A,RASGEF1A,RNF111,SMAD4,SPTBN1,SQSTM1,SSH2,ST3GAL1,STAT5B,STK10,TAOK3,TET2,TRAF3,UBE2B,UBE2R2,USP12,USP24
GO:0002376	immune system process	36	2370	0.003	ENSP00000176763,ENSP00000242351,ENSP00000242786,ENSP00000251642,ENSP00000256458,ENSP00000261693,ENSP00000262510,ENSP00000263238,ENSP00000266771,ENSP00000276202,ENSP00000290200,ENSP00000293328,ENSP00000301671,ENSP00000311449,ENSP00000328625,ENSP00000345206,ENSP00000354775,ENSP00000354947,ENSP00000360635,ENSP00000363345,ENSP00000365411,ENSP00000369055,ENSP00000374455,ENSP00000377218,ENSP00000377941…	ACTN1,ACTR3,ADAM9,APBB1IP,B4GALT1,CAPZA2,CD44,CD97,DHX58,DOCK11,DPP7,ERAP2,GHDC,HIF1A,IL10RB,IRAK2,IRF2,ITK,NLRC5,NRROS,PIK3R1,PJA2,PTPN6,RAB5C,RAB6A,RBPJ,SCARB1,SLC15A4,SLC46A2,SQSTM1,STAT5B,STK10,TET2,TOM1,TRAF3,ZC3HAV1
GO:0002252	immune effector process	20	927	0.003	ENSP00000176763,ENSP00000242351,ENSP00000242786,ENSP00000251642,ENSP00000262510,ENSP00000263238,ENSP00000266771,ENSP00000276202,ENSP00000290200,ENSP00000301671,ENSP00000311449,ENSP00000360635,ENSP00000365411,ENSP00000369055,ENSP00000377218,ENSP00000391592,ENSP00000398632,ENSP00000413697,ENSP00000428056,ENSP00000447053	ACTR3,APBB1IP,B4GALT1,CD44,CD97,DHX58,DOCK11,DPP7,GHDC,IL10RB,IRF2,NLRC5,PIK3R1,PTPN6,RAB5C,RAB6A,SLC15A4,STK10,TOM1,ZC3HAV1
GO:0045321	leukocyte activation	19	894	0.004	ENSP00000176763,ENSP00000242786,ENSP00000266771,ENSP00000276202,ENSP00000293328,ENSP00000301671,ENSP00000311449,ENSP00000345206,ENSP00000354775,ENSP00000360635,ENSP00000365411,ENSP00000369055,ENSP00000391592,ENSP00000398632,ENSP00000398655,ENSP00000413697,ENSP00000419446,ENSP00000428056,ENSP00000447053	ADAM9,APBB1IP,B4GALT1,CD44,CD97,DOCK11,DPP7,GHDC,ITK,PIK3R1,PJA2,PTPN6,RAB5C,RAB6A,RBPJ,SLC15A4,STAT5B,STK10,TOM1
GO:0006955	immune response	26	1560	0.0054	ENSP00000176763,ENSP00000242351,ENSP00000242786,ENSP00000251642,ENSP00000262510,ENSP00000263238,ENSP00000266771,ENSP00000276202,ENSP00000290200,ENSP00000301671,ENSP00000311449,ENSP00000328625,ENSP00000345206,ENSP00000354775,ENSP00000354947,ENSP00000360635,ENSP00000365411,ENSP00000369055,ENSP00000377218,ENSP00000391592,ENSP00000398632,ENSP00000398655,ENSP00000400376,ENSP00000413697,ENSP00000447053…	ACTR3,APBB1IP,B4GALT1,CAPZA2,CD44,CD97,DHX58,DOCK11,DPP7,ERAP2,GHDC,IL10RB,IRF2,ITK,NLRC5,NRROS,PJA2,PTPN6,RAB5C,RAB6A,RBPJ,SLC15A4,STK10,TOM1,TRAF3,ZC3HAV1
GO:0001775	cell activation	20	1024	0.0062	ENSP00000176763,ENSP00000242786,ENSP00000266771,ENSP00000276202,ENSP00000293328,ENSP00000301671,ENSP00000311449,ENSP00000341551,ENSP00000345206,ENSP00000354775,ENSP00000360635,ENSP00000365411,ENSP00000369055,ENSP00000391592,ENSP00000398632,ENSP00000398655,ENSP00000413697,ENSP00000419446,ENSP00000428056,ENSP00000447053	ADAM9,APBB1IP,B4GALT1,CD44,CD97,DOCK11,DPP7,GHDC,ITK,PIK3R1,PJA2,PTPN6,RAB5C,RAB6A,RBPJ,SLC15A4,SMAD4,STAT5B,STK10,TOM1
GO:0044267	cellular protein metabolic process	44	3603	0.009	ENSP00000176763,ENSP00000225916,ENSP00000256458,ENSP00000259050,ENSP00000261483,ENSP00000261745,ENSP00000263228,ENSP00000264122,ENSP00000264661,ENSP00000265094,ENSP00000265339,ENSP00000282344,ENSP00000293328,ENSP00000294383,ENSP00000300107,ENSP00000301281,ENSP00000306010,ENSP00000310841,ENSP00000311449,ENSP00000314420,ENSP00000328187,ENSP00000334836,ENSP00000341551,ENSP00000349259,ENSP00000354775…	ARF4,B4GALT1,BMP2K,CBLB,CLPX,EIF3F,FBXO21,FBXO31,FBXW11,HIF1A,IRAK2,ITK,JMJD1C,KAT2A,KCNH4,KDM4A,MAN2A1,MARCH7,MTMR1,NAA25,PAN3,PER1,PIK3R1,PJA2,PPP1CB,PTPN6,RAB6A,RASGEF1A,RNF111,SMAD4,SPTBN1,SQSTM1,SSH2,ST3GAL1,STAT5B,STK10,TAOK3,TET2,TRAF3,UBE2B,UBE2R2,UBXN6,USP12,USP24
GO:0002274	myeloid leukocyte activation	14	574	0.0102	ENSP00000176763,ENSP00000242786,ENSP00000266771,ENSP00000301671,ENSP00000311449,ENSP00000345206,ENSP00000354775,ENSP00000360635,ENSP00000369055,ENSP00000391592,ENSP00000398632,ENSP00000413697,ENSP00000419446,ENSP00000447053	ADAM9,B4GALT1,CD44,CD97,DPP7,GHDC,PJA2,PTPN6,RAB5C,RAB6A,RBPJ,SLC15A4,STK10,TOM1
GO:1902532	negative regulation of intracellular signal transduction	13	514	0.0126	ENSP00000251642,ENSP00000265094,ENSP00000265339,ENSP00000280154,ENSP00000314420,ENSP00000341551,ENSP00000354519,ENSP00000356042,ENSP00000376317,ENSP00000391592,ENSP00000398632,ENSP00000426632,ENSP00000437955	CD44,DHX58,ERBB2IP,EZR,FBXW11,HIF1A,INPP5F,PDCD4,PER1,PTPN6,SMAD4,TAOK3,UBE2B
GO:0071704	organic substance metabolic process	84	9135	0.0135	ENSP00000176763,ENSP00000184266,ENSP00000222553,ENSP00000222574,ENSP00000225916,ENSP00000251108,ENSP00000254508,ENSP00000256458,ENSP00000259050,ENSP00000261191,ENSP00000261483,ENSP00000261693,ENSP00000261745,ENSP00000263228,ENSP00000264122,ENSP00000264661,ENSP00000264779,ENSP00000265094,ENSP00000265339,ENSP00000265343,ENSP00000282344,ENSP00000293328,ENSP00000294383,ENSP00000295119,ENSP00000297071…	ADAM9,AFF4,ARF4,ASUN,B4GALT1,BAZ1A,BMP2K,CBLB,CD44,CDADC1,CELF2,CFLAR,CHD1L,CLPX,DPP7,EIF3F,ERAP2,ETFA,EZR,FBXO21,FBXO31,FBXW11,FOXN2,GLS,GPBP1,HBP1,HIF1A,INPP5F,IRAK2,IRF2,ITK,JMJD1C,KAT2A,KCNH4,KDM4A,MAN2A1,MARCH7,MCM7,MTMR1,NAA25,NAMPT,NDUFB4,NISCH,NUP210,NUP35,PAN3,PER1,PHTF2,PIK3R1,PJA2,PPP1CB,PTPN6,RAB6A,RASGEF1A,RBM5,RBPJ,RNF111,RSF1,SCARB1,SMAD4,SMC6,SMCHD1,SPTBN1,SQSTM1,SSH2,ST3GAL1,STAT…
GO:0044260	cellular macromolecule metabolic process	65	6413	0.0135	ENSP00000176763,ENSP00000222574,ENSP00000225916,ENSP00000251108,ENSP00000256458,ENSP00000259050,ENSP00000261191,ENSP00000261483,ENSP00000261745,ENSP00000263228,ENSP00000264122,ENSP00000264661,ENSP00000264779,ENSP00000265094,ENSP00000265339,ENSP00000265343,ENSP00000282344,ENSP00000293328,ENSP00000294383,ENSP00000300107,ENSP00000301281,ENSP00000306010,ENSP00000307288,ENSP00000310841,ENSP00000311449…	AFF4,ARF4,ASUN,B4GALT1,BAZ1A,BMP2K,CBLB,CDADC1,CHD1L,CLPX,EIF3F,EZR,FBXO21,FBXO31,FBXW11,FOXN2,GPBP1,HBP1,HIF1A,IRAK2,IRF2,ITK,JMJD1C,KAT2A,KCNH4,KDM4A,MAN2A1,MARCH7,MCM7,MTMR1,NAA25,PAN3,PER1,PHTF2,PIK3R1,PJA2,PPP1CB,PTPN6,RAB6A,RASGEF1A,RBPJ,RNF111,RSF1,SMAD4,SMC6,SMCHD1,SPTBN1,SQSTM1,SSH2,ST3GAL1,STAT4,STAT5B,STK10,TAF1A,TAOK3,TET2,TRAF3,UBE2B,UBE2R2,UBXN6,USP12,USP24,VGLL4,ZNF212,ZNF282
GO:0019538	protein metabolic process	48	4194	0.0135	ENSP00000176763,ENSP00000225916,ENSP00000256458,ENSP00000259050,ENSP00000261483,ENSP00000261745,ENSP00000263228,ENSP00000264122,ENSP00000264661,ENSP00000265094,ENSP00000265339,ENSP00000282344,ENSP00000293328,ENSP00000294383,ENSP00000300107,ENSP00000301281,ENSP00000306010,ENSP00000310841,ENSP00000311449,ENSP00000312455,ENSP00000314420,ENSP00000328187,ENSP00000334836,ENSP00000341551,ENSP00000349259…	ADAM9,ARF4,B4GALT1,BMP2K,CBLB,CFLAR,CLPX,DPP7,EIF3F,ERAP2,FBXO21,FBXO31,FBXW11,HIF1A,IRAK2,ITK,JMJD1C,KAT2A,KCNH4,KDM4A,MAN2A1,MARCH7,MTMR1,NAA25,PAN3,PER1,PIK3R1,PJA2,PPP1CB,PTPN6,RAB6A,RASGEF1A,RNF111,SMAD4,SPTBN1,SQSTM1,SSH2,ST3GAL1,STAT5B,STK10,TAOK3,TET2,TRAF3,UBE2B,UBE2R2,UBXN6,USP12,USP24
GO:0016192	vesicle-mediated transport	26	1699	0.0135	ENSP00000176763,ENSP00000242786,ENSP00000261693,ENSP00000263238,ENSP00000266771,ENSP00000301281,ENSP00000301671,ENSP00000306010,ENSP00000311449,ENSP00000349259,ENSP00000354519,ENSP00000354947,ENSP00000356042,ENSP00000360635,ENSP00000369055,ENSP00000370208,ENSP00000374455,ENSP00000377390,ENSP00000377941,ENSP00000391592,ENSP00000392065,ENSP00000398632,ENSP00000413625,ENSP00000413697,ENSP00000428056…	ACTN1,ACTR3,ARF4,B4GALT1,CAPZA2,CD44,CD97,DPP7,EZR,FNBP1,GHDC,INPP5F,PIK3R1,PPP6R3,PTPN6,RAB5C,RAB6A,RABGEF1,REPS1,SCARB1,SLC15A4,SPTBN1,SQSTM1,STK10,TOM1,UBXN6
GO:0006508	proteolysis	21	1203	0.0135	ENSP00000225916,ENSP00000263228,ENSP00000264122,ENSP00000265094,ENSP00000265339,ENSP00000282344,ENSP00000294383,ENSP00000300107,ENSP00000301281,ENSP00000310841,ENSP00000312455,ENSP00000328187,ENSP00000341551,ENSP00000360635,ENSP00000374455,ENSP00000400376,ENSP00000419446,ENSP00000431800,ENSP00000437955,ENSP00000453872,ENSP00000454207	ADAM9,CBLB,CFLAR,CLPX,DPP7,EIF3F,ERAP2,FBXO21,FBXO31,FBXW11,HIF1A,KAT2A,RNF111,SMAD4,SQSTM1,TRAF3,UBE2B,UBE2R2,UBXN6,USP12,USP24
GO:0042060	wound healing	12	461	0.0135	ENSP00000261693,ENSP00000276202,ENSP00000312455,ENSP00000354947,ENSP00000369055,ENSP00000377218,ENSP00000382204,ENSP00000384477,ENSP00000391592,ENSP00000398632,ENSP00000428056,ENSP00000437955	B4GALT1,CAPZA2,CD44,CFLAR,DOCK11,HIF1A,IFRD1,IRF2,JMJD1C,PIK3R1,PTPN6,SCARB1
GO:0051234	establishment of localization	48	4248	0.0136	ENSP00000176763,ENSP00000216540,ENSP00000242786,ENSP00000254508,ENSP00000261693,ENSP00000263238,ENSP00000264122,ENSP00000264661,ENSP00000265339,ENSP00000266771,ENSP00000293328,ENSP00000295119,ENSP00000295736,ENSP00000301281,ENSP00000301671,ENSP00000302961,ENSP00000306010,ENSP00000311449,ENSP00000317379,ENSP00000339245,ENSP00000339958,ENSP00000345206,ENSP00000348381,ENSP00000349259,ENSP00000354519…	ACTN1,ACTR3,ADD3,AHCTF1,ARF4,ATP2A2,ATP2B1,B4GALT1,CAPZA2,CBLB,CD44,CD97,DPP7,ERBB2IP,EZR,FNBP1,GHDC,GLS,HIF1A,HSPA4,INPP5F,KCNH4,NISCH,NUP210,NUP35,PAN3,PIK3R1,PPP6R3,PTPN6,RAB5C,RAB6A,RABGEF1,RBPJ,REPS1,SCARB1,SLC10A1,SLC15A4,SLC39A10,SLC46A2,SLC4A7,SPTBN1,SQSTM1,STAT5B,STK10,TOM1,UBE2B,UBXN6,YTHDC1
GO:0006810	transport	47	4130	0.0136	ENSP00000176763,ENSP00000216540,ENSP00000242786,ENSP00000254508,ENSP00000261693,ENSP00000263238,ENSP00000264122,ENSP00000264661,ENSP00000266771,ENSP00000293328,ENSP00000295119,ENSP00000295736,ENSP00000301281,ENSP00000301671,ENSP00000302961,ENSP00000306010,ENSP00000311449,ENSP00000317379,ENSP00000339245,ENSP00000339958,ENSP00000345206,ENSP00000348381,ENSP00000349259,ENSP00000354519,ENSP00000354947…	ACTN1,ACTR3,ADD3,AHCTF1,ARF4,ATP2A2,ATP2B1,B4GALT1,CAPZA2,CBLB,CD44,CD97,DPP7,ERBB2IP,EZR,FNBP1,GHDC,GLS,HIF1A,HSPA4,INPP5F,KCNH4,NISCH,NUP210,NUP35,PAN3,PIK3R1,PPP6R3,PTPN6,RAB5C,RAB6A,RABGEF1,RBPJ,REPS1,SCARB1,SLC10A1,SLC15A4,SLC39A10,SLC46A2,SLC4A7,SPTBN1,SQSTM1,STAT5B,STK10,TOM1,UBXN6,YTHDC1
GO:0009611	response to wounding	13	547	0.0137	ENSP00000261693,ENSP00000276202,ENSP00000306010,ENSP00000312455,ENSP00000354947,ENSP00000369055,ENSP00000377218,ENSP00000382204,ENSP00000384477,ENSP00000391592,ENSP00000398632,ENSP00000428056,ENSP00000437955	ARF4,B4GALT1,CAPZA2,CD44,CFLAR,DOCK11,HIF1A,IFRD1,IRF2,JMJD1C,PIK3R1,PTPN6,SCARB1
GO:0050789	regulation of biological process	96	11116	0.0156	ENSP00000176763,ENSP00000222553,ENSP00000222574,ENSP00000225916,ENSP00000242351,ENSP00000242786,ENSP00000246024,ENSP00000251642,ENSP00000256196,ENSP00000256458,ENSP00000259050,ENSP00000261191,ENSP00000261483,ENSP00000261693,ENSP00000262510,ENSP00000263238,ENSP00000264122,ENSP00000264661,ENSP00000264779,ENSP00000265094,ENSP00000265339,ENSP00000265343,ENSP00000276202,ENSP00000280154,ENSP00000290200…	ACTN1,ACTR3,ADAM9,AFF4,AHCTF1,APBB1IP,ARF4,ASUN,ATP2A2,ATP2B1,B4GALT1,BAZ1A,BMP2K,CAPZA2,CAST,CBLB,CD44,CD97,CELF2,CFLAR,CHD1L,CLPX,DHX58,DOCK11,ERAP2,ERBB2IP,EZR,FBXO31,FBXW11,FOXN2,GLS,GPBP1,HBP1,HCRT,HECA,HIF1A,IFRD1,IL10RB,INPP5F,IRAK2,IRF2,ITK,JMJD1C,KAT2A,KCNH4,KDM4A,MAN2A1,MARCH7,MCM7,MPZL1,MTG2,MTMR1,NAMPT,NISCH,NLRC5,NUP35,PAN3,PDCD4,PER1,PHTF2,PIK3R1,PJA2,PPP1CB,PPP6R3,PTPN6,RAB5C,RASGE…
GO:0008152	metabolic process	86	9569	0.0159	ENSP00000176763,ENSP00000184266,ENSP00000222553,ENSP00000222574,ENSP00000225916,ENSP00000246024,ENSP00000251108,ENSP00000254508,ENSP00000256458,ENSP00000259050,ENSP00000261191,ENSP00000261483,ENSP00000261693,ENSP00000261745,ENSP00000263228,ENSP00000264122,ENSP00000264661,ENSP00000264779,ENSP00000265094,ENSP00000265339,ENSP00000265343,ENSP00000282344,ENSP00000293328,ENSP00000294383,ENSP00000295119…	ADAM9,AFF4,ARF4,ASUN,B4GALT1,BAZ1A,BMP2K,CBLB,CD44,CDADC1,CELF2,CFLAR,CHD1L,CLPX,DPP7,EIF3F,ERAP2,ETFA,EZR,FBXO21,FBXO31,FBXW11,FOXN2,GLS,GPBP1,HBP1,HIF1A,INPP5F,IRAK2,IRF2,ITK,JMJD1C,KAT2A,KCNH4,KDM4A,MAN2A1,MARCH7,MCM7,MTMR1,NAA25,NAMPT,NDUFB4,NISCH,NRROS,NUP210,NUP35,PAN3,PER1,PHTF2,PIK3R1,PJA2,PPP1CB,PTPN6,RAB6A,RASGEF1A,RBM5,RBPJ,RNF111,RSF1,SCARB1,SMAD4,SMC6,SMCHD1,SPTBN1,SQSTM1,SSH2,ST3GAL…
GO:0050896	response to stimulus	74	7824	0.0173	ENSP00000176763,ENSP00000184266,ENSP00000222553,ENSP00000222574,ENSP00000225916,ENSP00000242351,ENSP00000242786,ENSP00000246024,ENSP00000251642,ENSP00000256196,ENSP00000256458,ENSP00000261693,ENSP00000262510,ENSP00000263238,ENSP00000264122,ENSP00000264661,ENSP00000265094,ENSP00000265339,ENSP00000266771,ENSP00000276202,ENSP00000280154,ENSP00000290200,ENSP00000293328,ENSP00000293330,ENSP00000301281…	ACAP2,ACTR3,ADAM9,APBB1IP,ARF4,ATP2A2,ATP2B1,B4GALT1,CAPZA2,CBLB,CD44,CD97,CFLAR,CHD1L,DHX58,DOCK11,DPP7,ERAP2,ERBB2IP,EZR,FBXO31,FBXW11,GHDC,HBP1,HCRT,HIF1A,HSPA4,IFRD1,IL10RB,INPP5F,IRAK2,IRF2,ITK,JMJD1C,KAT2A,KCNH4,MCM7,MPZL1,NAMPT,NDUFB4,NISCH,NLRC5,NRROS,PDCD4,PER1,PIK3R1,PJA2,PPP1CB,PTPN6,RAB5C,RAB6A,RASGEF1A,RBPJ,RNF111,RRAS2,SCARB1,SLC15A4,SMAD4,SMC6,SMCHD1,SPTBN1,SQSTM1,STAT4,STAT5B,STK1…
GO:0019221	cytokine-mediated signaling pathway	14	655	0.0185	ENSP00000256458,ENSP00000265094,ENSP00000280154,ENSP00000290200,ENSP00000293328,ENSP00000341551,ENSP00000374455,ENSP00000376134,ENSP00000377218,ENSP00000391592,ENSP00000398632,ENSP00000428056,ENSP00000437955,ENSP00000454207	CD44,FBXW11,HIF1A,IL10RB,IRAK2,IRF2,PDCD4,PIK3R1,PTPN6,SMAD4,SQSTM1,STAT4,STAT5B,TRAF3
GO:0060255	regulation of macromolecule metabolic process	61	6072	0.0211	ENSP00000176763,ENSP00000222553,ENSP00000222574,ENSP00000225916,ENSP00000242351,ENSP00000256458,ENSP00000262510,ENSP00000264122,ENSP00000264779,ENSP00000265094,ENSP00000265339,ENSP00000265343,ENSP00000280154,ENSP00000293328,ENSP00000293330,ENSP00000295119,ENSP00000300107,ENSP00000306010,ENSP00000311513,ENSP00000312455,ENSP00000314420,ENSP00000326603,ENSP00000338572,ENSP00000339245,ENSP00000339976…	ACTN1,ADAM9,AFF4,AHCTF1,ARF4,BAZ1A,CAST,CBLB,CD44,CFLAR,CLPX,ERBB2IP,EZR,FBXW11,FOXN2,GPBP1,HBP1,HCRT,HIF1A,INPP5F,IRAK2,IRF2,JMJD1C,KAT2A,KDM4A,MTG2,MTMR1,NAMPT,NLRC5,NUP35,PAN3,PDCD4,PER1,PHTF2,PIK3R1,PJA2,PPP1CB,PPP6R3,PTPN6,RBM5,RBPJ,RNF111,RSF1,SLC39A10,SMAD4,SMCHD1,SQSTM1,STAT4,STAT5B,STK10,TAF1A,TAOK3,TET2,TRAF3,UBE2B,VGLL4,YTHDC1,ZC3H7A,ZC3HAV1,ZNF212,ZNF282
GO:0050778	positive regulation of immune response	13	589	0.0215	ENSP00000242351,ENSP00000251642,ENSP00000256458,ENSP00000261693,ENSP00000262510,ENSP00000263238,ENSP00000293328,ENSP00000354775,ENSP00000386766,ENSP00000391592,ENSP00000398655,ENSP00000428056,ENSP00000454207	ACTR3,DHX58,IRAK2,ITK,NLRC5,PIK3R1,PJA2,PTPN6,SCARB1,SLC39A10,STAT5B,TRAF3,ZC3HAV1
GO:0045088	regulation of innate immune response	10	361	0.0215	ENSP00000242351,ENSP00000251642,ENSP00000256458,ENSP00000261693,ENSP00000262510,ENSP00000293328,ENSP00000354775,ENSP00000391592,ENSP00000426632,ENSP00000454207	DHX58,ERBB2IP,IRAK2,NLRC5,PJA2,PTPN6,SCARB1,STAT5B,TRAF3,ZC3HAV1
GO:0065007	biological regulation	99	11740	0.0219	ENSP00000176763,ENSP00000222553,ENSP00000222574,ENSP00000225916,ENSP00000242351,ENSP00000242786,ENSP00000246024,ENSP00000251642,ENSP00000256196,ENSP00000256458,ENSP00000259050,ENSP00000261191,ENSP00000261483,ENSP00000261693,ENSP00000262510,ENSP00000263238,ENSP00000264122,ENSP00000264661,ENSP00000264779,ENSP00000265094,ENSP00000265339,ENSP00000265343,ENSP00000276202,ENSP00000280154,ENSP00000290200…	ACAP2,ACTN1,ACTR3,ADAM9,AFF4,AHCTF1,APBB1IP,ARF4,ASUN,ATP2A2,ATP2B1,B4GALT1,BAZ1A,BMP2K,CAPZA2,CAST,CBLB,CD44,CD97,CELF2,CFLAR,CHD1L,CLPX,DHX58,DOCK11,ERAP2,ERBB2IP,EZR,FBXO31,FBXW11,FOXN2,GLS,GPBP1,HBP1,HCRT,HECA,HIF1A,IFRD1,IL10RB,INPP5F,IRAK2,IRF2,ITK,JMJD1C,KAT2A,KCNH4,KDM4A,MAN2A1,MARCH7,MCM7,MPZL1,MTG2,MTMR1,NAMPT,NISCH,NLRC5,NUP35,PAN3,PDCD4,PER1,PHTF2,PIK3R1,PJA2,PPP1CB,PPP6R3,PTPN6,RAB5C…
GO:0044238	primary metabolic process	80	8808	0.0219	ENSP00000176763,ENSP00000184266,ENSP00000222553,ENSP00000222574,ENSP00000225916,ENSP00000251108,ENSP00000256458,ENSP00000259050,ENSP00000261191,ENSP00000261483,ENSP00000261693,ENSP00000261745,ENSP00000263228,ENSP00000264122,ENSP00000264661,ENSP00000264779,ENSP00000265094,ENSP00000265339,ENSP00000265343,ENSP00000282344,ENSP00000293328,ENSP00000294383,ENSP00000297071,ENSP00000300107,ENSP00000301281…	ADAM9,AFF4,ARF4,ASUN,B4GALT1,BAZ1A,BMP2K,CBLB,CDADC1,CELF2,CFLAR,CHD1L,CLPX,DPP7,EIF3F,ERAP2,ETFA,FBXO21,FBXO31,FBXW11,FOXN2,GLS,GPBP1,HBP1,HIF1A,INPP5F,IRAK2,IRF2,ITK,JMJD1C,KAT2A,KCNH4,KDM4A,MAN2A1,MARCH7,MCM7,MTMR1,NAA25,NAMPT,NDUFB4,NISCH,PAN3,PER1,PHTF2,PIK3R1,PJA2,PPP1CB,PTPN6,RAB6A,RASGEF1A,RBM5,RBPJ,RNF111,RSF1,SCARB1,SMAD4,SMC6,SMCHD1,SPTBN1,SQSTM1,SSH2,ST3GAL1,STAT4,STAT5B,STK10,TAF1A,T…
GO:0006807	nitrogen compound metabolic process	77	8349	0.0219	ENSP00000176763,ENSP00000184266,ENSP00000222553,ENSP00000222574,ENSP00000225916,ENSP00000251108,ENSP00000256458,ENSP00000259050,ENSP00000261191,ENSP00000261483,ENSP00000261745,ENSP00000263228,ENSP00000264122,ENSP00000264661,ENSP00000264779,ENSP00000265094,ENSP00000265339,ENSP00000265343,ENSP00000282344,ENSP00000293328,ENSP00000294383,ENSP00000297071,ENSP00000300107,ENSP00000301281,ENSP00000306010…	ADAM9,AFF4,ARF4,ASUN,B4GALT1,BAZ1A,BMP2K,CBLB,CD44,CDADC1,CELF2,CFLAR,CHD1L,CLPX,DPP7,EIF3F,ERAP2,FBXO21,FBXO31,FBXW11,FOXN2,GLS,GPBP1,HBP1,HIF1A,IRAK2,IRF2,ITK,JMJD1C,KAT2A,KCNH4,KDM4A,MAN2A1,MARCH7,MCM7,MTMR1,NAA25,NAMPT,NDUFB4,PAN3,PER1,PHTF2,PIK3R1,PJA2,PPP1CB,PTPN6,RAB6A,RASGEF1A,RBM5,RBPJ,RNF111,RSF1,SMAD4,SMC6,SMCHD1,SPTBN1,SQSTM1,SSH2,ST3GAL1,STAT4,STAT5B,STK10,TAF1A,TAOK3,TET2,TRA2A,TRAF…
GO:0034097	response to cytokine	18	1035	0.0219	ENSP00000225916,ENSP00000256458,ENSP00000263238,ENSP00000265094,ENSP00000280154,ENSP00000290200,ENSP00000293328,ENSP00000341551,ENSP00000374455,ENSP00000376134,ENSP00000377218,ENSP00000391592,ENSP00000398632,ENSP00000419446,ENSP00000426632,ENSP00000428056,ENSP00000437955,ENSP00000454207	ACTR3,ADAM9,CD44,ERBB2IP,FBXW11,HIF1A,IL10RB,IRAK2,IRF2,KAT2A,PDCD4,PIK3R1,PTPN6,SMAD4,SQSTM1,STAT4,STAT5B,TRAF3
GO:0071345	cellular response to cytokine stimulus	17	953	0.0221	ENSP00000225916,ENSP00000256458,ENSP00000263238,ENSP00000265094,ENSP00000280154,ENSP00000290200,ENSP00000293328,ENSP00000341551,ENSP00000374455,ENSP00000376134,ENSP00000377218,ENSP00000391592,ENSP00000398632,ENSP00000426632,ENSP00000428056,ENSP00000437955,ENSP00000454207	ACTR3,CD44,ERBB2IP,FBXW11,HIF1A,IL10RB,IRAK2,IRF2,KAT2A,PDCD4,PIK3R1,PTPN6,SMAD4,SQSTM1,STAT4,STAT5B,TRAF3
GO:0032873	negative regulation of stress-activated MAPK cascade	4	42	0.0221	ENSP00000280154,ENSP00000314420,ENSP00000356042,ENSP00000376317	EZR,PDCD4,PER1,TAOK3
GO:0007166	cell surface receptor signaling pathway	29	2198	0.0249	ENSP00000222574,ENSP00000242786,ENSP00000256458,ENSP00000261693,ENSP00000263238,ENSP00000264122,ENSP00000265094,ENSP00000265339,ENSP00000280154,ENSP00000290200,ENSP00000293328,ENSP00000293330,ENSP00000306010,ENSP00000341551,ENSP00000345206,ENSP00000349259,ENSP00000352513,ENSP00000374455,ENSP00000376134,ENSP00000377218,ENSP00000391592,ENSP00000398632,ENSP00000398655,ENSP00000419446,ENSP00000426632…	ACTR3,ADAM9,ARF4,CBLB,CD44,CD97,ERBB2IP,FBXW11,HBP1,HCRT,HIF1A,IL10RB,IRAK2,IRF2,ITK,MPZL1,PDCD4,PIK3R1,PTPN6,RBPJ,RNF111,SCARB1,SMAD4,SPTBN1,SQSTM1,STAT4,STAT5B,TRAF3,UBE2B
GO:0019220	regulation of phosphate metabolic process	24	1657	0.0249	ENSP00000176763,ENSP00000256458,ENSP00000261693,ENSP00000262510,ENSP00000264122,ENSP00000265339,ENSP00000280154,ENSP00000307288,ENSP00000312455,ENSP00000314420,ENSP00000341551,ENSP00000354519,ENSP00000354775,ENSP00000356042,ENSP00000359417,ENSP00000374455,ENSP00000376317,ENSP00000377390,ENSP00000386766,ENSP00000391592,ENSP00000398632,ENSP00000419446,ENSP00000428056,ENSP00000437955	ADAM9,CBLB,CD44,CFLAR,EZR,HIF1A,INPP5F,IRAK2,MCM7,MTMR1,NLRC5,PDCD4,PER1,PIK3R1,PJA2,PPP6R3,PTPN6,SCARB1,SLC39A10,SMAD4,SQSTM1,STK10,TAOK3,UBE2B
GO:0001817	regulation of cytokine production	13	615	0.0249	ENSP00000242351,ENSP00000251642,ENSP00000262510,ENSP00000280154,ENSP00000293328,ENSP00000314420,ENSP00000341551,ENSP00000349259,ENSP00000356042,ENSP00000426632,ENSP00000428056,ENSP00000437955,ENSP00000454207	DHX58,ERBB2IP,EZR,HIF1A,NLRC5,PDCD4,PER1,PIK3R1,SMAD4,SPTBN1,STAT5B,TRAF3,ZC3HAV1
GO:0002366	leukocyte activation involved in immune response	13	616	0.0249	ENSP00000176763,ENSP00000242786,ENSP00000266771,ENSP00000276202,ENSP00000301671,ENSP00000311449,ENSP00000360635,ENSP00000365411,ENSP00000369055,ENSP00000391592,ENSP00000398632,ENSP00000413697,ENSP00000447053	APBB1IP,B4GALT1,CD44,CD97,DOCK11,DPP7,GHDC,PTPN6,RAB5C,RAB6A,SLC15A4,STK10,TOM1
GO:0009987	cellular process	115	14652	0.0299	ENSP00000176763,ENSP00000184266,ENSP00000222553,ENSP00000222574,ENSP00000225916,ENSP00000242786,ENSP00000246024,ENSP00000251108,ENSP00000256196,ENSP00000256458,ENSP00000259050,ENSP00000261191,ENSP00000261483,ENSP00000261693,ENSP00000261745,ENSP00000263228,ENSP00000263238,ENSP00000264122,ENSP00000264661,ENSP00000264779,ENSP00000265094,ENSP00000265339,ENSP00000265343,ENSP00000266771,ENSP00000276202…	ACAP2,ACTN1,ACTR3,ADAM9,ADD3,AFF4,AHCTF1,APBB1IP,ARF4,ASUN,ATP2A2,ATP2B1,B4GALT1,BAZ1A,BMP2K,CAPZA2,CAST,CBLB,CD44,CD97,CDADC1,CELF2,CFLAR,CHD1L,CLPX,DOCK11,DPP7,EIF3F,ERAP2,ERBB2IP,ETFA,EZR,FBXO21,FBXO31,FBXW11,FNBP1,FOXN2,GHDC,GLS,GPBP1,HBP1,HCRT,HIF1A,HSPA4,IFRD1,IL10RB,INPP5F,IRAK2,IRF2,ITK,JMJD1C,KAT2A,KCNH4,KDM4A,MAN2A1,MARCH7,MCM7,MPZL1,MTMR1,NAA25,NAMPT,NDUFB4,NISCH,NRROS,NUDC,NUP35,PAN3,…
GO:0050794	regulation of cellular process	90	10484	0.0299	ENSP00000176763,ENSP00000222553,ENSP00000222574,ENSP00000225916,ENSP00000242351,ENSP00000242786,ENSP00000246024,ENSP00000251642,ENSP00000256196,ENSP00000256458,ENSP00000259050,ENSP00000261191,ENSP00000261483,ENSP00000261693,ENSP00000262510,ENSP00000263238,ENSP00000264122,ENSP00000264661,ENSP00000264779,ENSP00000265094,ENSP00000265339,ENSP00000265343,ENSP00000276202,ENSP00000280154,ENSP00000290200…	ACTN1,ACTR3,ADAM9,AFF4,AHCTF1,APBB1IP,ARF4,ASUN,ATP2A2,B4GALT1,BAZ1A,BMP2K,CAPZA2,CAST,CBLB,CD44,CD97,CFLAR,CHD1L,CLPX,DHX58,DOCK11,ERAP2,ERBB2IP,EZR,FBXO31,FBXW11,FOXN2,GPBP1,HBP1,HCRT,HECA,HIF1A,IFRD1,IL10RB,INPP5F,IRAK2,IRF2,ITK,JMJD1C,KAT2A,KCNH4,KDM4A,MAN2A1,MARCH7,MCM7,MPZL1,MTG2,MTMR1,NAMPT,NISCH,NLRC5,NUP35,PAN3,PDCD4,PER1,PHTF2,PIK3R1,PJA2,PPP6R3,PTPN6,RAB5C,RASGEF1A,RBM5,RBPJ,RNF111,RRA…
GO:0044237	cellular metabolic process	79	8797	0.0299	ENSP00000176763,ENSP00000184266,ENSP00000222553,ENSP00000222574,ENSP00000225916,ENSP00000251108,ENSP00000256458,ENSP00000259050,ENSP00000261191,ENSP00000261483,ENSP00000261693,ENSP00000261745,ENSP00000263228,ENSP00000264122,ENSP00000264661,ENSP00000264779,ENSP00000265094,ENSP00000265339,ENSP00000265343,ENSP00000282344,ENSP00000293328,ENSP00000294383,ENSP00000297071,ENSP00000300107,ENSP00000301281…	AFF4,ARF4,ASUN,B4GALT1,BAZ1A,BMP2K,CBLB,CD44,CDADC1,CELF2,CHD1L,CLPX,EIF3F,ERAP2,ETFA,EZR,FBXO21,FBXO31,FBXW11,FOXN2,GLS,GPBP1,HBP1,HIF1A,INPP5F,IRAK2,IRF2,ITK,JMJD1C,KAT2A,KCNH4,KDM4A,MAN2A1,MARCH7,MCM7,MTMR1,NAA25,NAMPT,NDUFB4,NRROS,PAN3,PER1,PHTF2,PIK3R1,PJA2,PPP1CB,PTPN6,RAB6A,RASGEF1A,RBM5,RBPJ,RNF111,RSF1,SCARB1,SMAD4,SMC6,SMCHD1,SPTBN1,SQSTM1,SSH2,ST3GAL1,STAT4,STAT5B,STK10,TAF1A,TAOK3,TET…
GO:0019222	regulation of metabolic process	63	6516	0.0299	ENSP00000176763,ENSP00000222553,ENSP00000222574,ENSP00000225916,ENSP00000242351,ENSP00000256458,ENSP00000261693,ENSP00000262510,ENSP00000264122,ENSP00000264779,ENSP00000265094,ENSP00000265339,ENSP00000265343,ENSP00000280154,ENSP00000293328,ENSP00000293330,ENSP00000295119,ENSP00000300107,ENSP00000306010,ENSP00000307288,ENSP00000311513,ENSP00000312455,ENSP00000314420,ENSP00000326603,ENSP00000338572…	ACTN1,ADAM9,AFF4,AHCTF1,ARF4,BAZ1A,CAST,CBLB,CD44,CFLAR,CLPX,ERBB2IP,EZR,FBXW11,FOXN2,GPBP1,HBP1,HCRT,HIF1A,INPP5F,IRAK2,IRF2,JMJD1C,KAT2A,KDM4A,MCM7,MTG2,MTMR1,NAMPT,NLRC5,NUP35,PAN3,PDCD4,PER1,PHTF2,PIK3R1,PJA2,PPP1CB,PPP6R3,PTPN6,RBM5,RBPJ,RNF111,RSF1,SCARB1,SLC39A10,SMAD4,SMCHD1,SQSTM1,STAT4,STAT5B,STK10,TAF1A,TAOK3,TET2,TRAF3,UBE2B,VGLL4,YTHDC1,ZC3H7A,ZC3HAV1,ZNF212,ZNF282
GO:0045089	positive regulation of innate immune response	8	259	0.0299	ENSP00000242351,ENSP00000251642,ENSP00000256458,ENSP00000261693,ENSP00000262510,ENSP00000293328,ENSP00000354775,ENSP00000454207	DHX58,IRAK2,NLRC5,PJA2,SCARB1,STAT5B,TRAF3,ZC3HAV1
GO:0048518	positive regulation of biological process	55	5459	0.0302	ENSP00000176763,ENSP00000222553,ENSP00000225916,ENSP00000242351,ENSP00000251642,ENSP00000256196,ENSP00000256458,ENSP00000261483,ENSP00000261693,ENSP00000262510,ENSP00000263238,ENSP00000264779,ENSP00000265094,ENSP00000265339,ENSP00000276202,ENSP00000280154,ENSP00000293328,ENSP00000293330,ENSP00000300107,ENSP00000306010,ENSP00000311513,ENSP00000312455,ENSP00000314420,ENSP00000334836,ENSP00000339976…	ACTN1,ACTR3,ADAM9,APBB1IP,ARF4,ATP2A2,B4GALT1,BMP2K,CD44,CFLAR,CHD1L,CLPX,DHX58,DOCK11,EZR,FBXW11,FOXN2,GPBP1,HCRT,HIF1A,INPP5F,IRAK2,IRF2,ITK,KAT2A,MAN2A1,NAMPT,NLRC5,PAN3,PDCD4,PER1,PIK3R1,PJA2,PTPN6,RASGEF1A,RBM5,RBPJ,RNF111,RRAS2,RSF1,SCARB1,SLC39A10,SMAD4,SMC6,SPTBN1,SQSTM1,STAT4,STAT5B,STK10,TAF1A,TAOK3,TET2,TRAF3,UBE2B,ZC3HAV1
GO:0002260	lymphocyte homeostasis	4	51	0.0306	ENSP00000276202,ENSP00000293328,ENSP00000363345,ENSP00000437955	DOCK11,HIF1A,SLC46A2,STAT5B
GO:0043312	neutrophil degranulation	11	485	0.0307	ENSP00000176763,ENSP00000242786,ENSP00000266771,ENSP00000301671,ENSP00000311449,ENSP00000360635,ENSP00000369055,ENSP00000391592,ENSP00000398632,ENSP00000413697,ENSP00000447053	B4GALT1,CD44,CD97,DPP7,GHDC,PTPN6,RAB5C,RAB6A,SLC15A4,STK10,TOM1
GO:0007173	epidermal growth factor receptor signaling pathway	4	52	0.0315	ENSP00000264122,ENSP00000306010,ENSP00000426632,ENSP00000428056	ARF4,CBLB,ERBB2IP,PIK3R1
GO:0051179	localization	53	5233	0.0324	ENSP00000176763,ENSP00000216540,ENSP00000225916,ENSP00000242786,ENSP00000254508,ENSP00000261191,ENSP00000261693,ENSP00000263238,ENSP00000264122,ENSP00000264661,ENSP00000265339,ENSP00000266771,ENSP00000293328,ENSP00000295119,ENSP00000295736,ENSP00000301281,ENSP00000301671,ENSP00000302961,ENSP00000306010,ENSP00000311449,ENSP00000317379,ENSP00000324287,ENSP00000339245,ENSP00000339958,ENSP00000345206…	ACAP2,ACTN1,ACTR3,ADAM9,ADD3,AHCTF1,ARF4,ASUN,ATP2A2,ATP2B1,B4GALT1,CAPZA2,CBLB,CD44,CD97,DPP7,ERBB2IP,EZR,FNBP1,GHDC,GLS,HIF1A,HSPA4,INPP5F,KAT2A,KCNH4,NISCH,NUP210,NUP35,PAN3,PIK3R1,PPP6R3,PTPN6,RAB5C,RAB6A,RABGEF1,RASGEF1A,RBPJ,REPS1,SCARB1,SLC10A1,SLC15A4,SLC39A10,SLC46A2,SLC4A7,SPTBN1,SQSTM1,STAT5B,STK10,TOM1,UBE2B,UBXN6,YTHDC1
GO:1903078	positive regulation of protein localization to plasma membrane	4	53	0.0324	ENSP00000349259,ENSP00000356042,ENSP00000374455,ENSP00000428056	EZR,PIK3R1,SPTBN1,SQSTM1
GO:1901522	positive regulation of transcription from RNA polymerase II promoter involved in cellular response to chemical stimulus	3	23	0.0356	ENSP00000341551,ENSP00000345206,ENSP00000437955	HIF1A,RBPJ,SMAD4
GO:0070647	protein modification by small protein conjugation or removal	16	945	0.0357	ENSP00000225916,ENSP00000259050,ENSP00000263228,ENSP00000264122,ENSP00000265094,ENSP00000265339,ENSP00000282344,ENSP00000294383,ENSP00000310841,ENSP00000328187,ENSP00000341551,ENSP00000354775,ENSP00000431800,ENSP00000437955,ENSP00000453872,ENSP00000454207	CBLB,EIF3F,FBXO21,FBXO31,FBXW11,HIF1A,KAT2A,MARCH7,PJA2,RNF111,SMAD4,TRAF3,UBE2B,UBE2R2,USP12,USP24
GO:0031323	regulation of cellular metabolic process	59	6082	0.036	ENSP00000176763,ENSP00000222553,ENSP00000222574,ENSP00000225916,ENSP00000242351,ENSP00000256458,ENSP00000261693,ENSP00000262510,ENSP00000264122,ENSP00000264779,ENSP00000265094,ENSP00000265339,ENSP00000265343,ENSP00000280154,ENSP00000293328,ENSP00000293330,ENSP00000295119,ENSP00000300107,ENSP00000306010,ENSP00000307288,ENSP00000311513,ENSP00000312455,ENSP00000314420,ENSP00000338572,ENSP00000339245…	ACTN1,ADAM9,AFF4,AHCTF1,ARF4,BAZ1A,CAST,CBLB,CD44,CFLAR,CLPX,ERBB2IP,EZR,FBXW11,FOXN2,GPBP1,HBP1,HCRT,HIF1A,INPP5F,IRAK2,IRF2,JMJD1C,KAT2A,KDM4A,MCM7,MTG2,MTMR1,NAMPT,NLRC5,NUP35,PDCD4,PER1,PHTF2,PIK3R1,PJA2,PPP6R3,PTPN6,RBM5,RBPJ,RNF111,RSF1,SCARB1,SLC39A10,SMAD4,SQSTM1,STAT4,STAT5B,STK10,TAF1A,TAOK3,TET2,TRAF3,UBE2B,VGLL4,YTHDC1,ZC3HAV1,ZNF212,ZNF282
GO:1901564	organonitrogen compound metabolic process	53	5281	0.036	ENSP00000176763,ENSP00000184266,ENSP00000222553,ENSP00000225916,ENSP00000251108,ENSP00000256458,ENSP00000259050,ENSP00000261483,ENSP00000261745,ENSP00000263228,ENSP00000264122,ENSP00000264661,ENSP00000265094,ENSP00000265339,ENSP00000282344,ENSP00000293328,ENSP00000294383,ENSP00000300107,ENSP00000301281,ENSP00000306010,ENSP00000310841,ENSP00000311449,ENSP00000312455,ENSP00000314420,ENSP00000317379…	ADAM9,ARF4,B4GALT1,BMP2K,CBLB,CD44,CDADC1,CFLAR,CLPX,DPP7,EIF3F,ERAP2,FBXO21,FBXO31,FBXW11,GLS,HIF1A,IRAK2,ITK,JMJD1C,KAT2A,KCNH4,KDM4A,MAN2A1,MARCH7,MTMR1,NAA25,NAMPT,NDUFB4,PAN3,PER1,PIK3R1,PJA2,PPP1CB,PTPN6,RAB6A,RASGEF1A,RNF111,SMAD4,SPTBN1,SQSTM1,SSH2,ST3GAL1,STAT5B,STK10,TAOK3,TET2,TRAF3,UBE2B,UBE2R2,UBXN6,USP12,USP24
GO:0080090	regulation of primary metabolic process	58	5982	0.0367	ENSP00000176763,ENSP00000222553,ENSP00000222574,ENSP00000225916,ENSP00000242351,ENSP00000256458,ENSP00000261693,ENSP00000262510,ENSP00000264122,ENSP00000264779,ENSP00000265094,ENSP00000265339,ENSP00000265343,ENSP00000280154,ENSP00000293328,ENSP00000293330,ENSP00000295119,ENSP00000300107,ENSP00000306010,ENSP00000311513,ENSP00000312455,ENSP00000314420,ENSP00000338572,ENSP00000339245,ENSP00000339976…	ACTN1,ADAM9,AFF4,AHCTF1,ARF4,BAZ1A,CAST,CBLB,CD44,CFLAR,CLPX,ERBB2IP,EZR,FBXW11,FOXN2,GPBP1,HBP1,HCRT,HIF1A,INPP5F,IRAK2,IRF2,JMJD1C,KAT2A,KDM4A,MTG2,MTMR1,NAMPT,NLRC5,NUP35,PDCD4,PER1,PHTF2,PIK3R1,PJA2,PPP6R3,PTPN6,RBM5,RBPJ,RNF111,RSF1,SCARB1,SLC39A10,SMAD4,SQSTM1,STAT4,STAT5B,STK10,TAF1A,TAOK3,TET2,TRAF3,UBE2B,VGLL4,YTHDC1,ZC3HAV1,ZNF212,ZNF282
GO:0051171	regulation of nitrogen compound metabolic process	57	5827	0.0367	ENSP00000176763,ENSP00000222553,ENSP00000222574,ENSP00000225916,ENSP00000242351,ENSP00000256458,ENSP00000261693,ENSP00000262510,ENSP00000264122,ENSP00000264779,ENSP00000265094,ENSP00000265339,ENSP00000265343,ENSP00000280154,ENSP00000293328,ENSP00000293330,ENSP00000295119,ENSP00000300107,ENSP00000306010,ENSP00000311513,ENSP00000312455,ENSP00000314420,ENSP00000338572,ENSP00000339245,ENSP00000339976…	ACTN1,ADAM9,AFF4,AHCTF1,ARF4,BAZ1A,CAST,CBLB,CD44,CFLAR,CLPX,ERBB2IP,EZR,FBXW11,FOXN2,GPBP1,HBP1,HCRT,HIF1A,INPP5F,IRAK2,IRF2,JMJD1C,KAT2A,KDM4A,MTG2,NAMPT,NLRC5,NUP35,PDCD4,PER1,PHTF2,PIK3R1,PJA2,PPP6R3,PTPN6,RBM5,RBPJ,RNF111,RSF1,SCARB1,SLC39A10,SMAD4,SQSTM1,STAT4,STAT5B,STK10,TAF1A,TAOK3,TET2,TRAF3,UBE2B,VGLL4,YTHDC1,ZC3HAV1,ZNF212,ZNF282
GO:0048522	positive regulation of cellular process	50	4898	0.0367	ENSP00000176763,ENSP00000222553,ENSP00000225916,ENSP00000242351,ENSP00000251642,ENSP00000256196,ENSP00000256458,ENSP00000261483,ENSP00000261693,ENSP00000262510,ENSP00000263238,ENSP00000264779,ENSP00000265094,ENSP00000265339,ENSP00000276202,ENSP00000280154,ENSP00000293328,ENSP00000293330,ENSP00000300107,ENSP00000306010,ENSP00000311513,ENSP00000312455,ENSP00000314420,ENSP00000334836,ENSP00000341551…	ACTN1,ACTR3,ADAM9,ARF4,B4GALT1,BMP2K,CD44,CFLAR,CHD1L,CLPX,DHX58,DOCK11,EZR,FBXW11,FOXN2,GPBP1,HCRT,HIF1A,INPP5F,IRAK2,IRF2,KAT2A,MAN2A1,NAMPT,NLRC5,PAN3,PDCD4,PER1,PIK3R1,PJA2,PTPN6,RASGEF1A,RBM5,RBPJ,RNF111,RRAS2,RSF1,SCARB1,SLC39A10,SMAD4,SMC6,SPTBN1,SQSTM1,STAT4,STAT5B,STK10,TAOK3,TET2,UBE2B,ZC3HAV1
GO:0010468	regulation of gene expression	47	4533	0.0367	ENSP00000222553,ENSP00000222574,ENSP00000225916,ENSP00000242351,ENSP00000256458,ENSP00000262510,ENSP00000264779,ENSP00000265094,ENSP00000265339,ENSP00000265343,ENSP00000280154,ENSP00000293328,ENSP00000295119,ENSP00000306010,ENSP00000311513,ENSP00000312455,ENSP00000314420,ENSP00000326603,ENSP00000338572,ENSP00000339245,ENSP00000339976,ENSP00000341551,ENSP00000343054,ENSP00000343633,ENSP00000345206…	AFF4,AHCTF1,ARF4,BAZ1A,CAST,CFLAR,ERBB2IP,EZR,FBXW11,FOXN2,GPBP1,HBP1,HIF1A,IRAK2,IRF2,JMJD1C,KAT2A,KDM4A,MTG2,NAMPT,NLRC5,NUP35,PAN3,PDCD4,PER1,PHTF2,PIK3R1,PPP1CB,RBM5,RBPJ,RNF111,RSF1,SMAD4,SMCHD1,SQSTM1,STAT4,STAT5B,TAF1A,TET2,TRAF3,UBE2B,VGLL4,YTHDC1,ZC3H7A,ZC3HAV1,ZNF212,ZNF282
GO:0051252	regulation of RNA metabolic process	42	3890	0.0367	ENSP00000222553,ENSP00000222574,ENSP00000225916,ENSP00000242351,ENSP00000256458,ENSP00000262510,ENSP00000264779,ENSP00000265094,ENSP00000265339,ENSP00000265343,ENSP00000280154,ENSP00000293328,ENSP00000295119,ENSP00000306010,ENSP00000311513,ENSP00000312455,ENSP00000314420,ENSP00000338572,ENSP00000339245,ENSP00000339976,ENSP00000341551,ENSP00000343054,ENSP00000343633,ENSP00000345206,ENSP00000353458…	ACTN1,AFF4,AHCTF1,ARF4,BAZ1A,CFLAR,ERBB2IP,EZR,FBXW11,FOXN2,GPBP1,HBP1,HIF1A,IRAK2,IRF2,JMJD1C,KAT2A,KDM4A,NAMPT,NLRC5,NUP35,PDCD4,PER1,PHTF2,PIK3R1,RBM5,RBPJ,RNF111,RSF1,SMAD4,SQSTM1,STAT4,STAT5B,TAF1A,TET2,TRAF3,UBE2B,VGLL4,YTHDC1,ZC3HAV1,ZNF212,ZNF282
GO:0051239	regulation of multicellular organismal process	33	2788	0.0367	ENSP00000225916,ENSP00000242351,ENSP00000251642,ENSP00000259050,ENSP00000261483,ENSP00000261693,ENSP00000262510,ENSP00000280154,ENSP00000293328,ENSP00000293330,ENSP00000312455,ENSP00000314420,ENSP00000317379,ENSP00000334836,ENSP00000341551,ENSP00000345206,ENSP00000349259,ENSP00000354519,ENSP00000356042,ENSP00000359859,ENSP00000363345,ENSP00000369055,ENSP00000384477,ENSP00000391592,ENSP00000392043…	ADAM9,ATP2A2,ATP2B1,B4GALT1,BMP2K,CELF2,CFLAR,DHX58,ERBB2IP,EZR,GLS,HCRT,HIF1A,IFRD1,INPP5F,KAT2A,MAN2A1,MARCH7,MTG2,NLRC5,PDCD4,PER1,PIK3R1,PTPN6,RBPJ,SCARB1,SLC46A2,SMAD4,SPTBN1,SSH2,STAT5B,TRAF3,ZC3HAV1
GO:0051704	multi-organism process	28	2222	0.0367	ENSP00000216540,ENSP00000222553,ENSP00000225916,ENSP00000242351,ENSP00000251642,ENSP00000254508,ENSP00000256458,ENSP00000261693,ENSP00000262510,ENSP00000265339,ENSP00000265343,ENSP00000280154,ENSP00000290200,ENSP00000293328,ENSP00000295119,ENSP00000311449,ENSP00000312455,ENSP00000317379,ENSP00000341551,ENSP00000345206,ENSP00000361473,ENSP00000369055,ENSP00000377218,ENSP00000419446,ENSP00000426632…	ADAM9,AFF4,ATP2A2,B4GALT1,CFLAR,DHX58,EIF3F,ERBB2IP,GLS,IL10RB,IRAK2,IRF2,KAT2A,KDM4A,NAMPT,NLRC5,NUP210,NUP35,PDCD4,PIK3R1,RAB6A,RBPJ,SCARB1,SLC10A1,SMAD4,STAT5B,UBE2B,ZC3HAV1
GO:0046903	secretion	17	1070	0.0367	ENSP00000176763,ENSP00000242786,ENSP00000266771,ENSP00000293328,ENSP00000301671,ENSP00000311449,ENSP00000317379,ENSP00000339958,ENSP00000345206,ENSP00000360635,ENSP00000369055,ENSP00000377941,ENSP00000391592,ENSP00000398632,ENSP00000413697,ENSP00000437955,ENSP00000447053	ACTN1,B4GALT1,CD44,CD97,DPP7,GHDC,GLS,HIF1A,NISCH,PTPN6,RAB5C,RAB6A,RBPJ,SLC15A4,STAT5B,STK10,TOM1
GO:1901565	organonitrogen compound catabolic process	16	958	0.0367	ENSP00000251108,ENSP00000263228,ENSP00000265094,ENSP00000265339,ENSP00000282344,ENSP00000294383,ENSP00000300107,ENSP00000301281,ENSP00000310841,ENSP00000317379,ENSP00000328187,ENSP00000374455,ENSP00000398632,ENSP00000400376,ENSP00000442788,ENSP00000453872	CD44,CDADC1,CLPX,ERAP2,FBXO21,FBXO31,FBXW11,GLS,RNF111,SQSTM1,TET2,UBE2B,UBE2R2,UBXN6,USP12,USP24
GO:0050776	regulation of immune response	15	873	0.0367	ENSP00000242351,ENSP00000251642,ENSP00000256458,ENSP00000261693,ENSP00000262510,ENSP00000263238,ENSP00000293328,ENSP00000354775,ENSP00000356042,ENSP00000386766,ENSP00000391592,ENSP00000398655,ENSP00000426632,ENSP00000428056,ENSP00000454207	ACTR3,DHX58,ERBB2IP,EZR,IRAK2,ITK,NLRC5,PIK3R1,PJA2,PTPN6,SCARB1,SLC39A10,STAT5B,TRAF3,ZC3HAV1
GO:0007167	enzyme linked receptor protein signaling pathway	13	698	0.0367	ENSP00000263238,ENSP00000264122,ENSP00000280154,ENSP00000293328,ENSP00000306010,ENSP00000341551,ENSP00000349259,ENSP00000352513,ENSP00000398655,ENSP00000419446,ENSP00000426632,ENSP00000428056,ENSP00000453872	ACTR3,ADAM9,ARF4,CBLB,ERBB2IP,ITK,MPZL1,PDCD4,PIK3R1,RNF111,SMAD4,SPTBN1,STAT5B
GO:0031349	positive regulation of defense response	9	365	0.0367	ENSP00000242351,ENSP00000251642,ENSP00000256458,ENSP00000261693,ENSP00000262510,ENSP00000280154,ENSP00000293328,ENSP00000354775,ENSP00000454207	DHX58,IRAK2,NLRC5,PDCD4,PJA2,SCARB1,STAT5B,TRAF3,ZC3HAV1
GO:0043409	negative regulation of MAPK cascade	6	158	0.0367	ENSP00000280154,ENSP00000314420,ENSP00000341551,ENSP00000356042,ENSP00000376317,ENSP00000391592	EZR,PDCD4,PER1,PTPN6,SMAD4,TAOK3
GO:0070988	demethylation	4	58	0.0367	ENSP00000265339,ENSP00000361473,ENSP00000382204,ENSP00000442788	JMJD1C,KDM4A,TET2,UBE2B
GO:0014888	striated muscle adaptation	3	26	0.0367	ENSP00000312455,ENSP00000354519,ENSP00000440045	ATP2A2,CFLAR,INPP5F
GO:0061419	positive regulation of transcription from RNA polymerase II promoter in response to hypoxia	2	5	0.0367	ENSP00000345206,ENSP00000437955	HIF1A,RBPJ
GO:0070076	histone lysine demethylation	3	27	0.0379	ENSP00000265339,ENSP00000361473,ENSP00000382204	JMJD1C,KDM4A,UBE2B
GO:0051603	proteolysis involved in cellular protein catabolic process	11	532	0.0388	ENSP00000263228,ENSP00000265094,ENSP00000265339,ENSP00000282344,ENSP00000294383,ENSP00000300107,ENSP00000301281,ENSP00000310841,ENSP00000328187,ENSP00000374455,ENSP00000453872	CLPX,FBXO21,FBXO31,FBXW11,RNF111,SQSTM1,UBE2B,UBE2R2,UBXN6,USP12,USP24
GO:0002682	regulation of immune system process	20	1391	0.0403	ENSP00000176763,ENSP00000225916,ENSP00000242351,ENSP00000251642,ENSP00000256458,ENSP00000259050,ENSP00000261693,ENSP00000262510,ENSP00000263238,ENSP00000293328,ENSP00000354775,ENSP00000356042,ENSP00000363345,ENSP00000386766,ENSP00000391592,ENSP00000398655,ENSP00000426632,ENSP00000428056,ENSP00000437955,ENSP00000454207	ACTR3,DHX58,ERBB2IP,EZR,HIF1A,IRAK2,ITK,KAT2A,MARCH7,NLRC5,PIK3R1,PJA2,PTPN6,SCARB1,SLC39A10,SLC46A2,STAT5B,STK10,TRAF3,ZC3HAV1
GO:0060317	cardiac epithelial to mesenchymal transition	3	28	0.0403	ENSP00000280154,ENSP00000341551,ENSP00000345206	PDCD4,RBPJ,SMAD4
GO:0051649	establishment of localization in cell	22	1616	0.0434	ENSP00000254508,ENSP00000263238,ENSP00000264122,ENSP00000265339,ENSP00000295119,ENSP00000301281,ENSP00000302961,ENSP00000306010,ENSP00000311449,ENSP00000339245,ENSP00000349259,ENSP00000354947,ENSP00000356042,ENSP00000370208,ENSP00000370345,ENSP00000374455,ENSP00000377390,ENSP00000413697,ENSP00000426632,ENSP00000428056,ENSP00000437955,ENSP00000440045	ACTR3,ARF4,ATP2A2,CAPZA2,CBLB,ERBB2IP,EZR,HIF1A,HSPA4,NUP210,NUP35,PAN3,PIK3R1,PPP6R3,RAB6A,RABGEF1,SPTBN1,SQSTM1,TOM1,UBE2B,UBXN6,YTHDC1
GO:0001837	epithelial to mesenchymal transition	4	68	0.0466	ENSP00000280154,ENSP00000341551,ENSP00000345206,ENSP00000437955	HIF1A,PDCD4,RBPJ,SMAD4
GO:0035556	intracellular signal transduction	21	1528	0.049	ENSP00000176763,ENSP00000256196,ENSP00000256458,ENSP00000264661,ENSP00000265094,ENSP00000276202,ENSP00000293328,ENSP00000339958,ENSP00000341551,ENSP00000349259,ENSP00000354519,ENSP00000354775,ENSP00000356042,ENSP00000363583,ENSP00000374455,ENSP00000376134,ENSP00000376317,ENSP00000391592,ENSP00000398655,ENSP00000428056,ENSP00000440045	ATP2A2,DOCK11,EZR,FBXW11,INPP5F,IRAK2,ITK,KCNH4,NISCH,PIK3R1,PJA2,PTPN6,RASGEF1A,RRAS2,SMAD4,SPTBN1,SQSTM1,STAT4,STAT5B,STK10,TAOK3
GO:0019219	regulation of nucleobase-containing compound metabolic process	43	4133	0.0494	ENSP00000222553,ENSP00000222574,ENSP00000225916,ENSP00000242351,ENSP00000256458,ENSP00000262510,ENSP00000264779,ENSP00000265094,ENSP00000265339,ENSP00000265343,ENSP00000280154,ENSP00000293328,ENSP00000293330,ENSP00000295119,ENSP00000306010,ENSP00000311513,ENSP00000312455,ENSP00000314420,ENSP00000338572,ENSP00000339245,ENSP00000339976,ENSP00000341551,ENSP00000343054,ENSP00000343633,ENSP00000345206…	ACTN1,AFF4,AHCTF1,ARF4,BAZ1A,CFLAR,ERBB2IP,EZR,FBXW11,FOXN2,GPBP1,HBP1,HCRT,HIF1A,IRAK2,IRF2,JMJD1C,KAT2A,KDM4A,NAMPT,NLRC5,NUP35,PDCD4,PER1,PHTF2,PIK3R1,RBM5,RBPJ,RNF111,RSF1,SMAD4,SQSTM1,STAT4,STAT5B,TAF1A,TET2,TRAF3,UBE2B,VGLL4,YTHDC1,ZC3HAV1,ZNF212,ZNF282
GO:0023056	positive regulation of signaling	22	1638	0.0494	ENSP00000242351,ENSP00000251642,ENSP00000256458,ENSP00000262510,ENSP00000280154,ENSP00000293330,ENSP00000312455,ENSP00000334836,ENSP00000341551,ENSP00000345206,ENSP00000354519,ENSP00000354775,ENSP00000363583,ENSP00000374455,ENSP00000376317,ENSP00000386766,ENSP00000391592,ENSP00000398632,ENSP00000419446,ENSP00000428056,ENSP00000437955,ENSP00000453872	ADAM9,BMP2K,CD44,CFLAR,DHX58,HCRT,HIF1A,INPP5F,IRAK2,NLRC5,PDCD4,PIK3R1,PJA2,PTPN6,RASGEF1A,RBPJ,RNF111,SLC39A10,SMAD4,SQSTM1,TAOK3,ZC3HAV1
GO:0070229	negative regulation of lymphocyte apoptotic process	3	31	0.0494	ENSP00000363345,ENSP00000386766,ENSP00000437955	HIF1A,SLC39A10,SLC46A2
GO:0032633	interleukin-4 production	2	7	0.0494	ENSP00000345206,ENSP00000398655	ITK,RBPJ
GO:0036302	atrioventricular canal development	2	7	0.0494	ENSP00000341551,ENSP00000345206	RBPJ,SMAD4
GO:0048733	sebaceous gland development	2	7	0.0494	ENSP00000341551,ENSP00000345206	RBPJ,SMAD4
GO:2000138	positive regulation of cell proliferation involved in heart morphogenesis	2	7	0.0494	ENSP00000341551,ENSP00000345206	RBPJ,SMAD4
