# Supplementary material for: Gallop Racing Shifts Mature mRNA towards Introns: Does Exercise-Induced Stress Enhance Genome Plasticity?
Source: Genes (Basel). 2020 Apr 9;11(4):410. doi: 10.3390/genes11040410 (PMC7230505; doi:10.3390/genes11040410)
Supplement: Supplementary file 1 [file genes-11-00410-s001.zip › Supplementary_material/Table S8.xlsx]

## Sheet: Foglio1
Classes distribution of Differentially expressed repeats among genomic features.
Repeat Class	% in Genome	% in Introns UP	% in introns DOWN
LINE	46.7	50.9	48.1
SINE	23.8	25.7	24.7
DNA repetitive elements	11.7	12.1	10.5
LTR	9.1	7	9.2
Simple_repeat	6.6	2.7	5.1
Low_complexity	1.7	1.1	2.4
Others	0.4	0.4	0.1
