# Supplementary material for: Gallop Racing Shifts Mature mRNA towards Introns: Does Exercise-Induced Stress Enhance Genome Plasticity?
Source: Genes (Basel). 2020 Apr 9;11(4):410. doi: 10.3390/genes11040410 (PMC7230505; doi:10.3390/genes11040410)
Supplement: Supplementary file 1 [file genes-11-00410-s001.zip › Supplementary_material/Table S3.xlsx]

## Sheet: Foglio1
DEGs involved in messenger RNA maturation processes.
Gene ID	Gene Name	Gene description
ENSECAG00000000467	TRMU	tRNA 5-methylaminomethyl-2-thiouridylate methyltransferase [Source:VGNC Symbol;Acc:VGNC:56407]
ENSECAG00000003353	RPP25	ribonuclease P and MRP subunit p25 [Source:VGNC Symbol;Acc:VGNC:22536]
ENSECAG00000006649	CELF2.	CUGBP Elav-like family member 2 [Source:VGNC Symbol;Acc:VGNC:16387]
ENSECAG00000007191	GEMIN6	gem nuclear organelle associated protein 6 [Source:VGNC Symbol;Acc:VGNC:18305]
ENSECAG00000007319	MRPS11	mitochondrial ribosomal protein S11 [Source:VGNC Symbol;Acc:VGNC:20352]
ENSECAG00000007773	ZMPSTE24	zinc metallopeptidase STE24 [Source:VGNC Symbol;Acc:VGNC:25248]
ENSECAG00000007914	NOL6	nucleolar protein 6 [Source:VGNC Symbol;Acc:VGNC:20800]
ENSECAG00000008748	HABP4	hyaluronan binding protein 4 [Source:NCBI gene;Acc:100629478]
ENSECAG00000009325	CSTF2	cleavage stimulation factor subunit 2 [Source:VGNC Symbol;Acc:VGNC:16920]
ENSECAG00000011689	SLBP	stem-loop binding protein [Source:VGNC Symbol;Acc:VGNC:23010]
ENSECAG00000011933	DHX9	DExH-box helicase 9 [Source:NCBI gene;Acc:100055171]
ENSECAG00000012677	HNRNPL	heterogeneous nuclear ribonucleoprotein L [Source:VGNC Symbol;Acc:VGNC:55216]
ENSECAG00000012701	TRA2B	transformer 2 beta homolog [Source:VGNC Symbol;Acc:VGNC:49264]
ENSECAG00000012794	LYAR	Ly1 antibody reactive [Source:VGNC Symbol;Acc:VGNC:19849]
ENSECAG00000013857	DIMT1	DIM1 dimethyladenosine transferase 1 homolog [Source:VGNC Symbol;Acc:VGNC:17188]
ENSECAG00000014516	PRMT5	protein arginine methyltransferase 5 [Source:VGNC Symbol;Acc:VGNC:21862]
ENSECAG00000015558	U2 small nuclear RNA auxiliary factor 1 [Source:NCBI gene;Acc:100057570]
ENSECAG00000016230	ELAC1	elaC ribonuclease Z 1 [Source:NCBI gene;Acc:100069650]
ENSECAG00000016462	TFB2M	transcription factor B2, mitochondrial [Source:VGNC Symbol;Acc:VGNC:24034]
ENSECAG00000017676	BMP4	bone morphogenetic protein 4 [Source:VGNC Symbol;Acc:VGNC:15848]
ENSECAG00000018354	HNRNPLL	heterogeneous nuclear ribonucleoprotein L like [Source:VGNC Symbol;Acc:VGNC:18829]
ENSECAG00000019428	UTP15	UTP15, small subunit processome component [Source:VGNC Symbol;Acc:VGNC:24860]
ENSECAG00000021026	BCAS2	BCAS2, pre-mRNA processing factor [Source:VGNC Symbol;Acc:VGNC:15783]
ENSECAG00000022468	PRDX6	peroxiredoxin 6 [Source:VGNC Symbol;Acc:VGNC:21821]
ENSECAG00000022963	NHP2	NHP2 ribonucleoprotein [Source:VGNC Symbol;Acc:VGNC:20734]
ENSECAG00000023338	CSTF3	cleavage stimulation factor subunit 3 [Source:VGNC Symbol;Acc:VGNC:16922]
ENSECAG00000023381	ZNF473	zinc finger protein 473 [Source:VGNC Symbol;Acc:VGNC:25327]
ENSECAG00000024208	GRSF1	G-rich RNA sequence binding factor 1 [Source:VGNC Symbol;Acc:VGNC:18612]
ENSECAG00000024236	POP1	POP1 homolog, ribonuclease P/MRP subunit [Source:VGNC Symbol;Acc:VGNC:21697]
ENSECAG00000029973	SMNDC1	survival motor neuron domain containing 1 [Source:NCBI gene;Acc:111773244]
ENSECAG00000002091	QTRT2	queuine tRNA-ribosyltransferase accessory subunit 2 [Source:VGNC Symbol;Acc:VGNC:22078]
ENSECAG00000006573	CMTR2	cap methyltransferase 2 [Source:VGNC Symbol;Acc:VGNC:16656]
ENSECAG00000008851	CCNL1	cyclin L1 [Source:VGNC Symbol;Acc:VGNC:57078]
ENSECAG00000027909	cytoplasmic tRNA 2-thiolation protein 1 [Source:NCBI gene;Acc:111775260]
ENSECAG00000001533	TRMT10C	tRNA methyltransferase 10C, mitochondrial RNase P subunit [Source:VGNC Symbol;Acc:VGNC:24535]
ENSECAG00000006910	ABT1	activator of basal transcription 1 [Source:VGNC Symbol;Acc:VGNC:14957]
ENSECAG00000009561	FDXACB1	ferredoxin-fold anticodon binding domain containing 1 [Source:VGNC Symbol;Acc:VGNC:17985]
ENSECAG00000009562	ZC3H12A	zinc finger CCCH-type containing 12A [Source:VGNC Symbol;Acc:VGNC:25163]
ENSECAG00000011156	TRMO	tRNA methyltransferase O [Source:VGNC Symbol;Acc:VGNC:24532]
ENSECAG00000011597	CLP1	cleavage and polyadenylation factor I subunit 1 [Source:VGNC Symbol;Acc:VGNC:16628]
ENSECAG00000017300	INTS5	integrator complex subunit 5 [Source:VGNC Symbol;Acc:VGNC:19093]
ENSECAG00000019837	PIK3R1	phosphoinositide-3-kinase regulatory subunit 1 [Source:VGNC Symbol;Acc:VGNC:21451]
ENSECAG00000021167	JMJD6 - CLP1	jumonji domain containing 6, arginine demethylase and lysine hydroxylase [Source:VGNC Symbol;Acc:VGNC:56438]
ENSECAG00000021445	TXNL4B	thioredoxin like 4B [Source:VGNC Symbol;Acc:VGNC:24685]
