# Supplementary material for: Gallop Racing Shifts Mature mRNA towards Introns: Does Exercise-Induced Stress Enhance Genome Plasticity?
Source: Genes (Basel). 2020 Apr 9;11(4):410. doi: 10.3390/genes11040410 (PMC7230505; doi:10.3390/genes11040410)
Supplement: Supplementary file 1 [file genes-11-00410-s001.zip › Supplementary_material/Table S2.xlsx]

## Sheet: Sheet1
Differentially expressed genes for the intron compartment.
Intronic_gene_expression	baseMean	log2FoldChange	lfcSE	stat	pvalue	padj	outlier
ENSECAG00000018841	250.384	6.28634	0.521042	12.0649	1.61822e-33	6.5902e-31	FALSE
ENSECAG00000039315	16.6945	6.08903	0.988436	6.16027	7.26217e-10	1.76568e-08	FALSE
ENSECAG00000020003	24.8924	5.38727	0.72708	7.40946	1.26816e-13	5.95417e-12	FALSE
ENSECAG00000040402	3.65787	-4.90693	1.15223	-4.25865	2.05661e-05	0.000163539	FALSE
ENSECAG00000017073	2.9566	4.78782	1.12056	4.27272	1.93103e-05	0.000154632	FALSE
ENSECAG00000011929	240.121	4.48919	0.239065	18.7781	1.13995e-78	1.29989e-74	FALSE
ENSECAG00000023475	2.45688	-4.33486	1.30637	-3.31826	0.000905811	0.00432355	FALSE
ENSECAG00000004515	12.0669	4.32533	0.721284	5.99671	2.01359e-09	4.42407e-08	FALSE
ENSECAG00000002619	3.1657	4.30232	1.11989	3.84173	0.000122168	0.000772219	FALSE
ENSECAG00000028489	2.2651	-4.13693	1.37745	-3.00332	0.00267054	0.0106513	FALSE
ENSECAG00000010669	2.59176	3.99786	1.1583	3.45147	0.000557536	0.00282811	FALSE
ENSECAG00000011895	7.45911	-3.99181	1.0473	-3.81151	0.00013812	0.000860849	FALSE
ENSECAG00000005905	206.488	3.94691	0.262986	15.0081	6.50119e-51	1.48266e-47	FALSE
ENSECAG00000030110	1.64623	3.9149	1.43737	2.72365	0.00645643	0.0225698	FALSE
ENSECAG00000003573	3.63612	3.85565	1.0606	3.63536	0.000277594	0.00155778	FALSE
ENSECAG00000010860	4.86241	3.76547	1.13204	3.32626	0.000880206	0.00421722	FALSE
ENSECAG00000016321	3.29308	3.6764	1.08751	3.38055	0.0007234	0.00356171	FALSE
ENSECAG00000013594	2.12022	3.6649	1.27974	2.86378	0.0041862	0.0155833	FALSE
ENSECAG00000000051	48.6457	3.65783	0.42335	8.64019	5.6122e-18	4.76176e-16	FALSE
ENSECAG00000031371	2.28133	-3.61856	1.21959	-2.96704	0.00300678	0.0117742	FALSE
ENSECAG00000032756	3.47414	-3.57596	1.32208	-2.70481	0.00683444	0.0235448	FALSE
ENSECAG00000039959	1.9819	3.56815	1.27835	2.79122	0.005251	0.0189425	FALSE
ENSECAG00000014979	17.8907	3.56018	0.665743	5.34768	8.90879e-08	1.29575e-06	FALSE
ENSECAG00000036032	2.88692	-3.55844	1.15671	-3.07635	0.00209554	0.00869556	FALSE
ENSECAG00000036704	3.80926	-3.47726	0.943525	-3.6854	0.000228346	0.00131973	FALSE
ENSECAG00000023173	2.84414	3.47445	1.09306	3.17864	0.00147965	0.00649691	FALSE
ENSECAG00000000386	3.6737	-3.4475	1.03982	-3.31549	0.000914836	0.00436003	FALSE
ENSECAG00000009215	119.92	3.4293	0.324639	10.5634	4.4027e-26	8.965e-24	FALSE
ENSECAG00000017676	2.81755	-3.42922	1.08187	-3.16972	0.00152585	0.00662579	FALSE
ENSECAG00000015318	49.7042	3.37223	0.34004	9.91716	3.50601e-23	5.47658e-21	FALSE
ENSECAG00000021633	2.65154	3.36608	1.1919	2.82413	0.00474092	0.0173435	FALSE
ENSECAG00000026965	16.8358	3.36511	0.591782	5.6864	1.29742e-08	2.30086e-07	FALSE
ENSECAG00000014717	5.29543	3.34368	0.852446	3.92246	8.76497e-05	0.000578732	FALSE
ENSECAG00000025038	3.33619	-3.33993	1.0282	-3.24834	0.00116082	0.00533311	FALSE
ENSECAG00000022510	6.38911	-3.33516	0.780351	-4.27392	1.92067e-05	0.000154019	FALSE
ENSECAG00000006114	1.74587	-3.28314	1.24101	-2.64554	0.00815618	0.0271944	FALSE
ENSECAG00000027794	2.64826	-3.26299	1.03967	-3.13848	0.00169828	0.00725171	FALSE
ENSECAG00000000288	10.5138	3.26032	0.804915	4.05051	5.11063e-05	0.000364098	FALSE
ENSECAG00000022963	5.06126	3.23906	0.868047	3.73143	0.000190392	0.00113608	FALSE
ENSECAG00000029498	2.42788	3.19405	1.20465	2.65143	0.00801529	0.0268424	FALSE
ENSECAG00000008970	2.36661	3.17705	1.14953	2.76379	0.00571346	0.0203787	FALSE
ENSECAG00000011660	15.866	-3.17544	0.503249	-6.30989	2.79242e-10	7.33686e-09	FALSE
ENSECAG00000021196	2.44924	3.17099	1.23864	2.56006	0.0104653	0.0333061	FALSE
ENSECAG00000028593	3.4411	3.13607	1.18261	2.65181	0.00800605	0.0268272	FALSE
ENSECAG00000014338	1319.53	-3.1202	0.282146	-11.0588	1.98715e-28	5.03545e-26	FALSE
ENSECAG00000040244	4.23136	3.10169	0.98595	3.14589	0.0016558	0.00710885	FALSE
ENSECAG00000033795	2.95266	-3.09638	1.21559	-2.54721	0.0108587	0.0343473	FALSE
ENSECAG00000035026	22.513	3.07897	0.652696	4.7173	2.3899e-06	2.46401e-05	FALSE
ENSECAG00000037134	2.21522	3.07428	1.13337	2.71252	0.00667744	0.0231226	FALSE
ENSECAG00000012858	2.24331	3.06306	1.16385	2.63183	0.00849272	0.0281355	FALSE
ENSECAG00000026490	10.766	3.06105	0.619918	4.93783	7.89958e-07	9.1358e-06	FALSE
ENSECAG00000032186	2.14177	3.01417	1.20062	2.51051	0.0120557	0.0372248	FALSE
ENSECAG00000033519	5.40097	-2.9879	0.803298	-3.71954	0.000199588	0.00118106	FALSE
ENSECAG00000011723	3.02733	-2.97198	1.08155	-2.74788	0.00599812	0.0212489	FALSE
ENSECAG00000040412	2.10324	2.95078	1.16347	2.53619	0.0112066	0.0351892	FALSE
ENSECAG00000009626	344.182	2.94766	0.174747	16.8681	7.72424e-64	4.40397e-60	FALSE
ENSECAG00000036192	8.80904	2.93449	0.677663	4.3303	1.48903e-05	0.00012304	FALSE
ENSECAG00000012458	2.0077	2.91553	1.19194	2.44603	0.0144438	0.0432177	FALSE
ENSECAG00000016514	2.87738	2.91464	1.04538	2.78811	0.00530162	0.0190949	FALSE
ENSECAG00000021065	1.987	2.9064	1.17893	2.46529	0.0136902	0.0413316	FALSE
ENSECAG00000036290	3.43772	-2.85486	0.908492	-3.14242	0.00167557	0.00717211	FALSE
ENSECAG00000014713	24.0214	2.84572	0.603101	4.71847	2.37623e-06	2.45214e-05	FALSE
ENSECAG00000036210	2.79896	2.83902	1.12478	2.52406	0.0116007	0.0361263	FALSE
ENSECAG00000013334	762.727	2.81688	0.251889	11.1831	4.9357e-29	1.37273e-26	FALSE
ENSECAG00000036753	1.97404	-2.80874	1.15048	-2.44137	0.0146315	0.043722	FALSE
ENSECAG00000011048	326.294	2.80134	0.170172	16.4619	6.89279e-61	2.61995e-57	FALSE
ENSECAG00000022378	176.629	2.76086	0.266561	10.3573	3.87669e-25	7.49252e-23	FALSE
ENSECAG00000006288	1078.48	2.70387	0.21172	12.771	2.38202e-37	1.35811e-34	FALSE
ENSECAG00000023335	18.7889	2.701	0.413054	6.5391	6.18899e-11	1.83357e-09	FALSE
ENSECAG00000000074	403.21	2.69172	0.1949	13.8108	2.19493e-43	2.78097e-40	FALSE
ENSECAG00000020955	49.1861	-2.69117	0.271711	-9.90452	3.97863e-23	6.04911e-21	FALSE
ENSECAG00000028931	6.89626	-2.69001	0.60347	-4.45757	8.28926e-06	7.42517e-05	FALSE
ENSECAG00000013728	6.78945	2.67666	0.749861	3.56954	0.000357612	0.00194475	FALSE
ENSECAG00000011930	19.9534	-2.67225	0.449135	-5.94977	2.68514e-09	5.70181e-08	FALSE
ENSECAG00000022992	226.383	2.65617	0.203064	13.0805	4.2562e-39	3.03334e-36	FALSE
ENSECAG00000013514	990.829	2.64333	0.216809	12.192	3.43048e-34	1.44881e-31	FALSE
ENSECAG00000028035	23.6362	-2.61288	0.33071	-7.90082	2.77081e-15	1.71715e-13	FALSE
ENSECAG00000022188	3.19397	2.60835	0.97442	2.67683	0.00743233	0.025216	FALSE
ENSECAG00000014479	179.519	2.5977	0.278017	9.34368	9.30412e-21	1.1298e-18	FALSE
ENSECAG00000028536	19.593	2.56262	0.441272	5.80735	6.3471e-09	1.20828e-07	FALSE
ENSECAG00000013291	222.809	2.56204	0.194956	13.1416	1.90148e-39	1.4455e-36	FALSE
ENSECAG00000030837	7.94882	2.55731	0.603602	4.23675	2.26777e-05	0.000178095	FALSE
ENSECAG00000023351	16.0315	2.54616	0.565275	4.50428	6.65983e-06	6.10467e-05	FALSE
ENSECAG00000013681	3.82343	2.5225	0.939335	2.68542	0.00724398	0.0246702	FALSE
ENSECAG00000009339	4.78216	-2.51887	0.704518	-3.57531	0.000349819	0.00190952	FALSE
ENSECAG00000006176	8.94709	2.51297	0.589396	4.26364	2.01124e-05	0.000160491	FALSE
ENSECAG00000015484	5.22163	-2.49402	0.649745	-3.83846	0.000123807	0.000780846	FALSE
ENSECAG00000010439	4.94097	-2.4903	0.684762	-3.63674	0.000276108	0.0015502	FALSE
ENSECAG00000023727	5.2622	2.48103	0.831626	2.98335	0.00285109	0.0112729	FALSE
ENSECAG00000036449	3.80151	-2.47856	0.796894	-3.11027	0.00186915	0.00785334	FALSE
ENSECAG00000003315	661.178	2.47654	0.174602	14.1839	1.15246e-45	1.64269e-42	FALSE
ENSECAG00000015414	2.79012	-2.46664	1.01509	-2.42998	0.0150998	0.0449082	FALSE
ENSECAG00000011488	64.23	2.44509	0.608226	4.02003	5.819e-05	0.000405658	FALSE
ENSECAG00000009252	3.77847	-2.4434	0.768781	-3.17828	0.00148152	0.00649983	FALSE
ENSECAG00000034632	5.77488	-2.43745	0.727323	-3.35127	0.000804423	0.00390832	FALSE
ENSECAG00000015858	440.525	2.43654	0.181342	13.4361	3.71322e-41	3.52849e-38	FALSE
ENSECAG00000004942	175.4	2.43324	0.314745	7.73084	1.06837e-14	6.12192e-13	FALSE
ENSECAG00000006704	51.5919	2.42152	0.281138	8.6133	7.09881e-18	5.9086e-16	FALSE
ENSECAG00000010259	19.9106	-2.41963	0.365945	-6.612	3.79158e-11	1.16852e-09	FALSE
ENSECAG00000020338	3.49306	2.41556	0.844848	2.85917	0.00424755	0.0157665	FALSE
ENSECAG00000000197	7.93536	-2.408	0.586493	-4.10577	4.02973e-05	0.000294558	FALSE
ENSECAG00000001926	239.742	2.40701	0.194971	12.3455	5.15369e-35	2.26029e-32	FALSE
ENSECAG00000037941	3.92062	-2.38986	0.741326	-3.22377	0.00126516	0.0057226	FALSE
ENSECAG00000010708	3.8151	-2.38939	0.775583	-3.08077	0.00206466	0.00859561	FALSE
ENSECAG00000011220	1076.71	2.38714	0.157253	15.1802	4.78184e-52	1.36318e-48	FALSE
ENSECAG00000034702	5.63965	2.37529	0.724886	3.27678	0.00104999	0.00489896	FALSE
ENSECAG00000012864	16.0828	-2.36983	0.408045	-5.80776	6.33152e-09	1.20733e-07	FALSE
ENSECAG00000017241	980.448	2.3652	0.18679	12.6624	9.55617e-37	4.95314e-34	FALSE
ENSECAG00000014015	10.6579	2.35584	0.557689	4.22429	2.39692e-05	0.000186439	FALSE
ENSECAG00000010770	2.91583	-2.34894	0.936842	-2.5073	0.0121657	0.0375137	FALSE
ENSECAG00000031251	5.39927	2.33837	0.666245	3.50978	0.00044848	0.00235887	FALSE
ENSECAG00000021393	677.125	2.32783	0.195818	11.8877	1.37092e-32	5.39057e-30	FALSE
ENSECAG00000031962	17.2526	-2.32699	0.611257	-3.80689	0.000140725	0.000874011	FALSE
ENSECAG00000008702	6.42432	-2.32525	0.609661	-3.81401	0.00013673	0.000853852	FALSE
ENSECAG00000010024	10.7085	2.3226	0.540039	4.3008	1.70179e-05	0.000138216	FALSE
ENSECAG00000014368	95.1945	2.32132	0.231361	10.0333	1.08821e-23	1.7727e-21	FALSE
ENSECAG00000032710	43.4598	2.3151	0.287917	8.04086	8.92069e-16	5.87992e-14	FALSE
ENSECAG00000006711	26.8475	-2.31167	0.364628	-6.33982	2.30041e-10	6.18669e-09	FALSE
ENSECAG00000017878	6.57107	-2.30826	0.582341	-3.96376	7.37784e-05	0.000498398	FALSE
ENSECAG00000005682	18.7498	-2.29934	0.403016	-5.70534	1.16109e-08	2.08175e-07	FALSE
ENSECAG00000012645	8.96043	2.2811	0.545654	4.1805	2.90869e-05	0.000220045	FALSE
ENSECAG00000009787	55.3814	2.27605	0.341112	6.67244	2.51587e-11	8.10409e-10	FALSE
ENSECAG00000002250	135.583	2.26064	0.210416	10.7437	6.34421e-27	1.47639e-24	FALSE
ENSECAG00000002570	57.0625	-2.25514	0.261222	-8.63304	5.97435e-18	5.00923e-16	FALSE
ENSECAG00000006445	12.291	2.25429	0.527032	4.27733	1.89146e-05	0.000151997	FALSE
ENSECAG00000032157	6.4545	2.25107	0.70377	3.19859	0.00138102	0.0061371	FALSE
ENSECAG00000007777	15.4203	-2.24731	0.399669	-5.62292	1.87753e-08	3.22918e-07	FALSE
ENSECAG00000035317	13.1295	-2.24173	0.488017	-4.59354	4.35796e-06	4.16447e-05	FALSE
ENSECAG00000021317	9.49398	-2.24161	0.506322	-4.42725	9.54436e-06	8.37831e-05	FALSE
ENSECAG00000022118	144.981	-2.2362	0.260283	-8.59139	8.59211e-18	7.04862e-16	FALSE
ENSECAG00000031522	199.196	-2.2353	0.294109	-7.60022	2.95623e-14	1.55345e-12	FALSE
ENSECAG00000023426	5.9469	-2.23454	0.857236	-2.60669	0.0091423	0.0298881	FALSE
ENSECAG00000018533	6.1297	-2.23162	0.635267	-3.51288	0.000443279	0.00233582	FALSE
ENSECAG00000010656	93.2044	2.22269	0.550814	4.03527	5.45385e-05	0.00038389	FALSE
ENSECAG00000011988	163.995	-2.21061	0.214064	-10.3269	5.32776e-25	1.01254e-22	FALSE
ENSECAG00000018272	244.122	2.20957	0.229589	9.62404	6.32954e-22	8.49126e-20	FALSE
ENSECAG00000029591	9.05467	-2.20683	0.526944	-4.18799	2.81441e-05	0.000213809	FALSE
ENSECAG00000008140	561.905	2.20376	0.177794	12.395	2.78047e-35	1.26823e-32	FALSE
ENSECAG00000023676	9.3214	-2.20127	0.570648	-3.85749	0.000114559	0.000730195	FALSE
ENSECAG00000029975	27.2656	2.20126	0.359358	6.12554	9.03746e-10	2.16046e-08	FALSE
ENSECAG00000034113	12.8457	-2.1984	0.699021	-3.14497	0.00166105	0.00712871	FALSE
ENSECAG00000014046	45.0132	2.19318	0.317413	6.90955	4.86184e-12	1.81175e-10	FALSE
ENSECAG00000018428	257.539	2.18254	0.441068	4.94832	7.48576e-07	8.71022e-06	FALSE
ENSECAG00000017042	241.108	-2.17322	0.292809	-7.42197	1.15388e-13	5.45961e-12	FALSE
ENSECAG00000019512	44.9949	2.17189	0.314093	6.91482	4.68447e-12	1.75714e-10	FALSE
ENSECAG00000008193	38.0743	2.1671	0.680876	3.18281	0.00145853	0.00642768	FALSE
ENSECAG00000034197	4.02534	-2.16626	0.799436	-2.70973	0.00673383	0.0232755	FALSE
ENSECAG00000003034	4.06681	-2.16537	0.761117	-2.84499	0.00444132	0.0164057	FALSE
ENSECAG00000006867	13.6498	2.14983	0.441525	4.8691	1.12106e-06	1.25205e-05	FALSE
ENSECAG00000017732	31.0404	-2.14563	0.367044	-5.84569	5.04476e-09	9.96973e-08	FALSE
ENSECAG00000009216	16.0065	-2.14467	0.441707	-4.85543	1.20128e-06	1.32863e-05	FALSE
ENSECAG00000005968	34.3299	2.14105	0.407868	5.24937	1.52617e-07	2.12074e-06	FALSE
ENSECAG00000033368	3.62254	2.13604	0.860179	2.48324	0.0130192	0.0396778	FALSE
ENSECAG00000019772	875.165	2.13182	0.149637	14.2466	4.70523e-46	7.66482e-43	FALSE
ENSECAG00000013150	12.9921	2.12936	0.469911	4.53141	5.85921e-06	5.43191e-05	FALSE
ENSECAG00000018066	9.69825	-2.12841	0.560803	-3.79529	0.000147472	0.000908892	FALSE
ENSECAG00000010222	56.1566	2.12595	0.258509	8.2239	1.96992e-16	1.41277e-14	FALSE
ENSECAG00000030113	14.0467	2.12193	0.487524	4.35246	1.34619e-05	0.000112872	FALSE
ENSECAG00000030891	112.19	-2.12027	0.306808	-6.91072	4.82208e-12	1.80282e-10	FALSE
ENSECAG00000008520	7.49674	-2.11721	0.536404	-3.94704	7.91218e-05	0.000529165	FALSE
ENSECAG00000024610	12.1466	-2.10974	0.568848	-3.70879	0.000208254	0.00122345	FALSE
ENSECAG00000033742	5.49933	-2.10898	0.728202	-2.89614	0.00377781	0.0143308	FALSE
ENSECAG00000009530	1085.6	2.10896	0.161359	13.07	4.88836e-39	3.27894e-36	FALSE
ENSECAG00000010560	23.6937	2.10884	0.432458	4.87641	1.08031e-06	1.21367e-05	FALSE
ENSECAG00000040117	4.87379	-2.10772	0.67443	-3.12518	0.00177694	0.0075297	FALSE
ENSECAG00000004809	10.9133	2.10388	0.588955	3.57223	0.000353951	0.00192654	FALSE
ENSECAG00000028211	26.1425	-2.10128	0.376765	-5.57716	2.44472e-08	4.10561e-07	FALSE
ENSECAG00000036132	4.26009	2.09943	0.802384	2.61649	0.008884	0.0292196	FALSE
ENSECAG00000018565	14.4468	-2.09939	0.391431	-5.36338	8.16782e-08	1.20178e-06	FALSE
ENSECAG00000037543	4.0144	-2.09606	0.783369	-2.67569	0.00745752	0.0252789	FALSE
ENSECAG00000033636	6.22955	-2.09184	0.72982	-2.86624	0.00415377	0.0155014	FALSE
ENSECAG00000018618	183.32	-2.08382	0.301912	-6.90209	5.12442e-12	1.89438e-10	FALSE
ENSECAG00000037755	4.14676	-2.07854	0.717918	-2.89524	0.00378868	0.0143577	FALSE
ENSECAG00000021269	836.944	2.07613	0.154881	13.4047	5.67755e-41	4.62437e-38	FALSE
ENSECAG00000032448	7.24699	-2.07582	0.640699	-3.23992	0.00119561	0.00544907	FALSE
ENSECAG00000002332	3.85243	-2.07489	0.794684	-2.61097	0.00902865	0.0295759	FALSE
ENSECAG00000038650	8.05933	-2.07296	0.569576	-3.63948	0.000273186	0.00153606	FALSE
ENSECAG00000023327	3.65353	-2.07008	0.751589	-2.75427	0.0058823	0.0208634	FALSE
ENSECAG00000012621	99.0545	2.06588	0.30959	6.67295	2.50713e-11	8.09882e-10	FALSE
ENSECAG00000036130	77.2105	2.05668	0.284276	7.2348	4.66215e-13	2.0526e-11	FALSE
ENSECAG00000007909	8.89495	2.04364	0.539903	3.78521	0.000153582	0.000941554	FALSE
ENSECAG00000021499	8.56556	2.04131	0.699103	2.9199	0.00350138	0.0133936	FALSE
ENSECAG00000012726	11.7669	-2.02703	0.444303	-4.56228	5.06017e-06	4.74906e-05	FALSE
ENSECAG00000009611	1939.13	2.02655	0.200521	10.1064	5.17298e-24	8.80411e-22	FALSE
ENSECAG00000030839	40.3745	-2.025	0.346734	-5.84022	5.21326e-09	1.02494e-07	FALSE
ENSECAG00000012876	8.05489	-2.02439	0.518555	-3.90391	9.46499e-05	0.000617798	FALSE
ENSECAG00000030022	5.848	-2.01469	0.620906	-3.24476	0.0011755	0.00538105	FALSE
ENSECAG00000012249	7.43161	2.01081	0.623853	3.22321	0.00126764	0.00572924	FALSE
ENSECAG00000012794	13.3285	-2.00938	0.420855	-4.77453	1.80126e-06	1.90891e-05	FALSE
ENSECAG00000030230	4.71003	-2.00167	0.712244	-2.81037	0.00494838	0.0179816	FALSE
ENSECAG00000017915	101.919	1.9993	0.198113	10.0917	6.01167e-24	1.0081e-21	FALSE
ENSECAG00000030820	19.359	-1.99582	0.37643	-5.30195	1.14569e-07	1.63713e-06	FALSE
ENSECAG00000004167	16.8856	-1.99418	0.364082	-5.47728	4.31913e-08	6.74671e-07	FALSE
ENSECAG00000011101	38.1265	-1.99148	0.315439	-6.31336	2.73046e-10	7.19062e-09	FALSE
ENSECAG00000019194	7.49172	1.99125	0.613077	3.24795	0.00116239	0.00533606	FALSE
ENSECAG00000029876	8.59999	1.98775	0.567014	3.50564	0.000455513	0.00239144	FALSE
ENSECAG00000016418	24.5841	1.98761	0.37312	5.32699	9.98529e-08	1.44495e-06	FALSE
ENSECAG00000034127	58.5083	1.97643	0.310541	6.36446	1.95977e-10	5.33349e-09	FALSE
ENSECAG00000019720	22.4919	-1.97447	0.330908	-5.96683	2.41912e-09	5.21459e-08	FALSE
ENSECAG00000007914	9.24898	-1.96893	0.491288	-4.0077	6.13136e-05	0.00042399	FALSE
ENSECAG00000039993	6.99673	-1.96827	0.566062	-3.47712	0.000506829	0.00261392	FALSE
ENSECAG00000016130	31.7888	-1.96645	0.280856	-7.00162	2.53024e-12	9.98349e-11	FALSE
ENSECAG00000013287	12.2705	-1.96426	0.475327	-4.13244	3.58925e-05	0.000265595	FALSE
ENSECAG00000039153	29.7754	1.96204	0.3041	6.45194	1.10426e-10	3.1323e-09	FALSE
ENSECAG00000015055	16.2813	-1.95741	0.391785	-4.99613	5.8492e-07	7.0357e-06	FALSE
ENSECAG00000029195	4.61524	-1.95656	0.746004	-2.62272	0.00872298	0.028748	FALSE
ENSECAG00000019099	116.569	1.95434	0.230387	8.48284	2.19763e-17	1.74025e-15	FALSE
ENSECAG00000023420	843.79	1.9517	0.221875	8.79641	1.41266e-18	1.35366e-16	FALSE
ENSECAG00000034208	25.9848	1.95112	0.336986	5.78991	7.04247e-09	1.32299e-07	FALSE
ENSECAG00000018288	55.9265	1.94442	0.254954	7.62658	2.41072e-14	1.28455e-12	FALSE
ENSECAG00000015671	5.28488	-1.93851	0.690393	-2.80783	0.00498763	0.0181127	FALSE
ENSECAG00000000693	7.18027	-1.93814	0.558884	-3.46787	0.000524595	0.00268731	FALSE
ENSECAG00000016017	6.79197	-1.93799	0.693763	-2.79344	0.00521499	0.0188424	FALSE
ENSECAG00000009563	78.8282	1.93225	0.212282	9.10228	8.84586e-20	9.68758e-18	FALSE
ENSECAG00000013771	345.179	1.9319	0.229821	8.40612	4.23809e-17	3.28754e-15	FALSE
ENSECAG00000017092	20.5555	-1.92815	0.521102	-3.70014	0.000215483	0.00125814	FALSE
ENSECAG00000009762	334.072	-1.92705	0.163387	-11.7944	4.17284e-32	1.5861e-29	FALSE
ENSECAG00000022668	36.482	-1.92626	0.295744	-6.51328	7.35297e-11	2.13893e-09	FALSE
ENSECAG00000012186	22.8002	1.92626	0.367313	5.24418	1.56975e-07	2.17495e-06	FALSE
ENSECAG00000024623	405.186	1.92587	0.129262	14.8989	3.34815e-50	6.36316e-47	FALSE
ENSECAG00000034332	18.7973	-1.92513	0.348888	-5.51791	3.43054e-08	5.5252e-07	FALSE
ENSECAG00000018638	15.4276	-1.92209	0.536426	-3.58313	0.000339497	0.00185852	FALSE
ENSECAG00000033162	71.8237	-1.92127	0.35924	-5.34815	8.88595e-08	1.29408e-06	FALSE
ENSECAG00000009407	3.94035	-1.91234	0.727114	-2.63005	0.00853734	0.0282669	FALSE
ENSECAG00000017564	21.8492	-1.91147	0.429936	-4.44594	8.75074e-06	7.78352e-05	FALSE
ENSECAG00000037915	10.1391	1.91067	0.66452	2.87526	0.0040369	0.0151443	FALSE
ENSECAG00000032440	15.4123	1.90941	0.430654	4.43375	9.26076e-06	8.1419e-05	FALSE
ENSECAG00000015104	5.0989	1.90861	0.762342	2.50361	0.0122935	0.0378666	FALSE
ENSECAG00000029973	73.3567	1.9074	0.186048	10.2522	1.15714e-24	2.0617e-22	FALSE
ENSECAG00000015953	372.456	1.90248	0.15063	12.6302	1.43953e-36	7.13693e-34	FALSE
ENSECAG00000031400	5.27211	1.89728	0.645107	2.94102	0.00327131	0.012645	FALSE
ENSECAG00000014508	6.24421	-1.89724	0.598103	-3.17209	0.00151347	0.00658453	FALSE
ENSECAG00000000901	62.7685	1.88875	0.267615	7.05769	1.69298e-12	6.79753e-11	FALSE
ENSECAG00000005927	9.63595	1.88713	0.476788	3.958	7.55798e-05	0.000509059	FALSE
ENSECAG00000029368	4.95467	-1.88352	0.749822	-2.51195	0.0120065	0.0371131	FALSE
ENSECAG00000007305	462.248	1.87911	0.145798	12.8885	5.22628e-38	3.13659e-35	FALSE
ENSECAG00000012481	536.911	1.87722	0.182898	10.2638	1.02632e-24	1.87139e-22	FALSE
ENSECAG00000017191	4.90929	-1.87587	0.679678	-2.75993	0.00578132	0.0205756	FALSE
ENSECAG00000000737	280.599	1.87486	0.207472	9.03672	1.61445e-19	1.68895e-17	FALSE
ENSECAG00000016348	40.9422	-1.87187	0.239537	-7.81454	5.51661e-15	3.27635e-13	FALSE
ENSECAG00000010313	7.46558	-1.86599	0.533398	-3.4983	0.000468229	0.00244694	FALSE
ENSECAG00000015842	6.66939	-1.8651	0.606608	-3.07464	0.00210757	0.0087423	FALSE
ENSECAG00000004819	52.6118	1.86404	0.274528	6.79	1.12137e-11	3.87485e-10	FALSE
ENSECAG00000030185	3.51311	-1.86383	0.760785	-2.44987	0.0142906	0.0428718	FALSE
ENSECAG00000002496	5.24853	-1.86008	0.750278	-2.47919	0.0131679	0.0400411	FALSE
ENSECAG00000037272	8.245	-1.85836	0.557243	-3.33491	0.000853265	0.00410539	FALSE
ENSECAG00000029962	4.26564	1.85822	0.698778	2.65924	0.00783181	0.0263425	FALSE
ENSECAG00000018531	9.93859	1.85804	0.518318	3.58475	0.0003374	0.00184993	FALSE
ENSECAG00000006647	518.987	1.8558	0.134543	13.7933	2.79591e-43	3.18818e-40	FALSE
ENSECAG00000003985	137.75	1.84973	0.202567	9.13148	6.75715e-20	7.5541e-18	FALSE
ENSECAG00000008727	41.8991	-1.84926	0.338169	-5.46846	4.53956e-08	7.03323e-07	FALSE
ENSECAG00000015926	15.8684	-1.8491	0.356872	-5.1814	2.20223e-07	2.95436e-06	FALSE
ENSECAG00000019802	39.7431	1.84776	0.332735	5.55326	2.80392e-08	4.65401e-07	FALSE
ENSECAG00000018828	106.967	-1.84766	0.305039	-6.05712	1.38577e-09	3.1478e-08	FALSE
ENSECAG00000014118	33.9293	-1.84353	0.332027	-5.55234	2.81876e-08	4.67184e-07	FALSE
ENSECAG00000003535	6.79493	1.84337	0.613556	3.0044	0.00266106	0.010621	FALSE
ENSECAG00000040142	5.50895	1.84333	0.659968	2.79306	0.00522122	0.0188589	FALSE
ENSECAG00000000940	51.7369	1.84031	0.247149	7.44617	9.60865e-14	4.6231e-12	FALSE
ENSECAG00000022933	428.157	1.84022	0.13714	13.4186	4.70399e-41	4.12612e-38	FALSE
ENSECAG00000013024	31.6956	-1.83972	0.289819	-6.34782	2.18393e-10	5.90415e-09	FALSE
ENSECAG00000020172	6.08122	1.83954	0.68505	2.68527	0.00724719	0.0246702	FALSE
ENSECAG00000013046	247.204	1.8391	0.219282	8.3869	4.9914e-17	3.76933e-15	FALSE
ENSECAG00000030636	6.82138	1.83778	0.693884	2.64854	0.0080841	0.0270331	FALSE
ENSECAG00000000496	8.2758	-1.83423	0.495619	-3.70089	0.000214841	0.00125633	FALSE
ENSECAG00000015019	140.56	1.834	0.172429	10.6363	2.01989e-26	4.26533e-24	FALSE
ENSECAG00000023339	36.491	-1.83386	0.282559	-6.49018	8.5732e-11	2.47494e-09	FALSE
ENSECAG00000037612	16.2516	1.83063	0.395707	4.62624	3.72369e-06	3.65416e-05	FALSE
ENSECAG00000039798	12.9245	1.82814	0.452455	4.0405	5.33372e-05	0.000377298	FALSE
ENSECAG00000011592	36.92	-1.82761	0.41875	-4.36445	1.27445e-05	0.00010733	FALSE
ENSECAG00000009195	705.029	1.82669	0.160449	11.3848	4.97734e-30	1.57657e-27	FALSE
ENSECAG00000021468	23.2752	1.82304	0.377574	4.82829	1.3771e-06	1.49696e-05	FALSE
ENSECAG00000011206	4.45466	-1.82266	0.719872	-2.53193	0.0113437	0.0355206	FALSE
ENSECAG00000022853	1341.89	1.8213	0.185586	9.81379	9.82124e-23	1.38261e-20	FALSE
ENSECAG00000002438	36.2679	-1.81365	0.371752	-4.87864	1.06819e-06	1.20242e-05	FALSE
ENSECAG00000005282	31.019	-1.81286	0.425851	-4.25702	2.07172e-05	0.000164626	FALSE
ENSECAG00000028689	123.244	1.81108	0.207885	8.71193	2.98741e-18	2.66137e-16	FALSE
ENSECAG00000011951	198.222	1.81082	0.196667	9.20754	3.33669e-20	3.92251e-18	FALSE
ENSECAG00000011097	36.7362	1.80781	0.456258	3.96225	7.42456e-05	0.00050096	FALSE
ENSECAG00000022803	8.87536	-1.80484	0.493204	-3.65941	0.000252792	0.00143913	FALSE
ENSECAG00000018867	14.9386	-1.80456	0.357801	-5.04347	4.57169e-07	5.69737e-06	FALSE
ENSECAG00000023564	15.3843	1.80253	0.425867	4.23262	2.30989e-05	0.00018078	FALSE
ENSECAG00000020245	8.77123	1.80079	0.588455	3.06021	0.00221184	0.00908889	FALSE
ENSECAG00000031528	443.056	1.80067	0.152958	11.7723	5.42133e-32	1.99417e-29	FALSE
ENSECAG00000034925	40.4829	-1.79673	0.340141	-5.2823	1.27569e-07	1.8048e-06	FALSE
ENSECAG00000005957	16.9484	1.79552	0.38233	4.69624	2.64989e-06	2.69792e-05	FALSE
ENSECAG00000021484	297.759	1.79467	0.205833	8.71904	2.80571e-18	2.53917e-16	FALSE
ENSECAG00000034980	7.29728	-1.79223	0.566384	-3.16434	0.00155438	0.00672659	FALSE
ENSECAG00000037354	4.24389	-1.79055	0.677607	-2.64246	0.00823055	0.0273943	FALSE
ENSECAG00000024167	6.30147	-1.78885	0.693305	-2.58018	0.00987481	0.0318176	FALSE
ENSECAG00000038063	8.14971	1.78645	0.716932	2.49179	0.01271	0.038908	FALSE
ENSECAG00000020041	31.5827	-1.78636	0.270648	-6.60031	4.10312e-11	1.25101e-09	FALSE
ENSECAG00000024536	24.2038	-1.78598	0.366776	-4.86939	1.11941e-06	1.25143e-05	FALSE
ENSECAG00000020013	10.4769	-1.78566	0.506781	-3.52354	0.00042583	0.00225638	FALSE
ENSECAG00000024684	130.936	-1.78176	0.162914	-10.9368	7.68868e-28	1.90596e-25	FALSE
ENSECAG00000015540	6.34959	-1.78125	0.596215	-2.9876	0.00281176	0.0111483	FALSE
ENSECAG00000000470	359.041	-1.7801	0.173447	-10.263	1.03391e-24	1.87139e-22	FALSE
ENSECAG00000012172	196.532	1.77992	0.23589	7.54552	4.50483e-14	2.27294e-12	FALSE
ENSECAG00000007476	112.85	1.77872	0.254235	6.99638	2.62665e-12	1.02927e-10	FALSE
ENSECAG00000019932	111.597	-1.77294	0.256065	-6.92379	4.39712e-12	1.6548e-10	FALSE
ENSECAG00000014188	7.84744	-1.77253	0.64959	-2.72869	0.00635859	0.022303	FALSE
ENSECAG00000002226	4.83419	-1.77246	0.700202	-2.53136	0.0113621	0.0355648	FALSE
ENSECAG00000018052	7.89635	-1.76786	0.565888	-3.12405	0.00178379	0.00755031	FALSE
ENSECAG00000017321	11.1061	1.76715	0.586532	3.01287	0.00258787	0.0103907	FALSE
ENSECAG00000040252	4.42034	-1.7655	0.661399	-2.66934	0.00760001	0.0257236	FALSE
ENSECAG00000012362	10.8594	-1.76463	0.507517	-3.47698	0.000507092	0.00261409	FALSE
ENSECAG00000017940	48.2259	-1.76354	0.278016	-6.34329	2.24902e-10	6.06279e-09	FALSE
ENSECAG00000007080	5.27801	1.76109	0.692232	2.54408	0.0109567	0.0345899	FALSE
ENSECAG00000033436	3.7145	-1.76015	0.705123	-2.49623	0.012552	0.0384966	FALSE
ENSECAG00000009947	121.793	1.75779	0.176457	9.96157	2.24484e-23	3.55527e-21	FALSE
ENSECAG00000021813	9.66595	1.75726	0.624758	2.8127	0.0049127	0.0178748	FALSE
ENSECAG00000003626	12.7903	-1.75644	0.437171	-4.01776	5.87551e-05	0.000408776	FALSE
ENSECAG00000015172	1024.16	1.75583	0.156183	11.2421	2.53204e-29	7.40328e-27	FALSE
ENSECAG00000017585	11.4877	-1.75478	0.405809	-4.32417	1.5311e-05	0.00012615	FALSE
ENSECAG00000014218	22.6668	-1.75421	0.367603	-4.77202	1.82389e-06	1.9293e-05	FALSE
ENSECAG00000009708	25.9528	1.7542	0.35752	4.90657	9.26812e-07	1.05263e-05	FALSE
ENSECAG00000028345	45.6945	1.75407	0.324074	5.41256	6.21286e-08	9.35869e-07	FALSE
ENSECAG00000034072	4.95532	1.7539	0.669964	2.6179	0.00884716	0.0291152	FALSE
ENSECAG00000017984	561.26	1.75355	0.155033	11.3108	1.16028e-29	3.57586e-27	FALSE
ENSECAG00000036923	268.833	1.75342	0.23035	7.61199	2.69909e-14	1.42489e-12	FALSE
ENSECAG00000026943	25.9556	-1.74984	0.317494	-5.51142	3.55956e-08	5.7008e-07	FALSE
ENSECAG00000018421	25.8055	1.74767	0.470921	3.71117	0.0002063	0.00121573	FALSE
ENSECAG00000011770	793.286	1.74615	0.176473	9.8947	4.38917e-23	6.58549e-21	FALSE
ENSECAG00000019638	67.5203	1.74597	0.211928	8.23852	1.74348e-16	1.2663e-14	FALSE
ENSECAG00000018637	13.7236	-1.74502	0.426925	-4.08741	4.36211e-05	0.000317024	FALSE
ENSECAG00000014107	5.08738	-1.74152	0.618934	-2.81374	0.00489683	0.0178227	FALSE
ENSECAG00000009921	393.072	1.74053	0.185979	9.35871	8.0716e-21	1.00044e-18	FALSE
ENSECAG00000010347	234.947	1.74034	0.188779	9.21892	3.00108e-20	3.56472e-18	FALSE
ENSECAG00000022714	43.7633	1.74015	0.336096	5.17754	2.24828e-07	3.00905e-06	FALSE
ENSECAG00000029003	38.4562	-1.73935	0.275918	-6.30386	2.90328e-10	7.57577e-09	FALSE
ENSECAG00000036450	98.7261	-1.73667	0.193615	-8.96971	2.97295e-19	3.00005e-17	FALSE
ENSECAG00000014210	10.0778	-1.73666	0.55231	-3.14436	0.00166451	0.00714046	FALSE
ENSECAG00000017398	458.149	-1.73532	0.196656	-8.82412	1.10328e-18	1.07527e-16	FALSE
ENSECAG00000036553	86.1719	-1.731	0.199896	-8.65949	4.73866e-18	4.09356e-16	FALSE
ENSECAG00000032089	575.483	1.73097	0.156317	11.0734	1.68814e-28	4.37496e-26	FALSE
ENSECAG00000023527	105.94	1.7297	0.215155	8.03931	9.03453e-16	5.92073e-14	FALSE
ENSECAG00000040631	226.014	1.72875	0.228559	7.56372	3.91715e-14	2.01204e-12	FALSE
ENSECAG00000032379	6.47783	-1.72836	0.588458	-2.9371	0.00331302	0.012763	FALSE
ENSECAG00000010153	114.8	-1.72366	0.309852	-5.56284	2.65423e-08	4.42489e-07	FALSE
ENSECAG00000021476	21.3893	1.72365	0.412317	4.1804	2.91e-05	0.000220045	FALSE
ENSECAG00000039253	12.002	1.72279	0.595356	2.89371	0.00380718	0.0144171	FALSE
ENSECAG00000018716	43.923	1.72186	0.291198	5.91301	3.35912e-09	6.91408e-08	FALSE
ENSECAG00000020131	13.8891	-1.72179	0.417121	-4.1278	3.66255e-05	0.000270318	FALSE
ENSECAG00000003160	21.6219	-1.7191	0.341392	-5.03556	4.76442e-07	5.9053e-06	FALSE
ENSECAG00000011986	4.1241	-1.71892	0.668811	-2.57012	0.0101665	0.0325549	FALSE
ENSECAG00000007228	208.105	1.71884	0.15356	11.1933	4.39911e-29	1.25408e-26	FALSE
ENSECAG00000024576	24.532	1.71808	0.312624	5.49569	3.8918e-08	6.16365e-07	FALSE
ENSECAG00000010357	5.37291	-1.71802	0.692286	-2.48166	0.0130771	0.0397966	FALSE
ENSECAG00000018333	1105.7	1.71263	0.135097	12.677	7.9278e-37	4.30479e-34	FALSE
ENSECAG00000024306	339.086	1.71012	0.149887	11.4093	3.75533e-30	1.22349e-27	FALSE
ENSECAG00000034037	6.45887	-1.70676	0.669161	-2.55059	0.010754	0.0340727	FALSE
ENSECAG00000007687	4.87793	1.70618	0.660118	2.58465	0.00974774	0.0314972	FALSE
ENSECAG00000024020	1033.34	1.70611	0.136387	12.5094	6.63517e-36	3.15253e-33	FALSE
ENSECAG00000021413	245.981	1.70362	0.265817	6.40901	1.46472e-10	4.05392e-09	FALSE
ENSECAG00000019495	6.15616	-1.70325	0.606736	-2.80724	0.00499687	0.018129	FALSE
ENSECAG00000003822	30.8149	-1.70312	0.299318	-5.68999	1.27045e-08	2.25654e-07	FALSE
ENSECAG00000004592	48.5989	1.69832	0.364501	4.65929	3.17297e-06	3.17103e-05	FALSE
ENSECAG00000028305	5.95723	1.69751	0.662741	2.56135	0.0104266	0.0332293	FALSE
ENSECAG00000014985	4.48147	-1.6954	0.648939	-2.61257	0.00898631	0.029488	FALSE
ENSECAG00000003083	10.8262	1.69267	0.460444	3.67618	0.000236756	0.00135733	FALSE
ENSECAG00000013153	243.301	1.69007	0.161345	10.4749	1.12611e-25	2.25281e-23	FALSE
ENSECAG00000021797	4.66105	-1.68961	0.664358	-2.54322	0.0109837	0.0346465	FALSE
ENSECAG00000014109	6.72693	1.68649	0.561649	3.00275	0.00267555	0.0106639	FALSE
ENSECAG00000029515	10.2278	-1.68445	0.471915	-3.56939	0.000357809	0.00194475	FALSE
ENSECAG00000021749	17.1236	1.68426	0.431419	3.904	9.46138e-05	0.000617798	FALSE
ENSECAG00000016908	5.93704	1.68339	0.652316	2.58064	0.00986178	0.0317936	FALSE
ENSECAG00000002257	48.4894	-1.68312	0.277346	-6.06868	1.28962e-09	2.95887e-08	FALSE
ENSECAG00000009575	9.08684	-1.68157	0.665853	-2.52543	0.0115556	0.0360515	FALSE
ENSECAG00000009044	112.304	1.68136	0.299746	5.60927	2.03179e-08	3.46316e-07	FALSE
ENSECAG00000034105	6.48791	-1.68011	0.631616	-2.66001	0.00781373	0.0263142	FALSE
ENSECAG00000020441	88.7699	-1.67953	0.182875	-9.18404	4.152e-20	4.83115e-18	FALSE
ENSECAG00000015838	56.063	1.67411	0.306569	5.4608	4.73996e-08	7.29416e-07	FALSE
ENSECAG00000020465	113.985	1.67311	0.247881	6.74964	1.48217e-11	5.06024e-10	FALSE
ENSECAG00000036976	20.6313	1.67173	0.414946	4.02878	5.60677e-05	0.000392715	FALSE
ENSECAG00000014135	36.0026	1.67103	0.337978	4.94421	7.64539e-07	8.87784e-06	FALSE
ENSECAG00000030502	417.823	1.67006	0.192079	8.69464	3.47929e-18	3.05187e-16	FALSE
ENSECAG00000008834	85.7566	-1.66986	0.297499	-5.61299	1.9886e-08	3.3997e-07	FALSE
ENSECAG00000001747	22.9222	-1.66976	0.587742	-2.84098	0.00449757	0.0165812	FALSE
ENSECAG00000017836	468.565	1.66806	0.182324	9.14888	5.75271e-20	6.49486e-18	FALSE
ENSECAG00000000234	10.2217	-1.66662	0.508308	-3.27877	0.00104261	0.0048725	FALSE
ENSECAG00000032271	136.885	-1.66439	0.238153	-6.98875	2.77344e-12	1.08307e-10	FALSE
ENSECAG00000023711	39.6796	1.65977	0.393298	4.22015	2.44144e-05	0.000189515	FALSE
ENSECAG00000031141	72.9946	-1.65502	0.218188	-7.58532	3.31671e-14	1.72696e-12	FALSE
ENSECAG00000023493	16.9584	1.65486	0.366115	4.52005	6.18264e-06	5.70856e-05	FALSE
ENSECAG00000007922	173.166	-1.65464	0.328247	-5.04083	4.63527e-07	5.76401e-06	FALSE
ENSECAG00000024563	92.9334	1.65353	0.330855	4.99776	5.79998e-07	6.98386e-06	FALSE
ENSECAG00000037894	4.70683	-1.65235	0.693232	-2.38355	0.0171465	0.0498779	FALSE
ENSECAG00000016110	4.89257	-1.65162	0.687041	-2.40397	0.0162183	0.0475662	FALSE
ENSECAG00000015083	8.09951	-1.65099	0.524353	-3.14863	0.00164038	0.00705324	FALSE
ENSECAG00000006470	54.8006	-1.65034	0.260627	-6.33222	2.41656e-10	6.46306e-09	FALSE
ENSECAG00000031975	7.28762	-1.64985	0.52386	-3.14941	0.001636	0.0070371	FALSE
ENSECAG00000027909	14.4461	-1.64971	0.393554	-4.19182	2.76725e-05	0.000210779	FALSE
ENSECAG00000019974	30.1539	-1.64971	0.268725	-6.13901	8.30359e-10	1.99339e-08	FALSE
ENSECAG00000032449	7.26753	1.64736	0.538314	3.06023	0.00221171	0.00908889	FALSE
ENSECAG00000038202	9.52361	-1.64589	0.511936	-3.21503	0.00130431	0.00585783	FALSE
ENSECAG00000010312	16.4074	1.64571	0.430228	3.82521	0.000130661	0.000821805	FALSE
ENSECAG00000007379	91.6249	-1.64015	0.279511	-5.86793	4.41283e-09	8.85906e-08	FALSE
ENSECAG00000006803	149.819	1.64015	0.278543	5.88832	3.9014e-09	7.90189e-08	FALSE
ENSECAG00000026812	33.2015	-1.63871	0.313844	-5.22142	1.77561e-07	2.42773e-06	FALSE
ENSECAG00000016225	5.33809	-1.63775	0.636816	-2.57178	0.0101179	0.0324266	FALSE
ENSECAG00000028590	24.6579	1.6376	0.401234	4.0814	4.4765e-05	0.000324511	FALSE
ENSECAG00000024604	936.655	1.63755	0.126014	12.995	1.30553e-38	8.27052e-36	FALSE
ENSECAG00000001299	62.8706	-1.63409	0.199921	-8.17367	2.99153e-16	2.09279e-14	FALSE
ENSECAG00000018686	400.564	1.63374	0.158928	10.2797	8.69946e-25	1.62623e-22	FALSE
ENSECAG00000011364	31.7771	-1.63111	0.285534	-5.71249	1.11335e-08	2.00561e-07	FALSE
ENSECAG00000034330	14.5912	-1.63108	0.456164	-3.57566	0.000349352	0.00190788	FALSE
ENSECAG00000016773	60.2438	1.63104	0.261678	6.23299	4.57608e-10	1.15059e-08	FALSE
ENSECAG00000039554	11.6694	-1.62833	0.5766	-2.82402	0.00474256	0.0173435	FALSE
ENSECAG00000029062	47.3014	1.6272	0.280657	5.79783	6.71774e-09	1.26825e-07	FALSE
ENSECAG00000039046	11.4599	1.62587	0.482049	3.37284	0.00074397	0.00364724	FALSE
ENSECAG00000015053	42.8584	1.62467	0.339157	4.79032	1.66512e-06	1.78118e-05	FALSE
ENSECAG00000014410	22.9502	1.62248	0.345729	4.69291	2.69344e-06	2.73981e-05	FALSE
ENSECAG00000014757	28.1916	-1.62191	0.266591	-6.0839	1.17295e-09	2.71302e-08	FALSE
ENSECAG00000035192	5.94971	1.62051	0.652614	2.48311	0.0130241	0.0396778	FALSE
ENSECAG00000019386	45.3124	1.61894	0.23689	6.83412	8.25128e-12	2.93113e-10	FALSE
ENSECAG00000030850	11.7101	1.6163	0.460682	3.5085	0.000450636	0.00236911	FALSE
ENSECAG00000023657	27.0768	1.6131	0.489883	3.29283	0.000991832	0.00467736	FALSE
ENSECAG00000039501	11.0419	-1.61088	0.651592	-2.47222	0.0134279	0.040729	FALSE
ENSECAG00000001516	375.034	1.60782	0.596205	2.69676	0.00700181	0.0239981	FALSE
ENSECAG00000007421	7.80204	-1.60714	0.546776	-2.93931	0.00328943	0.012696	FALSE
ENSECAG00000032110	12.4546	-1.60661	0.446644	-3.59706	0.000321835	0.0017789	FALSE
ENSECAG00000030438	54.5984	1.60362	0.249398	6.42996	1.27637e-10	3.5937e-09	FALSE
ENSECAG00000022923	528.336	1.60153	0.272547	5.87615	4.19919e-09	8.44504e-08	FALSE
ENSECAG00000000942	55.2523	1.59674	0.264353	6.04019	1.53929e-09	3.46851e-08	FALSE
ENSECAG00000010577	125.187	-1.59375	0.272031	-5.85871	4.66467e-09	9.26677e-08	FALSE
ENSECAG00000012987	76.6365	1.59297	0.2936	5.42564	5.77472e-08	8.7449e-07	FALSE
ENSECAG00000018347	7.74641	1.5916	0.550073	2.89343	0.00381055	0.0144171	FALSE
ENSECAG00000031354	20.4701	1.59117	0.356108	4.46823	7.88685e-06	7.09816e-05	FALSE
ENSECAG00000031156	90.4175	-1.58879	0.374177	-4.2461	2.17527e-05	0.000171821	FALSE
ENSECAG00000002437	237.187	1.58848	0.206352	7.69791	1.38305e-14	7.73084e-13	FALSE
ENSECAG00000010123	8.0573	1.58845	0.509086	3.1202	0.0018073	0.00764131	FALSE
ENSECAG00000017771	17.6041	1.58766	0.380677	4.17062	3.03772e-05	0.000227266	FALSE
ENSECAG00000022838	5.89087	1.58394	0.589418	2.6873	0.00720323	0.0245902	FALSE
ENSECAG00000017243	17.6757	-1.58044	0.337829	-4.67823	2.89358e-06	2.92843e-05	FALSE
ENSECAG00000018069	273.561	1.57924	0.147026	10.7413	6.51322e-27	1.4854e-24	FALSE
ENSECAG00000018600	113.309	-1.57823	0.27082	-5.82759	5.62322e-09	1.09236e-07	FALSE
ENSECAG00000000860	21.2993	-1.57707	0.362867	-4.34614	1.38555e-05	0.000115324	FALSE
ENSECAG00000005798	18.9225	1.57427	0.405929	3.8782	0.00010523	0.000678315	FALSE
ENSECAG00000031772	9.127	-1.57077	0.531413	-2.95584	0.0031182	0.0121437	FALSE
ENSECAG00000027494	33.7273	-1.57017	0.373871	-4.19976	2.67193e-05	0.000204483	FALSE
ENSECAG00000015597	2420.27	1.56877	0.178909	8.76856	1.80969e-18	1.71965e-16	FALSE
ENSECAG00000013751	184.009	1.56658	0.182414	8.58801	8.84885e-18	7.20739e-16	FALSE
ENSECAG00000004433	9.9702	-1.56595	0.628304	-2.49235	0.01269	0.0388677	FALSE
ENSECAG00000018128	56.7527	-1.56552	0.289716	-5.40363	6.53057e-08	9.79843e-07	FALSE
ENSECAG00000020874	6.43002	-1.5654	0.598713	-2.61461	0.00893297	0.0293468	FALSE
ENSECAG00000010779	19.8006	-1.56329	0.367296	-4.25621	2.07919e-05	0.000165105	FALSE
ENSECAG00000011003	502.268	1.56298	0.189857	8.23239	1.83517e-16	1.32446e-14	FALSE
ENSECAG00000025034	95.7312	1.56244	0.22901	6.82259	8.9415e-12	3.14691e-10	FALSE
ENSECAG00000008270	157.339	1.56217	0.233176	6.69954	2.09084e-11	6.85109e-10	FALSE
ENSECAG00000021201	5.90706	1.56103	0.610367	2.55753	0.0105418	0.0335102	FALSE
ENSECAG00000039032	82.3277	1.56036	0.370059	4.21651	2.48112e-05	0.000191552	FALSE
ENSECAG00000008784	287.376	1.56027	0.160312	9.73269	2.18736e-22	2.96934e-20	FALSE
ENSECAG00000017397	20.6347	-1.5602	0.399428	-3.9061	9.37977e-05	0.000612937	FALSE
ENSECAG00000022006	312.387	1.55955	0.145927	10.6871	1.16914e-26	2.56379e-24	FALSE
ENSECAG00000015382	123.176	-1.55635	0.241208	-6.45233	1.10147e-10	3.13219e-09	FALSE
ENSECAG00000018799	29.9975	-1.55625	0.253215	-6.14597	7.94761e-10	1.92413e-08	FALSE
ENSECAG00000035656	39.5291	1.55616	0.278267	5.59231	2.24069e-08	3.78527e-07	FALSE
ENSECAG00000024253	46.4515	-1.55541	0.293331	-5.30259	1.1417e-07	1.63348e-06	FALSE
ENSECAG00000014300	1034.12	1.55524	0.135143	11.5081	1.20102e-30	4.02802e-28	FALSE
ENSECAG00000016931	493.023	1.55416	0.164474	9.4493	3.41098e-21	4.32172e-19	FALSE
ENSECAG00000011292	8.243	-1.55308	0.52795	-2.94172	0.00326392	0.0126207	FALSE
ENSECAG00000008355	128.946	1.55195	0.240455	6.45421	1.08787e-10	3.10124e-09	FALSE
ENSECAG00000021702	8.49497	-1.5519	0.572032	-2.71296	0.0066685	0.023115	FALSE
ENSECAG00000016829	79.5859	1.55188	0.237213	6.54213	6.06493e-11	1.8057e-09	FALSE
ENSECAG00000035486	14.4748	-1.55105	0.400789	-3.87	0.000108835	0.00069879	FALSE
ENSECAG00000020755	102.861	1.55017	0.231336	6.70097	2.07041e-11	6.82338e-10	FALSE
ENSECAG00000000864	33.0499	-1.54969	0.311126	-4.98089	6.32924e-07	7.51012e-06	FALSE
ENSECAG00000002676	418.625	1.54901	0.152652	10.1474	3.40454e-24	5.88212e-22	FALSE
ENSECAG00000007536	167.539	1.54762	0.260339	5.94463	2.77089e-09	5.82961e-08	FALSE
ENSECAG00000031408	11.6978	1.54671	0.523238	2.95604	0.00311614	0.0121399	FALSE
ENSECAG00000029651	10.689	-1.54544	0.465787	-3.31791	0.000906929	0.00432708	FALSE
ENSECAG00000032852	9.11592	1.54389	0.583436	2.6462	0.0081401	0.0271487	FALSE
ENSECAG00000012851	68.2865	1.54198	0.185905	8.29447	1.09069e-16	8.12887e-15	FALSE
ENSECAG00000029005	63.9509	1.53856	0.24729	6.22167	4.91895e-10	1.22737e-08	FALSE
ENSECAG00000037404	17.7518	-1.53774	0.529513	-2.90407	0.00368351	0.0140057	FALSE
ENSECAG00000014800	315.895	1.53755	0.164911	9.32355	1.1251e-20	1.35047e-18	FALSE
ENSECAG00000036576	6.84126	-1.53734	0.517764	-2.96918	0.00298593	0.0117126	FALSE
ENSECAG00000006959	130.068	1.53665	0.17786	8.63967	5.63744e-18	4.76176e-16	FALSE
ENSECAG00000031812	7.85718	-1.53639	0.601275	-2.55522	0.0106121	0.0337075	FALSE
ENSECAG00000008892	17.5056	-1.53407	0.372004	-4.1238	3.72669e-05	0.000274696	FALSE
ENSECAG00000011725	9.93391	-1.53093	0.482299	-3.17423	0.00150232	0.00655355	FALSE
ENSECAG00000013504	17.0709	1.53062	0.37603	4.07049	4.69151e-05	0.000338424	FALSE
ENSECAG00000019060	38.1316	1.52738	0.291137	5.24627	1.55207e-07	2.15307e-06	FALSE
ENSECAG00000023772	5.85693	-1.5273	0.603046	-2.53265	0.0113205	0.0354734	FALSE
ENSECAG00000028217	6.44465	-1.5272	0.530624	-2.87812	0.00400058	0.0150507	FALSE
ENSECAG00000019754	6.41334	1.527	0.560673	2.72352	0.00645905	0.022572	FALSE
ENSECAG00000039305	39.7476	1.52691	0.278614	5.48039	4.24398e-08	6.63842e-07	FALSE
ENSECAG00000015301	333.5	1.52279	0.142989	10.6497	1.74971e-26	3.76451e-24	FALSE
ENSECAG00000011440	67.0954	1.52176	0.278237	5.4693	4.51811e-08	7.00953e-07	FALSE
ENSECAG00000024801	357.961	1.5213	0.185429	8.20424	2.32063e-16	1.65389e-14	FALSE
ENSECAG00000021731	9.64761	-1.5202	0.469091	-3.24073	0.00119223	0.00543898	FALSE
ENSECAG00000016230	29.9044	-1.51908	0.262039	-5.79716	6.74487e-09	1.26917e-07	FALSE
ENSECAG00000015062	18.2592	-1.51871	0.332359	-4.56948	4.88942e-06	4.60397e-05	FALSE
ENSECAG00000018135	35.1891	1.5174	0.347504	4.36658	1.2621e-05	0.000106369	FALSE
ENSECAG00000027918	14.8825	-1.51734	0.418729	-3.62369	0.000290432	0.00162184	FALSE
ENSECAG00000028354	8.8466	-1.51704	0.602577	-2.51759	0.011816	0.0366832	FALSE
ENSECAG00000010070	52.1519	-1.5148	0.247462	-6.12135	9.27872e-10	2.20888e-08	FALSE
ENSECAG00000015253	9.71816	1.51455	0.630834	2.40087	0.0163562	0.0478809	FALSE
ENSECAG00000000746	29.8903	1.51422	0.326733	4.63444	3.57897e-06	3.53832e-05	FALSE
ENSECAG00000010990	38.5509	-1.51289	0.303926	-4.97782	6.43031e-07	7.61421e-06	FALSE
ENSECAG00000036081	54.5677	1.51204	0.245359	6.16256	7.15795e-10	1.74406e-08	FALSE
ENSECAG00000038013	10.3946	1.51064	0.442556	3.41344	0.00064148	0.00320403	FALSE
ENSECAG00000021026	88.5389	1.51063	0.209546	7.20906	5.6341e-13	2.4428e-11	FALSE
ENSECAG00000032020	5.46371	-1.5077	0.631261	-2.38839	0.0169222	0.0492757	FALSE
ENSECAG00000023607	305.504	1.50741	0.215127	7.00705	2.43396e-12	9.67056e-11	FALSE
ENSECAG00000039435	20.2907	1.5064	0.367059	4.10398	4.06099e-05	0.000296463	FALSE
ENSECAG00000011969	152.722	1.50587	0.166525	9.0429	1.52563e-19	1.61081e-17	FALSE
ENSECAG00000009944	24.3926	-1.50485	0.323118	-4.65728	3.2041e-06	3.19374e-05	FALSE
ENSECAG00000018426	10.6317	1.50426	0.557946	2.69607	0.00701625	0.0240404	FALSE
ENSECAG00000023838	35.0374	-1.50256	0.282902	-5.31123	1.08887e-07	1.56378e-06	FALSE
ENSECAG00000024310	19.9511	1.50149	0.446615	3.36193	0.000773989	0.00378302	FALSE
ENSECAG00000018937	15.5096	1.49983	0.457423	3.27888	0.00104219	0.0048725	FALSE
ENSECAG00000012104	25.6306	1.49866	0.497134	3.0146	0.00257315	0.0103425	FALSE
ENSECAG00000014832	33.6496	1.49817	0.260439	5.7525	8.79311e-09	1.60944e-07	FALSE
ENSECAG00000022468	26.3996	1.49627	0.293915	5.09082	3.56519e-07	4.54741e-06	FALSE
ENSECAG00000017129	110.026	-1.49568	0.208704	-7.16651	7.69315e-13	3.26115e-11	FALSE
ENSECAG00000021296	10.9625	1.49513	0.498438	2.99964	0.00270298	0.0107581	FALSE
ENSECAG00000012735	6.63225	-1.49301	0.559968	-2.66624	0.00767055	0.0259353	FALSE
ENSECAG00000004313	208.692	1.48976	0.150843	9.87623	5.2781e-23	7.71618e-21	FALSE
ENSECAG00000039480	20.1983	1.48942	0.334828	4.44831	8.6548e-06	7.70474e-05	FALSE
ENSECAG00000024442	20.4252	1.48877	0.386375	3.85317	0.000116599	0.000741539	FALSE
ENSECAG00000017724	2704.83	1.48732	0.109171	13.6238	2.89203e-42	2.99798e-39	FALSE
ENSECAG00000030142	15.1163	-1.4847	0.440387	-3.37136	0.00074798	0.00366533	FALSE
ENSECAG00000012069	334.217	1.48455	0.163427	9.08384	1.04813e-19	1.12753e-17	FALSE
ENSECAG00000034913	11.477	-1.48414	0.407342	-3.64348	0.00026898	0.00151541	FALSE
ENSECAG00000008493	17.6883	-1.48411	0.388758	-3.81758	0.000134769	0.000843451	FALSE
ENSECAG00000028855	8.29725	1.48381	0.53842	2.75585	0.00585396	0.0207975	FALSE
ENSECAG00000006942	72.7784	1.48379	0.313097	4.73907	2.14704e-06	2.22773e-05	FALSE
ENSECAG00000009918	101.571	1.48371	0.225168	6.58937	4.41706e-11	1.33338e-09	FALSE
ENSECAG00000001911	192.195	1.48348	0.179239	8.27659	1.26758e-16	9.26552e-15	FALSE
ENSECAG00000012789	119.813	-1.47825	0.24689	-5.98751	2.13082e-09	4.66368e-08	FALSE
ENSECAG00000013350	15.6887	1.47794	0.432	3.42115	0.000623574	0.00312417	FALSE
ENSECAG00000014755	271.122	1.47634	0.198393	7.44151	9.95394e-14	4.76911e-12	FALSE
ENSECAG00000019077	122.633	1.47615	0.165428	8.92325	4.52821e-19	4.49002e-17	FALSE
ENSECAG00000021810	43.4283	-1.47415	0.279225	-5.27943	1.29587e-07	1.82655e-06	FALSE
ENSECAG00000029867	31.543	-1.47311	0.309695	-4.75665	1.96827e-06	2.05345e-05	FALSE
ENSECAG00000021154	62.3099	-1.471	0.259219	-5.67475	1.38893e-08	2.43287e-07	FALSE
ENSECAG00000020201	55.6851	1.47006	0.337161	4.3601	1.30002e-05	0.000109323	FALSE
ENSECAG00000028024	22.9388	1.46938	0.361316	4.06675	4.76732e-05	0.000342976	FALSE
ENSECAG00000014251	7.47495	-1.46894	0.589963	-2.48989	0.0127783	0.0390542	FALSE
ENSECAG00000017432	10.4474	1.46831	0.51833	2.83277	0.00461462	0.0169361	FALSE
ENSECAG00000006844	31.9354	-1.46778	0.340505	-4.3106	1.62809e-05	0.000132893	FALSE
ENSECAG00000012801	19.8551	-1.46768	0.363443	-4.03828	5.38442e-05	0.000380177	FALSE
ENSECAG00000028464	20.366	-1.46666	0.314186	-4.66813	3.03953e-06	3.05642e-05	FALSE
ENSECAG00000016168	516.758	1.4664	0.164165	8.93246	4.16637e-19	4.16746e-17	FALSE
ENSECAG00000022001	69.3642	-1.46606	0.172631	-8.49245	2.02333e-17	1.61343e-15	FALSE
ENSECAG00000028083	216.101	1.4647	0.209712	6.98434	2.86192e-12	1.11001e-10	FALSE
ENSECAG00000006436	177.382	1.46209	0.147922	9.88417	4.87622e-23	7.22124e-21	FALSE
ENSECAG00000010150	112.02	1.46178	0.190551	7.67135	1.70191e-14	9.37528e-13	FALSE
ENSECAG00000004144	5.02395	-1.45984	0.581786	-2.50924	0.012099	0.0373484	FALSE
ENSECAG00000020144	57.6173	1.45715	0.24265	6.00513	1.9118e-09	4.2413e-08	FALSE
ENSECAG00000032145	50.7582	1.45677	0.319001	4.56666	4.95553e-06	4.65469e-05	FALSE
ENSECAG00000033116	74.6976	-1.45397	0.304679	-4.77213	1.82285e-06	1.9293e-05	FALSE
ENSECAG00000028115	16.7386	-1.4529	0.492085	-2.95254	0.00315168	0.0122574	FALSE
ENSECAG00000000513	6.88136	1.45103	0.529139	2.74225	0.00610208	0.0215357	FALSE
ENSECAG00000011063	30.457	-1.45039	0.284064	-5.10587	3.29282e-07	4.24272e-06	FALSE
ENSECAG00000016899	259.121	1.45035	0.220108	6.58928	4.41957e-11	1.33338e-09	FALSE
ENSECAG00000015822	57.4952	1.45005	0.3392	4.2749	1.91222e-05	0.000153448	FALSE
ENSECAG00000031218	19.401	1.4491	0.371598	3.89963	9.63382e-05	0.00062774	FALSE
ENSECAG00000001064	22.6893	-1.44884	0.408102	-3.55019	0.00038495	0.00207545	FALSE
ENSECAG00000030386	169.912	1.44873	0.188328	7.6926	1.44179e-14	8.01986e-13	FALSE
ENSECAG00000028056	13.2141	1.44413	0.603395	2.39334	0.0166956	0.0487154	FALSE
ENSECAG00000037946	8.0518	-1.44312	0.525328	-2.74709	0.00601272	0.0212797	FALSE
ENSECAG00000005107	117.863	1.44306	0.2139	6.74645	1.51511e-11	5.15727e-10	FALSE
ENSECAG00000022676	90.6782	1.4429	0.250912	5.75064	8.89077e-09	1.6247e-07	FALSE
ENSECAG00000018544	13.5463	-1.44223	0.455447	-3.16662	0.00154222	0.00668157	FALSE
ENSECAG00000001215	13.7963	-1.43881	0.389438	-3.69459	0.000220242	0.0012833	FALSE
ENSECAG00000008751	130.274	-1.43759	0.180508	-7.96412	1.66409e-15	1.04838e-13	FALSE
ENSECAG00000015193	218.814	1.43699	0.146086	9.83664	7.82797e-23	1.11578e-20	FALSE
ENSECAG00000004152	102.955	1.43615	0.205102	7.00215	2.5207e-12	9.98039e-11	FALSE
ENSECAG00000014260	750.915	-1.43303	0.230454	-6.21829	5.02588e-10	1.24859e-08	FALSE
ENSECAG00000030606	79.5178	1.43145	0.260653	5.49178	3.97913e-08	6.27579e-07	FALSE
ENSECAG00000022839	53.1088	-1.43107	0.317269	-4.51057	6.46537e-06	5.95033e-05	FALSE
ENSECAG00000010717	27.2493	1.43039	0.289702	4.93745	7.91526e-07	9.14465e-06	FALSE
ENSECAG00000013086	10.1266	-1.42518	0.441382	-3.2289	0.00124268	0.00564288	FALSE
ENSECAG00000028094	26.7199	-1.42485	0.386542	-3.68615	0.000227675	0.00131652	FALSE
ENSECAG00000014360	1596.69	1.4238	0.123406	11.5375	8.53393e-31	3.04101e-28	FALSE
ENSECAG00000001058	206.983	-1.42169	0.178917	-7.94611	1.92458e-15	1.20582e-13	FALSE
ENSECAG00000011464	23.2399	1.41998	0.342054	4.15133	3.30543e-05	0.00024619	FALSE
ENSECAG00000028801	384.824	1.41943	0.213849	6.63753	3.18991e-11	1.01041e-09	FALSE
ENSECAG00000005814	384.473	1.41867	0.180666	7.85246	4.07958e-15	2.46135e-13	FALSE
ENSECAG00000018963	33.041	-1.41753	0.413849	-3.42522	0.000614303	0.00308586	FALSE
ENSECAG00000019522	247.114	1.41716	0.21015	6.7436	1.54508e-11	5.22806e-10	FALSE
ENSECAG00000028997	34.9697	-1.41617	0.323983	-4.37112	1.23613e-05	0.000104847	FALSE
ENSECAG00000009133	81.0288	-1.41611	0.266139	-5.32094	1.0323e-07	1.48816e-06	FALSE
ENSECAG00000035085	37.3232	-1.41202	0.437543	-3.22715	0.0012503	0.00566437	FALSE
ENSECAG00000037431	19.7519	1.41138	0.543602	2.59634	0.00942227	0.0306368	FALSE
ENSECAG00000008624	6.07816	-1.41136	0.556338	-2.53688	0.0111847	0.0351462	FALSE
ENSECAG00000038699	12.436	-1.40971	0.546438	-2.57982	0.00988513	0.0318418	FALSE
ENSECAG00000008937	48.9902	-1.4088	0.24598	-5.72728	1.02054e-08	1.84133e-07	FALSE
ENSECAG00000021325	36.7683	-1.40791	0.288172	-4.88567	1.0308e-06	1.16263e-05	FALSE
ENSECAG00000016880	318.848	1.40725	0.223294	6.30224	2.9338e-10	7.62053e-09	FALSE
ENSECAG00000017517	34.1118	-1.40663	0.291486	-4.82572	1.395e-06	1.51208e-05	FALSE
ENSECAG00000020104	8.48513	-1.40532	0.494532	-2.84171	0.00448723	0.0165538	FALSE
ENSECAG00000012498	65.602	1.40502	0.272513	5.15579	2.5257e-07	3.33727e-06	FALSE
ENSECAG00000000660	163.56	1.40191	0.165486	8.47143	2.42409e-17	1.90634e-15	FALSE
ENSECAG00000001410	37.3245	-1.40104	0.279228	-5.01756	5.23314e-07	6.43033e-06	FALSE
ENSECAG00000016866	98.0228	1.39787	0.196445	7.11582	1.11248e-12	4.59623e-11	FALSE
ENSECAG00000022005	6.06959	1.39607	0.570742	2.44607	0.0144425	0.0432177	FALSE
ENSECAG00000031314	145.086	1.3955	0.202334	6.897	5.31108e-12	1.94912e-10	FALSE
ENSECAG00000016036	221.334	1.39547	0.152422	9.15533	5.41913e-20	6.17944e-18	FALSE
ENSECAG00000035315	9.35788	-1.39357	0.551497	-2.52688	0.0115081	0.0359231	FALSE
ENSECAG00000040015	28.1405	1.39282	0.460878	3.02211	0.00251015	0.0101537	FALSE
ENSECAG00000006417	31.7624	1.39203	0.302883	4.59592	4.30842e-06	4.12501e-05	FALSE
ENSECAG00000014914	138.165	-1.39101	0.18124	-7.67495	1.6548e-14	9.16006e-13	FALSE
ENSECAG00000014963	218.785	1.39022	0.141777	9.80571	1.06392e-22	1.4795e-20	FALSE
ENSECAG00000007597	11.0683	-1.3891	0.437083	-3.17812	0.00148233	0.00649983	FALSE
ENSECAG00000037527	62.4564	-1.38878	0.284043	-4.88932	1.01183e-06	1.1435e-05	FALSE
ENSECAG00000032617	25.8156	-1.38777	0.268228	-5.17384	2.29333e-07	3.05858e-06	FALSE
ENSECAG00000019557	119.044	1.38712	0.274284	5.05723	4.25396e-07	5.34096e-06	FALSE
ENSECAG00000005241	10.9835	1.38674	0.438387	3.16328	0.00156001	0.00674584	FALSE
ENSECAG00000016694	37.2703	-1.38664	0.266338	-5.20632	1.92618e-07	2.62103e-06	FALSE
ENSECAG00000033318	17.525	1.38656	0.491476	2.82121	0.00478428	0.0174576	FALSE
ENSECAG00000007288	232.962	-1.38604	0.528406	-2.62306	0.00871433	0.0287278	FALSE
ENSECAG00000018857	7.91637	-1.38486	0.508331	-2.72432	0.00644332	0.0225378	FALSE
ENSECAG00000011704	146.236	-1.38364	0.463999	-2.98198	0.00286387	0.0113142	FALSE
ENSECAG00000023468	309.344	1.38177	0.171806	8.0426	8.79524e-16	5.83094e-14	FALSE
ENSECAG00000000308	360.016	1.38162	0.169685	8.14228	3.87912e-16	2.69717e-14	FALSE
ENSECAG00000017258	467.53	1.38051	0.145858	9.46477	2.94215e-21	3.76959e-19	FALSE
ENSECAG00000011722	58.0277	1.37677	0.310554	4.43327	9.28155e-06	8.15389e-05	FALSE
ENSECAG00000018756	46.4277	-1.37645	0.284875	-4.83179	1.35311e-06	1.47368e-05	FALSE
ENSECAG00000035904	8.46436	-1.3764	0.493738	-2.78772	0.00530807	0.0191121	FALSE
ENSECAG00000028100	11.4054	-1.37626	0.501332	-2.74521	0.0060472	0.0213553	FALSE
ENSECAG00000013194	20.1656	-1.37445	0.360089	-3.81697	0.000135101	0.000844605	FALSE
ENSECAG00000023501	138.94	1.37334	0.157357	8.72754	2.60266e-18	2.37425e-16	FALSE
ENSECAG00000010015	33.5437	1.37323	0.274944	4.99457	5.89681e-07	7.07803e-06	FALSE
ENSECAG00000021377	58.6638	1.37226	0.231136	5.93705	2.90201e-09	6.08301e-08	FALSE
ENSECAG00000021609	23.6827	-1.37217	0.327238	-4.19318	2.75074e-05	0.000209951	FALSE
ENSECAG00000020258	11.2909	-1.37182	0.536354	-2.55768	0.0105372	0.0335068	FALSE
ENSECAG00000030575	13.3416	-1.3716	0.53057	-2.58514	0.00973389	0.0314613	FALSE
ENSECAG00000013122	56.5795	-1.37031	0.225304	-6.08206	1.18647e-09	2.73872e-08	FALSE
ENSECAG00000000508	46.9804	-1.36891	0.24759	-5.52894	3.22174e-08	5.211e-07	FALSE
ENSECAG00000008693	516.213	1.36791	0.12122	11.2845	1.56459e-29	4.69499e-27	FALSE
ENSECAG00000022847	170.52	1.36553	0.176887	7.71974	1.16565e-14	6.61287e-13	FALSE
ENSECAG00000020886	57.9976	-1.36547	0.227432	-6.00387	1.92669e-09	4.26603e-08	FALSE
ENSECAG00000019528	93.1081	-1.36487	0.220498	-6.18992	6.01962e-10	1.47935e-08	FALSE
ENSECAG00000006486	44.4715	1.36402	0.272907	4.9981	5.78975e-07	6.97891e-06	FALSE
ENSECAG00000022301	47.6496	1.36249	0.266486	5.11278	3.17456e-07	4.0996e-06	FALSE
ENSECAG00000015075	9.02136	-1.36222	0.487172	-2.79618	0.005171	0.0187269	FALSE
ENSECAG00000012755	60.1131	-1.36186	0.247017	-5.51325	3.52275e-08	5.65774e-07	FALSE
ENSECAG00000016362	105.735	1.36077	0.194762	6.98681	2.81197e-12	1.09436e-10	FALSE
ENSECAG00000031322	1360.55	1.36037	0.236828	5.74413	9.23946e-09	1.68034e-07	FALSE
ENSECAG00000007974	118.075	1.36034	0.189504	7.17843	7.05172e-13	3.01164e-11	FALSE
ENSECAG00000014516	9.40315	-1.35812	0.439887	-3.08744	0.0020189	0.0084266	FALSE
ENSECAG00000020431	59.7129	1.35793	0.33836	4.01328	5.98802e-05	0.000415084	FALSE
ENSECAG00000012756	18.7963	1.35731	0.501196	2.70814	0.00676621	0.0233458	FALSE
ENSECAG00000023680	143.713	1.35604	0.204776	6.62207	3.54206e-11	1.10578e-09	FALSE
ENSECAG00000015119	203.069	1.35497	0.207212	6.53906	6.19068e-11	1.83357e-09	FALSE
ENSECAG00000011689	470.169	1.35155	0.120913	11.1778	5.23566e-29	1.42148e-26	FALSE
ENSECAG00000033206	14.014	-1.3509	0.409649	-3.29769	0.000974821	0.00460285	FALSE
ENSECAG00000014591	22.1387	-1.34813	0.289227	-4.66115	3.14442e-06	3.14801e-05	FALSE
ENSECAG00000013992	94.1397	-1.3449	0.263916	-5.09593	3.47027e-07	4.43626e-06	FALSE
ENSECAG00000038723	6.72308	-1.34479	0.553517	-2.42954	0.0151182	0.0449406	FALSE
ENSECAG00000023888	14.1324	-1.3447	0.488064	-2.75517	0.00586613	0.020819	FALSE
ENSECAG00000019453	103.944	-1.34466	0.236825	-5.67787	1.36381e-08	2.39623e-07	FALSE
ENSECAG00000012677	170.366	1.34385	0.161743	8.30856	9.68694e-17	7.26712e-15	FALSE
ENSECAG00000016667	695.886	-1.34118	0.216954	-6.18186	6.33521e-10	1.55356e-08	FALSE
ENSECAG00000020068	43.1678	1.34098	0.284553	4.71261	2.4457e-06	2.51246e-05	FALSE
ENSECAG00000002520	49.2505	1.34091	0.264982	5.06039	4.18404e-07	5.26608e-06	FALSE
ENSECAG00000015093	17.5355	-1.33973	0.415693	-3.22289	0.00126904	0.00573104	FALSE
ENSECAG00000011870	28.6481	-1.3392	0.280757	-4.76997	1.84253e-06	1.94361e-05	FALSE
ENSECAG00000022249	505.08	1.33841	0.132656	10.0893	6.1599e-24	1.01799e-21	FALSE
ENSECAG00000012960	289.924	1.33733	0.150663	8.87634	6.90979e-19	6.79244e-17	FALSE
ENSECAG00000000671	7.86434	-1.33727	0.510647	-2.61878	0.00882454	0.0290575	FALSE
ENSECAG00000006595	117.241	-1.33635	0.260918	-5.12173	3.02739e-07	3.91843e-06	FALSE
ENSECAG00000012499	558.38	1.33383	0.125444	10.6329	2.09577e-26	4.34509e-24	FALSE
ENSECAG00000040479	43.7425	-1.33372	0.314529	-4.24038	2.23143e-05	0.000175725	FALSE
ENSECAG00000018247	19.3477	-1.33349	0.423763	-3.14677	0.00165085	0.00709292	FALSE
ENSECAG00000012878	148.369	1.33236	0.194569	6.84773	7.5032e-12	2.69054e-10	FALSE
ENSECAG00000013529	629.48	1.33137	0.147939	8.99944	2.2687e-19	2.30982e-17	FALSE
ENSECAG00000027577	156.357	-1.33093	0.189048	-7.04021	1.91952e-12	7.68009e-11	FALSE
ENSECAG00000022136	127.17	1.33073	0.1714	7.7639	8.23599e-15	4.76726e-13	FALSE
ENSECAG00000009182	349.362	1.33048	0.133365	9.97626	1.93621e-23	3.10967e-21	FALSE
ENSECAG00000019002	150.953	1.32996	0.163788	8.12003	4.66051e-16	3.18227e-14	FALSE
ENSECAG00000015069	107.199	1.32961	0.201377	6.6026	4.04009e-11	1.23842e-09	FALSE
ENSECAG00000016099	870.193	1.32852	0.174171	7.62771	2.38965e-14	1.2793e-12	FALSE
ENSECAG00000030800	8.42244	-1.32798	0.553788	-2.39799	0.0164855	0.0481639	FALSE
ENSECAG00000015558	486.406	1.32771	0.160125	8.29172	1.11623e-16	8.26518e-15	FALSE
ENSECAG00000017394	622.212	1.32705	0.172261	7.70374	1.3214e-14	7.45936e-13	FALSE
ENSECAG00000021209	44.5755	1.32642	0.258575	5.12973	2.90151e-07	3.77262e-06	FALSE
ENSECAG00000010720	16.053	1.32582	0.442526	2.99601	0.00273534	0.0108756	FALSE
ENSECAG00000035229	159.6	1.32537	0.169232	7.83168	4.81396e-15	2.87401e-13	FALSE
ENSECAG00000039393	33.2442	-1.32419	0.285735	-4.63434	3.58083e-06	3.53832e-05	FALSE
ENSECAG00000024838	25.7413	-1.32388	0.275541	-4.80466	1.55018e-06	1.66604e-05	FALSE
ENSECAG00000017843	39.666	-1.3236	0.341185	-3.87943	0.0001047	0.000675663	FALSE
ENSECAG00000004160	27.5129	1.32225	0.362199	3.65062	0.000261611	0.00148489	FALSE
ENSECAG00000011811	9.78685	1.32102	0.478093	2.76311	0.0057254	0.0204085	FALSE
ENSECAG00000013789	7.78985	1.32065	0.508998	2.59462	0.00946967	0.0307555	FALSE
ENSECAG00000014682	9.89122	1.32019	0.514709	2.56492	0.01032	0.0329448	FALSE
ENSECAG00000011279	52.9905	-1.31983	0.229542	-5.74984	8.93262e-09	1.62974e-07	FALSE
ENSECAG00000031500	10.7208	-1.31976	0.415915	-3.17315	0.00150793	0.00656564	FALSE
ENSECAG00000007107	118.064	-1.31932	0.17806	-7.40939	1.26884e-13	5.95417e-12	FALSE
ENSECAG00000029820	43.3288	-1.31918	0.301801	-4.37102	1.23669e-05	0.000104847	FALSE
ENSECAG00000015010	397.352	-1.31768	0.208099	-6.33199	2.42017e-10	6.46306e-09	FALSE
ENSECAG00000030381	20.8309	1.31734	0.356096	3.69941	0.000216101	0.00125982	FALSE
ENSECAG00000007894	435.574	1.31727	0.167067	7.88464	3.15452e-15	1.93392e-13	FALSE
ENSECAG00000017385	14.4096	-1.31726	0.442368	-2.97775	0.00290374	0.011437	FALSE
ENSECAG00000006881	15.5998	1.3163	0.372732	3.5315	0.000413202	0.00219867	FALSE
ENSECAG00000039564	139.577	-1.31497	0.168737	-7.79299	6.54425e-15	3.8466e-13	FALSE
ENSECAG00000016235	18.8459	-1.31447	0.349982	-3.75583	0.000172767	0.00104366	FALSE
ENSECAG00000008085	31.7102	-1.31431	0.284311	-4.6228	3.78592e-06	3.70247e-05	FALSE
ENSECAG00000007051	27.7728	-1.31233	0.2649	-4.95405	7.26832e-07	8.50058e-06	FALSE
ENSECAG00000031571	212.284	-1.31121	0.265712	-4.93471	8.02716e-07	9.26454e-06	FALSE
ENSECAG00000032794	305.542	-1.30938	0.243081	-5.38662	7.17956e-08	1.06878e-06	FALSE
ENSECAG00000016583	38.8925	1.30915	0.254342	5.14721	2.64386e-07	3.47727e-06	FALSE
ENSECAG00000036744	19.6397	1.30796	0.38449	3.4018	0.00066944	0.00332041	FALSE
ENSECAG00000019205	490.952	1.30703	0.113553	11.5104	1.16991e-30	4.02802e-28	FALSE
ENSECAG00000006575	24.257	-1.30655	0.277075	-4.71552	2.41097e-06	2.48349e-05	FALSE
ENSECAG00000004420	104.214	1.30345	0.21012	6.20337	5.52681e-10	1.36362e-08	FALSE
ENSECAG00000006991	291.911	-1.30307	0.218992	-5.95031	2.67643e-09	5.70181e-08	FALSE
ENSECAG00000003632	363.158	1.30236	0.166975	7.7997	6.20531e-15	3.66628e-13	FALSE
ENSECAG00000013060	375.973	-1.30211	0.268514	-4.84932	1.23888e-06	1.36229e-05	FALSE
ENSECAG00000007704	195.263	1.30195	0.188972	6.88967	5.59205e-12	2.04379e-10	FALSE
ENSECAG00000017483	116.12	1.30164	0.311575	4.17762	2.94574e-05	0.000222275	FALSE
ENSECAG00000037863	319.605	-1.30083	0.124623	-10.4381	1.66055e-25	3.26469e-23	FALSE
ENSECAG00000034944	36.0593	-1.30053	0.306928	-4.23726	2.26268e-05	0.000177818	FALSE
ENSECAG00000012454	66.744	-1.29961	0.203141	-6.39759	1.57845e-10	4.35813e-09	FALSE
ENSECAG00000014814	53.8918	-1.29959	0.214548	-6.05735	1.38382e-09	3.1478e-08	FALSE
ENSECAG00000007797	25.6313	1.29958	0.29062	4.47176	7.75773e-06	6.99853e-05	FALSE
ENSECAG00000023381	14.7806	-1.29948	0.351838	-3.6934	0.000221277	0.00128736	FALSE
ENSECAG00000005394	50.9903	-1.29815	0.26657	-4.86985	1.11681e-06	1.24975e-05	FALSE
ENSECAG00000011017	14.069	1.29735	0.376045	3.44999	0.000560603	0.00283978	FALSE
ENSECAG00000022296	14.921	1.29543	0.409062	3.16683	0.00154109	0.00667924	FALSE
ENSECAG00000022430	177.912	1.29518	0.233727	5.54141	3.00043e-08	4.90873e-07	FALSE
ENSECAG00000006216	124.509	1.29425	0.154079	8.39988	4.46948e-17	3.3977e-15	FALSE
ENSECAG00000037318	9.4909	-1.29387	0.437561	-2.95701	0.00310635	0.01211	FALSE
ENSECAG00000033876	45.3317	-1.29346	0.240429	-5.37981	7.45656e-08	1.10569e-06	FALSE
ENSECAG00000014908	576.892	1.29269	0.120789	10.702	9.9568e-27	2.22622e-24	FALSE
ENSECAG00000024899	18.8384	1.29186	0.371152	3.48067	0.000500153	0.00258885	FALSE
ENSECAG00000016520	11.6687	1.2903	0.400857	3.21884	0.0012871	0.00579652	FALSE
ENSECAG00000024219	39.5317	1.28995	0.415548	3.10421	0.00190786	0.00799535	FALSE
ENSECAG00000015805	208.144	1.28987	0.161212	8.00108	1.2333e-15	7.85662e-14	FALSE
ENSECAG00000026819	11.6551	-1.28974	0.413904	-3.11603	0.00183303	0.0077329	FALSE
ENSECAG00000024593	30.0651	-1.28906	0.326567	-3.9473	7.90368e-05	0.000528907	FALSE
ENSECAG00000037382	138.562	-1.28847	0.137563	-9.36639	7.50591e-21	9.40548e-19	FALSE
ENSECAG00000029200	9.58549	1.28816	0.540175	2.38471	0.0170928	0.0497344	FALSE
ENSECAG00000017220	34.1056	-1.28676	0.486017	-2.64755	0.00810764	0.0270884	FALSE
ENSECAG00000011139	40.9212	-1.28673	0.217946	-5.90387	3.55069e-09	7.23009e-08	FALSE
ENSECAG00000010624	45.7948	1.2864	0.229853	5.59661	2.1859e-08	3.69819e-07	FALSE
ENSECAG00000008655	10.7818	-1.28592	0.427703	-3.00658	0.00264201	0.0105578	FALSE
ENSECAG00000000984	447.585	1.28505	0.220417	5.83008	5.54012e-09	1.07806e-07	FALSE
ENSECAG00000008029	482.794	1.28478	0.145747	8.81511	1.19565e-18	1.15543e-16	FALSE
ENSECAG00000029982	9.7832	-1.28454	0.53297	-2.41015	0.0159459	0.0468637	FALSE
ENSECAG00000012286	28.6822	-1.28402	0.264489	-4.85474	1.20545e-06	1.33195e-05	FALSE
ENSECAG00000011333	68.1329	-1.28278	0.281666	-4.55428	5.25663e-06	4.91726e-05	FALSE
ENSECAG00000021804	653.866	1.28203	0.156452	8.19437	2.51911e-16	1.77318e-14	FALSE
ENSECAG00000000893	42.7377	-1.28082	0.34574	-3.70458	0.000211742	0.00124225	FALSE
ENSECAG00000020935	129.51	1.2797	0.19628	6.51974	7.04292e-11	2.05398e-09	FALSE
ENSECAG00000000603	55.0534	-1.2782	0.219039	-5.83549	5.36322e-09	1.0508e-07	FALSE
ENSECAG00000028564	9.4449	-1.27817	0.517211	-2.47127	0.0134636	0.0407986	FALSE
ENSECAG00000028459	253.232	-1.27654	0.244231	-5.22677	1.72496e-07	2.36563e-06	FALSE
ENSECAG00000009129	128.398	1.27565	0.250311	5.09627	3.46413e-07	4.43339e-06	FALSE
ENSECAG00000012845	322.076	1.27495	0.190302	6.69964	2.08937e-11	6.85109e-10	FALSE
ENSECAG00000026942	14.9724	-1.27442	0.367026	-3.47229	0.000516044	0.00265065	FALSE
ENSECAG00000012663	182.933	1.27412	0.183757	6.93373	4.09887e-12	1.55281e-10	FALSE
ENSECAG00000005190	9.82201	-1.2741	0.472167	-2.69842	0.006967	0.0239075	FALSE
ENSECAG00000007773	76.5611	1.2735	0.249662	5.1009	3.38049e-07	4.33607e-06	FALSE
ENSECAG00000029714	76.1444	-1.2735	0.218433	-5.83017	5.53721e-09	1.07806e-07	FALSE
ENSECAG00000020892	118.343	-1.27339	0.187757	-6.78212	1.18427e-11	4.07984e-10	FALSE
ENSECAG00000018738	14.5362	-1.27144	0.382546	-3.32363	0.000888526	0.00425351	FALSE
ENSECAG00000010546	16.763	1.27133	0.441681	2.87839	0.00399715	0.0150507	FALSE
ENSECAG00000012514	64.826	-1.26997	0.222631	-5.70438	1.16766e-08	2.08697e-07	FALSE
ENSECAG00000020944	14.5498	-1.26988	0.386552	-3.28514	0.00101932	0.0047872	FALSE
ENSECAG00000008113	43.9749	-1.26963	0.227574	-5.57895	2.41973e-08	4.06964e-07	FALSE
ENSECAG00000024086	100.853	1.26962	0.218895	5.80012	6.62667e-09	1.25313e-07	FALSE
ENSECAG00000015765	41.8914	-1.26907	0.252795	-5.02016	5.16295e-07	6.35878e-06	FALSE
ENSECAG00000012874	381.284	1.26874	0.133834	9.47991	2.545e-21	3.2978e-19	FALSE
ENSECAG00000015025	72.1697	1.26774	0.199538	6.35338	2.10639e-10	5.71884e-09	FALSE
ENSECAG00000010212	508.45	1.26686	0.16407	7.72149	1.14979e-14	6.55553e-13	FALSE
ENSECAG00000018369	59.9199	-1.26525	0.231235	-5.47171	4.45701e-08	6.93361e-07	FALSE
ENSECAG00000035295	28.7098	-1.26469	0.292546	-4.32305	1.53885e-05	0.000126423	FALSE
ENSECAG00000010385	28.3898	-1.26308	0.29058	-4.34675	1.38167e-05	0.00011517	FALSE
ENSECAG00000029744	26.0891	1.26265	0.294219	4.29154	1.7744e-05	0.000143353	FALSE
ENSECAG00000024763	20.4656	-1.26248	0.348185	-3.6259	0.000287957	0.00161118	FALSE
ENSECAG00000024208	125.461	-1.26192	0.150209	-8.40111	4.42276e-17	3.3977e-15	FALSE
ENSECAG00000022764	76.7277	1.26179	0.39086	3.22823	0.00124558	0.00564933	FALSE
ENSECAG00000021424	14.4553	-1.26059	0.379755	-3.3195	0.000901797	0.0043098	FALSE
ENSECAG00000012765	11.0255	1.26	0.439653	2.86589	0.0041584	0.0155094	FALSE
ENSECAG00000002313	17.5522	-1.25981	0.380765	-3.30863	0.000937523	0.00445068	FALSE
ENSECAG00000035251	12.1516	-1.25885	0.398446	-3.15939	0.00158099	0.00682361	FALSE
ENSECAG00000001481	45.4137	-1.25702	0.389951	-3.22353	0.00126621	0.00572507	FALSE
ENSECAG00000016384	1201.96	1.25674	0.12367	10.162	2.9301e-24	5.1403e-22	FALSE
ENSECAG00000014448	15.5528	-1.25567	0.358722	-3.50039	0.000464586	0.00242901	FALSE
ENSECAG00000000282	47.6018	-1.2553	0.201065	-6.24326	4.28542e-10	1.08834e-08	FALSE
ENSECAG00000014992	24.0763	-1.25345	0.393525	-3.18517	0.00144667	0.00638562	FALSE
ENSECAG00000020341	60.7477	-1.25285	0.295886	-4.23423	2.29331e-05	0.000179977	FALSE
ENSECAG00000015527	17.3835	-1.25197	0.379487	-3.2991	0.000969941	0.0045836	FALSE
ENSECAG00000024722	74.8406	1.25193	0.182564	6.85748	7.00882e-12	2.52916e-10	FALSE
ENSECAG00000021513	85.6356	-1.25169	0.177162	-7.06524	1.60343e-12	6.52995e-11	FALSE
ENSECAG00000009325	31.6712	-1.25075	0.270915	-4.61677	3.89756e-06	3.78568e-05	FALSE
ENSECAG00000018413	32.1935	-1.25074	0.262476	-4.76514	1.88719e-06	1.98338e-05	FALSE
ENSECAG00000023374	163.4	1.25036	0.195982	6.37995	1.77152e-10	4.85591e-09	FALSE
ENSECAG00000014497	36.4529	-1.25007	0.249432	-5.01166	5.39614e-07	6.606e-06	FALSE
ENSECAG00000019355	864.756	1.24952	0.1574	7.93848	2.0468e-15	1.27539e-13	FALSE
ENSECAG00000028318	26.9682	-1.24916	0.308058	-4.05496	5.01433e-05	0.000358486	FALSE
ENSECAG00000007120	79.5047	-1.24855	0.268151	-4.65616	3.22168e-06	3.20846e-05	FALSE
ENSECAG00000024925	226.774	1.24652	0.238975	5.21611	1.82723e-07	2.49532e-06	FALSE
ENSECAG00000014577	34.245	-1.2464	0.391321	-3.1851	0.00144703	0.00638562	FALSE
ENSECAG00000020663	15.5388	1.24627	0.460802	2.70456	0.0068394	0.0235547	FALSE
ENSECAG00000029060	2202.32	1.24611	0.234551	5.31275	1.07984e-07	1.55303e-06	FALSE
ENSECAG00000000196	67.5947	-1.24502	0.267429	-4.65552	3.23162e-06	3.21555e-05	FALSE
ENSECAG00000011152	54.4822	1.24461	0.333692	3.72981	0.000191624	0.00114159	FALSE
ENSECAG00000030444	78.6638	-1.24437	0.374623	-3.32167	0.000894794	0.00428172	FALSE
ENSECAG00000036016	1114.2	1.24427	0.126265	9.85447	6.55604e-23	9.4631e-21	FALSE
ENSECAG00000023898	14.5229	-1.24276	0.507324	-2.44964	0.0142998	0.0428881	FALSE
ENSECAG00000003921	10.4399	1.24218	0.441791	2.81169	0.00492815	0.0179138	FALSE
ENSECAG00000024647	34.5709	-1.24142	0.27045	-4.5902	4.42812e-06	4.2219e-05	FALSE
ENSECAG00000017304	10.7657	-1.24017	0.423724	-2.92683	0.00342438	0.0131342	FALSE
ENSECAG00000034834	56.3537	-1.23958	0.21293	-5.82154	5.83078e-09	1.12692e-07	FALSE
ENSECAG00000011608	14.0404	-1.2395	0.389197	-3.18475	0.00144878	0.00639087	FALSE
ENSECAG00000019460	9.88057	1.23771	0.497329	2.48872	0.0128203	0.0391436	FALSE
ENSECAG00000010008	31.8821	-1.23713	0.333203	-3.71284	0.000204946	0.00120838	FALSE
ENSECAG00000029016	7.15205	-1.23522	0.493104	-2.505	0.0122452	0.0377385	FALSE
ENSECAG00000024776	16.1898	-1.2337	0.426397	-2.89332	0.00381195	0.0144171	FALSE
ENSECAG00000038226	682.235	1.23364	0.209762	5.88114	4.07461e-09	8.20897e-08	FALSE
ENSECAG00000001891	14.6565	-1.23342	0.376659	-3.27462	0.00105803	0.00493039	FALSE
ENSECAG00000032544	31.0574	-1.23322	0.373141	-3.30497	0.000949859	0.00450363	FALSE
ENSECAG00000010036	19.1188	-1.23294	0.355448	-3.46869	0.000522998	0.00268034	FALSE
ENSECAG00000004928	125.443	-1.23185	0.183144	-6.72614	1.74221e-11	5.82592e-10	FALSE
ENSECAG00000020122	2144.91	-1.2307	0.178214	-6.90572	4.99507e-12	1.85534e-10	FALSE
ENSECAG00000012758	38.9831	-1.22968	0.260863	-4.7139	2.43022e-06	2.49881e-05	FALSE
ENSECAG00000002091	88.0814	-1.2286	0.18554	-6.62177	3.54919e-11	1.10578e-09	FALSE
ENSECAG00000013377	131.023	-1.22727	0.209324	-5.863	4.5459e-09	9.0624e-08	FALSE
ENSECAG00000011008	318.691	1.22725	0.155778	7.8782	3.32143e-15	2.02536e-13	FALSE
ENSECAG00000015230	24.6376	1.22713	0.348208	3.52413	0.00042487	0.00225235	FALSE
ENSECAG00000013294	58.8594	1.2271	0.245451	4.99936	5.75205e-07	6.94816e-06	FALSE
ENSECAG00000023469	32.9357	-1.22516	0.402363	-3.04492	0.0023274	0.00949868	FALSE
ENSECAG00000009635	131.07	1.22484	0.163334	7.49896	6.43269e-14	3.12136e-12	FALSE
ENSECAG00000033329	31.9463	1.2246	0.321401	3.81018	0.000138866	0.000863878	FALSE
ENSECAG00000025078	256.906	-1.22455	0.193255	-6.33643	2.35157e-10	6.3094e-09	FALSE
ENSECAG00000014923	14.1286	-1.22392	0.502657	-2.43489	0.0148961	0.0444164	FALSE
ENSECAG00000014593	208.604	-1.22391	0.162153	-7.54786	4.42461e-14	2.24239e-12	FALSE
ENSECAG00000015321	50.4366	1.22391	0.220516	5.5502	2.85336e-08	4.69508e-07	FALSE
ENSECAG00000038820	159.274	-1.22326	0.506539	-2.41494	0.0157377	0.0464554	FALSE
ENSECAG00000002866	1138.1	1.22019	0.113448	10.7555	5.58379e-27	1.3265e-24	FALSE
ENSECAG00000021081	137.55	-1.21924	0.319717	-3.8135	0.000137013	0.000855148	FALSE
ENSECAG00000012542	206.148	1.21897	0.161102	7.56647	3.83498e-14	1.97874e-12	FALSE
ENSECAG00000029666	59.2739	1.21848	0.374027	3.25773	0.00112306	0.00519138	FALSE
ENSECAG00000028351	17.1876	-1.21827	0.37907	-3.21385	0.00130967	0.00587728	FALSE
ENSECAG00000015689	93.4519	1.21793	0.182123	6.6874	2.27171e-11	7.42244e-10	FALSE
ENSECAG00000014798	33.7467	-1.21788	0.289653	-4.20463	2.61509e-05	0.000200672	FALSE
ENSECAG00000024811	614.773	1.21747	0.132875	9.16252	5.06979e-20	5.83948e-18	FALSE
ENSECAG00000031886	172.296	1.21712	0.208265	5.84408	5.09382e-09	1.00493e-07	FALSE
ENSECAG00000019669	270.412	1.2165	0.133611	9.1048	8.64222e-20	9.5677e-18	FALSE
ENSECAG00000018172	14.3433	-1.2159	0.450556	-2.69866	0.00696189	0.0239012	FALSE
ENSECAG00000008831	254.761	1.2151	0.144646	8.40049	4.44605e-17	3.3977e-15	FALSE
ENSECAG00000039751	19.1881	-1.21499	0.397234	-3.05863	0.00222351	0.00912895	FALSE
ENSECAG00000028727	23.2731	-1.21376	0.319815	-3.79518	0.000147536	0.000908892	FALSE
ENSECAG00000018734	39.3777	-1.21247	0.43965	-2.75781	0.00581894	0.0206966	FALSE
ENSECAG00000000090	550.486	1.21214	0.1492	8.12426	4.50093e-16	3.11055e-14	FALSE
ENSECAG00000019343	34.1053	-1.21159	0.34246	-3.5379	0.000403319	0.0021521	FALSE
ENSECAG00000011523	38.9165	-1.21072	0.266313	-4.54623	5.46161e-06	5.09229e-05	FALSE
ENSECAG00000024413	1711.79	1.21027	0.109265	11.0764	1.63232e-28	4.32869e-26	FALSE
ENSECAG00000016998	105.403	-1.20893	0.209241	-5.77767	7.57436e-09	1.4044e-07	FALSE
ENSECAG00000031376	66.9922	-1.20883	0.272415	-4.43746	9.10263e-06	8.02143e-05	FALSE
ENSECAG00000022192	12.5016	-1.20876	0.394155	-3.06671	0.00216428	0.00893855	FALSE
ENSECAG00000021002	456.144	1.20872	0.133178	9.07594	1.12705e-19	1.2011e-17	FALSE
ENSECAG00000039363	24.3874	-1.20813	0.349177	-3.45993	0.000540318	0.00275671	FALSE
ENSECAG00000011304	1081.56	1.20807	0.191619	6.30452	2.89092e-10	7.56083e-09	FALSE
ENSECAG00000028940	17.7602	-1.2078	0.352965	-3.42187	0.000621926	0.00312003	FALSE
ENSECAG00000024092	122.328	1.20773	0.207146	5.83035	5.5311e-09	1.07806e-07	FALSE
ENSECAG00000028221	31.1939	1.20742	0.318062	3.79616	0.000146953	0.000906769	FALSE
ENSECAG00000001141	132.154	-1.20681	0.252179	-4.78551	1.70556e-06	1.81704e-05	FALSE
ENSECAG00000015182	22.621	1.20561	0.301435	3.99957	6.34565e-05	0.000437269	FALSE
ENSECAG00000017298	36.8623	1.20501	0.275898	4.3676	1.25618e-05	0.000106026	FALSE
ENSECAG00000021792	9.0942	-1.20371	0.455064	-2.64514	0.00816569	0.0272182	FALSE
ENSECAG00000033385	94.4169	-1.20347	0.196713	-6.11788	9.48258e-10	2.23871e-08	FALSE
ENSECAG00000014866	248.958	-1.20279	0.170406	-7.05837	1.68468e-12	6.79162e-11	FALSE
ENSECAG00000021679	234.034	1.20265	0.149655	8.03618	9.26861e-16	6.00511e-14	FALSE
ENSECAG00000016434	348.674	1.20257	0.159725	7.52898	5.11365e-14	2.53526e-12	FALSE
ENSECAG00000004678	23.4038	-1.20202	0.378529	-3.17551	0.00149573	0.00653978	FALSE
ENSECAG00000020878	553.304	-1.20198	0.196413	-6.11968	9.37657e-10	2.22485e-08	FALSE
ENSECAG00000003426	22.178	-1.20092	0.349827	-3.4329	0.000597157	0.00300768	FALSE
ENSECAG00000037464	269.443	-1.20077	0.167851	-7.1538	8.44097e-13	3.53869e-11	FALSE
ENSECAG00000017607	8.82723	-1.19998	0.486841	-2.46483	0.0137079	0.0413717	FALSE
ENSECAG00000020379	268.344	1.19945	0.201258	5.95978	2.5258e-09	5.42406e-08	FALSE
ENSECAG00000033965	227.6	1.19934	0.147677	8.12134	4.61074e-16	3.16725e-14	FALSE
ENSECAG00000000223	33.8151	-1.19903	0.258569	-4.63719	3.53182e-06	3.49899e-05	FALSE
ENSECAG00000033288	64.0707	-1.19895	0.238513	-5.02678	4.98793e-07	6.16223e-06	FALSE
ENSECAG00000002668	164.218	1.19884	0.244097	4.91131	9.047e-07	1.02957e-05	FALSE
ENSECAG00000010246	158.771	1.19861	0.181444	6.60595	3.94971e-11	1.21398e-09	FALSE
ENSECAG00000007319	30.6313	-1.19825	0.314398	-3.81124	0.000138269	0.000861103	FALSE
ENSECAG00000032894	30.9952	-1.19638	0.420469	-2.84536	0.00443616	0.0163972	FALSE
ENSECAG00000021857	18.4115	-1.19557	0.335459	-3.56398	0.000365274	0.00197967	FALSE
ENSECAG00000039872	216.175	-1.19493	0.156253	-7.64741	2.0507e-14	1.11886e-12	FALSE
ENSECAG00000006701	32.5566	-1.19382	0.446084	-2.67623	0.00744556	0.0252525	FALSE
ENSECAG00000006573	83.323	-1.19313	0.195532	-6.10198	1.04763e-09	2.46161e-08	FALSE
ENSECAG00000009750	8.8948	-1.1926	0.49631	-2.40294	0.0162638	0.047675	FALSE
ENSECAG00000012553	36.4191	1.19259	0.260929	4.57054	4.86476e-06	4.58453e-05	FALSE
ENSECAG00000008277	34.1848	1.19257	0.383234	3.11186	0.00185912	0.0078198	FALSE
ENSECAG00000012601	674.467	1.19249	0.148139	8.04983	8.29071e-16	5.5286e-14	FALSE
ENSECAG00000023805	431.917	1.19232	0.137853	8.64916	5.18778e-18	4.44784e-16	FALSE
ENSECAG00000000493	14.585	-1.19005	0.38659	-3.07833	0.00208161	0.00865036	FALSE
ENSECAG00000009250	31.0185	-1.18993	0.359582	-3.30919	0.000935659	0.0044437	FALSE
ENSECAG00000006095	276.871	-1.18878	0.244576	-4.86057	1.1705e-06	1.30217e-05	FALSE
ENSECAG00000016462	131.195	-1.18878	0.184938	-6.42799	1.29304e-10	3.63167e-09	FALSE
ENSECAG00000024441	90.1979	-1.18829	0.198874	-5.97509	2.29959e-09	4.98522e-08	FALSE
ENSECAG00000008754	224.189	1.18814	0.160689	7.39404	1.42433e-13	6.65641e-12	FALSE
ENSECAG00000000102	66.1315	1.18813	0.193626	6.13619	8.45256e-10	2.02488e-08	FALSE
ENSECAG00000021479	8.89069	1.1876	0.475885	2.49556	0.012576	0.0385598	FALSE
ENSECAG00000016439	211.385	1.18738	0.157291	7.54893	4.38864e-14	2.23409e-12	FALSE
ENSECAG00000022010	19.3207	-1.18447	0.396037	-2.99079	0.00278253	0.0110478	FALSE
ENSECAG00000039864	20.6854	1.18391	0.340726	3.47468	0.000511461	0.00263423	FALSE
ENSECAG00000038953	429.485	1.18326	0.136237	8.68534	3.77598e-18	3.28683e-16	FALSE
ENSECAG00000006129	109.396	-1.18318	0.208454	-5.67598	1.37896e-08	2.41912e-07	FALSE
ENSECAG00000023922	220.449	-1.18303	0.161406	-7.3295	2.31007e-13	1.05058e-11	FALSE
ENSECAG00000010270	11.6395	-1.18277	0.444603	-2.66028	0.00780755	0.0263037	FALSE
ENSECAG00000016013	124.051	1.18207	0.188482	6.27156	3.57453e-10	9.13908e-09	FALSE
ENSECAG00000035222	15.2441	-1.18196	0.449837	-2.62753	0.00860083	0.0284111	FALSE
ENSECAG00000024972	35.9142	-1.18194	0.302157	-3.91167	9.16584e-05	0.000600575	FALSE
ENSECAG00000022482	136.181	1.18082	0.177356	6.65794	2.77684e-11	8.89446e-10	FALSE
ENSECAG00000024158	159.706	1.18049	0.265865	4.44017	8.9886e-06	7.95167e-05	FALSE
ENSECAG00000011997	23.2913	-1.18	0.279648	-4.21959	2.44742e-05	0.000189592	FALSE
ENSECAG00000022727	240.752	1.17942	0.143911	8.19549	2.49573e-16	1.76763e-14	FALSE
ENSECAG00000008571	14.2281	1.17728	0.408094	2.88482	0.00391637	0.0147729	FALSE
ENSECAG00000016920	38.875	1.17702	0.259977	4.52738	5.97182e-06	5.53181e-05	FALSE
ENSECAG00000039193	105.978	-1.17642	0.319531	-3.68169	0.000231691	0.00133433	FALSE
ENSECAG00000007066	26.4825	-1.17599	0.384956	-3.05487	0.00225157	0.009209	FALSE
ENSECAG00000020583	346.65	1.17579	0.178123	6.60102	4.08349e-11	1.24837e-09	FALSE
ENSECAG00000022873	423.696	1.17562	0.195188	6.02302	1.71196e-09	3.82024e-08	FALSE
ENSECAG00000016537	301.422	1.1756	0.151416	7.76404	8.22664e-15	4.76726e-13	FALSE
ENSECAG00000022999	76.8563	-1.17553	0.211759	-5.55123	2.83659e-08	4.68422e-07	FALSE
ENSECAG00000024074	29.0062	1.17423	0.357551	3.28408	0.00102315	0.00480321	FALSE
ENSECAG00000021339	23.2676	-1.17335	0.276689	-4.2407	2.22824e-05	0.000175595	FALSE
ENSECAG00000018001	13.0611	-1.17312	0.395423	-2.96675	0.00300962	0.0117812	FALSE
ENSECAG00000004969	170.17	-1.17263	0.221583	-5.29204	1.20959e-07	1.72056e-06	FALSE
ENSECAG00000010629	33.3996	-1.17245	0.264861	-4.42664	9.57126e-06	8.39547e-05	FALSE
ENSECAG00000003581	17.461	-1.17221	0.328128	-3.57241	0.000353707	0.00192613	FALSE
ENSECAG00000020193	558.393	-1.17163	0.244004	-4.80168	1.57344e-06	1.68786e-05	FALSE
ENSECAG00000016971	247.618	1.17162	0.19534	5.99786	1.99934e-09	4.40124e-08	FALSE
ENSECAG00000038861	12.845	1.17103	0.401407	2.91732	0.00353057	0.0134962	FALSE
ENSECAG00000009163	29.0935	-1.17092	0.262847	-4.45476	8.39873e-06	7.51143e-05	FALSE
ENSECAG00000000474	449.885	1.1708	0.120003	9.75642	1.7316e-22	2.37897e-20	FALSE
ENSECAG00000000390	47.8265	-1.1702	0.232161	-5.04048	4.64374e-07	5.76825e-06	FALSE
ENSECAG00000024216	37.0626	-1.16956	0.252844	-4.62564	3.73445e-06	3.66156e-05	FALSE
ENSECAG00000011006	34.5154	1.16806	0.390467	2.99144	0.00277668	0.0110284	FALSE
ENSECAG00000012932	752.937	1.1679	0.161474	7.23274	4.7333e-13	2.07592e-11	FALSE
ENSECAG00000020873	29.9328	-1.16759	0.253805	-4.60034	4.218e-06	4.05206e-05	FALSE
ENSECAG00000004932	149.347	1.16708	0.165349	7.0583	1.68555e-12	6.79162e-11	FALSE
ENSECAG00000020380	25.8761	1.16677	0.316316	3.68864	0.000225456	0.00130603	FALSE
ENSECAG00000009798	44.0798	-1.16614	0.23393	-4.98498	6.19686e-07	7.37607e-06	FALSE
ENSECAG00000011666	16.3693	-1.16577	0.374382	-3.11385	0.00184664	0.00777882	FALSE
ENSECAG00000014880	168.296	1.1654	0.207124	5.62659	1.83811e-08	3.16615e-07	FALSE
ENSECAG00000031226	34.6659	-1.16457	0.259568	-4.48656	7.23833e-06	6.56111e-05	FALSE
ENSECAG00000021172	163.473	-1.16447	0.132819	-8.76731	1.82992e-18	1.72451e-16	FALSE
ENSECAG00000025119	246.745	1.16418	0.145018	8.02781	9.92303e-16	6.39279e-14	FALSE
ENSECAG00000020490	36.9752	-1.16345	0.227435	-5.11551	3.12898e-07	4.04532e-06	FALSE
ENSECAG00000008762	16.0112	-1.16285	0.373099	-3.11673	0.0018287	0.00772036	FALSE
ENSECAG00000009761	898.114	1.16263	0.143592	8.09675	5.64455e-16	3.80856e-14	FALSE
ENSECAG00000028693	125.442	-1.16199	0.267252	-4.34791	1.37443e-05	0.00011465	FALSE
ENSECAG00000037626	17.0207	-1.16182	0.335312	-3.4649	0.000530432	0.00271356	FALSE
ENSECAG00000032241	15.1393	1.16181	0.384694	3.02009	0.00252696	0.0102072	FALSE
ENSECAG00000005102	29.2998	-1.16047	0.310851	-3.73319	0.00018907	0.00112878	FALSE
ENSECAG00000006289	218.773	1.15984	0.153573	7.55234	4.27523e-14	2.18612e-12	FALSE
ENSECAG00000039865	2031.37	-1.15465	0.173445	-6.65717	2.79155e-11	8.91654e-10	FALSE
ENSECAG00000036387	115.105	-1.15414	0.171654	-6.72361	1.77283e-11	5.91097e-10	FALSE
ENSECAG00000012012	15.1023	-1.15369	0.412008	-2.80017	0.0051076	0.018513	FALSE
ENSECAG00000017954	456.477	1.15367	0.179017	6.44446	1.16015e-10	3.28269e-09	FALSE
ENSECAG00000036977	19.2753	-1.15354	0.394969	-2.92058	0.00349376	0.0133734	FALSE
ENSECAG00000023132	46.2711	-1.15354	0.237788	-4.85112	1.22768e-06	1.35266e-05	FALSE
ENSECAG00000000638	988.755	1.15314	0.158076	7.29483	2.99041e-13	1.3425e-11	FALSE
ENSECAG00000016432	106.707	1.15132	0.189625	6.07157	1.26665e-09	2.91202e-08	FALSE
ENSECAG00000038020	50.1837	-1.15043	0.236924	-4.8557	1.19963e-06	1.32813e-05	FALSE
ENSECAG00000031343	103.572	-1.14932	0.288721	-3.98073	6.87051e-05	0.000469972	FALSE
ENSECAG00000006558	229.971	1.14739	0.141742	8.0949	5.73095e-16	3.84412e-14	FALSE
ENSECAG00000034410	19.1479	-1.1473	0.365896	-3.13558	0.00171514	0.00731676	FALSE
ENSECAG00000013414	199.136	-1.14722	0.186839	-6.14014	8.2451e-10	1.98352e-08	FALSE
ENSECAG00000009807	45.2313	-1.14711	0.219213	-5.23287	1.66901e-07	2.29575e-06	FALSE
ENSECAG00000021307	128.139	-1.147	0.170606	-6.72311	1.77887e-11	5.91384e-10	FALSE
ENSECAG00000008748	147.925	1.14693	0.159671	7.1831	6.81463e-13	2.92132e-11	FALSE
ENSECAG00000021304	52.0425	-1.14647	0.201647	-5.68553	1.3041e-08	2.30835e-07	FALSE
ENSECAG00000000966	19.1655	-1.14555	0.417166	-2.74604	0.00603202	0.0213215	FALSE
ENSECAG00000028465	10.5642	-1.14473	0.435899	-2.62614	0.00863585	0.0285103	FALSE
ENSECAG00000005185	39.7151	-1.14372	0.238851	-4.78844	1.68081e-06	1.79627e-05	FALSE
ENSECAG00000023251	269.103	-1.14323	0.224029	-5.10305	3.34223e-07	4.29743e-06	FALSE
ENSECAG00000033857	31.3505	-1.14278	0.295654	-3.86526	0.000110973	0.000710513	FALSE
ENSECAG00000007191	71.8019	-1.14275	0.222647	-5.13255	2.85844e-07	3.73366e-06	FALSE
ENSECAG00000036421	20.6997	-1.14264	0.392381	-2.91206	0.00359053	0.0136978	FALSE
ENSECAG00000011023	149.895	-1.1426	0.148367	-7.70116	1.34835e-14	7.57401e-13	FALSE
ENSECAG00000036874	251.134	-1.14249	0.199163	-5.73643	9.66913e-09	1.75289e-07	FALSE
ENSECAG00000006963	193.382	-1.14198	0.322022	-3.54628	0.000390712	0.00209973	FALSE
ENSECAG00000014028	253.987	-1.14193	0.152228	-7.50141	6.31356e-14	3.07664e-12	FALSE
ENSECAG00000038466	30.9693	-1.14154	0.328941	-3.47034	0.000519793	0.00266871	FALSE
ENSECAG00000022070	832.889	1.14107	0.115137	9.91049	3.74786e-23	5.77525e-21	FALSE
ENSECAG00000021419	14.2073	-1.1408	0.415159	-2.74787	0.00599844	0.0212489	FALSE
ENSECAG00000022446	211.52	-1.14059	0.194639	-5.86002	4.62821e-09	9.21038e-08	FALSE
ENSECAG00000019492	307.343	1.13999	0.237006	4.80999	1.50941e-06	1.62529e-05	FALSE
ENSECAG00000011804	54.2714	-1.13963	0.24188	-4.71152	2.45871e-06	2.52355e-05	FALSE
ENSECAG00000035397	18.7707	1.13911	0.354645	3.21196	0.00131832	0.00590678	FALSE
ENSECAG00000014470	116.53	1.13885	0.180345	6.31481	2.70495e-10	7.13995e-09	FALSE
ENSECAG00000014299	12.3529	-1.13856	0.443115	-2.56944	0.0101862	0.0325997	FALSE
ENSECAG00000028633	18.785	-1.13799	0.302279	-3.76469	0.000166753	0.00101148	FALSE
ENSECAG00000003961	41.3612	-1.13797	0.283171	-4.01868	5.85258e-05	0.000407679	FALSE
ENSECAG00000036906	79.4216	1.13757	0.20688	5.49871	3.82588e-08	6.08459e-07	FALSE
ENSECAG00000017181	13.1468	-1.13647	0.459699	-2.4722	0.0134285	0.040729	FALSE
ENSECAG00000023733	18.1399	1.13532	0.358019	3.17113	0.00151848	0.00659881	FALSE
ENSECAG00000007751	1167.56	1.13497	0.124703	9.10136	8.92042e-20	9.68758e-18	FALSE
ENSECAG00000008056	123.882	1.13418	0.33532	3.38239	0.000718588	0.00353955	FALSE
ENSECAG00000014291	530.033	1.13407	0.150348	7.54298	4.59367e-14	2.30756e-12	FALSE
ENSECAG00000014920	86.6405	1.13403	0.243048	4.66587	3.07317e-06	3.08752e-05	FALSE
ENSECAG00000009347	458.519	1.13379	0.173154	6.5479	5.83511e-11	1.74183e-09	FALSE
ENSECAG00000012399	2046.34	1.13295	0.105053	10.7846	4.07104e-27	9.87705e-25	FALSE
ENSECAG00000007417	147.972	-1.13272	0.199432	-5.67972	1.34914e-08	2.38053e-07	FALSE
ENSECAG00000014941	209.589	1.13214	0.156853	7.21784	5.2818e-13	2.29879e-11	FALSE
ENSECAG00000017739	73.3393	-1.13045	0.199322	-5.67148	1.41565e-08	2.47587e-07	FALSE
ENSECAG00000007088	45.1666	-1.12964	0.229734	-4.91717	8.7804e-07	1.00525e-05	FALSE
ENSECAG00000012776	206.397	1.12963	0.144051	7.84185	4.43974e-15	2.66454e-13	FALSE
ENSECAG00000024826	24.5532	1.12937	0.279582	4.03948	5.3569e-05	0.000378703	FALSE
ENSECAG00000011611	56.1289	-1.12847	0.254207	-4.4392	9.0293e-06	7.9753e-05	FALSE
ENSECAG00000017267	237.211	1.12814	0.260437	4.3317	1.47962e-05	0.000122351	FALSE
ENSECAG00000033555	21.6759	-1.12776	0.355186	-3.17513	0.00149771	0.00654408	FALSE
ENSECAG00000016826	102.889	1.12728	0.170238	6.62181	3.54836e-11	1.10578e-09	FALSE
ENSECAG00000018542	38.8033	1.12653	0.236081	4.77177	1.82611e-06	1.92986e-05	FALSE
ENSECAG00000023403	181.597	1.12627	0.166169	6.77786	1.21967e-11	4.18912e-10	FALSE
ENSECAG00000036649	40.6617	-1.12562	0.351907	-3.19863	0.00138083	0.0061371	FALSE
ENSECAG00000006280	165.228	1.12531	0.194484	5.78613	7.20265e-09	1.34642e-07	FALSE
ENSECAG00000023264	16.9813	-1.12497	0.415825	-2.70539	0.00682247	0.0235106	FALSE
ENSECAG00000009180	92.2391	-1.12471	0.267623	-4.2026	2.63864e-05	0.000202343	FALSE
ENSECAG00000019192	8.70957	-1.12457	0.465221	-2.41728	0.0156371	0.0461943	FALSE
ENSECAG00000019644	18.7265	-1.1241	0.391593	-2.87058	0.00409714	0.0153229	FALSE
ENSECAG00000029443	17.8899	-1.123	0.353283	-3.17875	0.00147911	0.00649691	FALSE
ENSECAG00000016029	8.21785	-1.12157	0.452818	-2.47686	0.0132542	0.0402928	FALSE
ENSECAG00000001069	14.8982	-1.12136	0.372785	-3.00805	0.00262928	0.0105273	FALSE
ENSECAG00000004216	381.29	-1.12104	0.221678	-5.05705	4.25789e-07	5.34096e-06	FALSE
ENSECAG00000024746	33.2296	1.12099	0.304758	3.67831	0.000234781	0.00134736	FALSE
ENSECAG00000008807	22.4104	-1.1202	0.314614	-3.56056	0.000370069	0.00200375	FALSE
ENSECAG00000007492	88.2393	-1.11957	0.196033	-5.71115	1.12218e-08	2.01833e-07	FALSE
ENSECAG00000033523	55.0529	1.11904	0.253736	4.41024	1.03256e-05	8.98796e-05	FALSE
ENSECAG00000006213	298.387	-1.11902	0.15821	-7.07301	1.51609e-12	6.19639e-11	FALSE
ENSECAG00000012312	1297.16	1.11861	0.175675	6.3675	1.92138e-10	5.2415e-09	FALSE
ENSECAG00000013088	73.638	1.11741	0.252651	4.42275	9.74514e-06	8.53485e-05	FALSE
ENSECAG00000014679	123.628	-1.11594	0.161804	-6.89687	5.31594e-12	1.94912e-10	FALSE
ENSECAG00000008386	49.8575	-1.11502	0.314269	-3.54798	0.000388204	0.00209003	FALSE
ENSECAG00000006649	1609.63	1.11481	0.187449	5.94729	2.72624e-09	5.76758e-08	FALSE
ENSECAG00000003473	11.8289	1.11446	0.415047	2.68514	0.00724984	0.0246702	FALSE
ENSECAG00000030698	12.5685	-1.11425	0.415011	-2.68486	0.00725597	0.0246837	FALSE
ENSECAG00000013667	199.17	1.1132	0.153857	7.23531	4.64474e-13	2.0526e-11	FALSE
ENSECAG00000018456	40.1651	1.11152	0.275185	4.03916	5.36436e-05	0.000378995	FALSE
ENSECAG00000011779	55.4042	-1.11107	0.257505	-4.31476	1.59778e-05	0.0001307	FALSE
ENSECAG00000024458	25.3857	-1.11075	0.313098	-3.5476	0.000388761	0.00209204	FALSE
ENSECAG00000019229	221.581	1.11051	0.161198	6.8891	5.61478e-12	2.04554e-10	FALSE
ENSECAG00000031357	15.7	-1.11022	0.341837	-3.24781	0.00116299	0.00533664	FALSE
ENSECAG00000021607	168.471	-1.10952	0.166222	-6.6749	2.47397e-11	8.01438e-10	FALSE
ENSECAG00000017239	79.7174	1.10893	0.304101	3.64659	0.00026574	0.00150011	FALSE
ENSECAG00000023433	51.3322	1.10887	0.229735	4.82671	1.38804e-06	1.50741e-05	FALSE
ENSECAG00000021942	85.8742	-1.107	0.204768	-5.40614	6.43978e-08	9.67494e-07	FALSE
ENSECAG00000023070	255.514	1.10638	0.140296	7.88606	3.11885e-15	1.92239e-13	FALSE
ENSECAG00000013270	129.989	-1.10627	0.161339	-6.85682	7.04106e-12	2.53278e-10	FALSE
ENSECAG00000034988	349.008	1.10591	0.137932	8.01779	1.07665e-15	6.89719e-14	FALSE
ENSECAG00000038734	30.2364	-1.10564	0.365733	-3.02309	0.00250206	0.0101281	FALSE
ENSECAG00000013393	624.543	1.10404	0.275063	4.01377	5.9756e-05	0.000414728	FALSE
ENSECAG00000011764	22.1486	-1.1034	0.311686	-3.54008	0.000399998	0.00213541	FALSE
ENSECAG00000019053	80.1254	1.10337	0.25457	4.33424	1.46266e-05	0.000121036	FALSE
ENSECAG00000013777	85.3878	1.10324	0.336252	3.28101	0.00103437	0.00484391	FALSE
ENSECAG00000005312	54.0123	-1.1022	0.237915	-4.63274	3.60861e-06	3.5596e-05	FALSE
ENSECAG00000016329	12.3216	-1.10204	0.405897	-2.71508	0.00662597	0.0229984	FALSE
ENSECAG00000012830	210.336	1.10168	0.138079	7.97865	1.47937e-15	9.3718e-14	FALSE
ENSECAG00000030928	103.065	-1.10095	0.184444	-5.96905	2.38645e-09	5.15391e-08	FALSE
ENSECAG00000019722	211.272	1.1004	0.191978	5.7319	9.93124e-09	1.79624e-07	FALSE
ENSECAG00000016553	12.9925	-1.09962	0.390703	-2.81447	0.0048857	0.0177879	FALSE
ENSECAG00000008158	66.013	-1.09895	0.214541	-5.12234	3.01762e-07	3.91022e-06	FALSE
ENSECAG00000013112	90.6358	-1.09806	0.153994	-7.13056	9.99609e-13	4.17529e-11	FALSE
ENSECAG00000023862	158.793	1.09781	0.176062	6.23534	4.50807e-10	1.13729e-08	FALSE
ENSECAG00000022350	51.1423	-1.09749	0.203575	-5.39106	7.00431e-08	1.04405e-06	FALSE
ENSECAG00000007061	978.462	-1.09707	0.143749	-7.63186	2.31398e-14	1.24487e-12	FALSE
ENSECAG00000010087	32.6438	1.09698	0.323608	3.38983	0.000699352	0.00345226	FALSE
ENSECAG00000012597	71.1827	1.0966	0.225837	4.85569	1.19967e-06	1.32813e-05	FALSE
ENSECAG00000009881	136.696	-1.09637	0.189116	-5.79735	6.73707e-09	1.26917e-07	FALSE
ENSECAG00000013843	15.6482	-1.09628	0.431687	-2.53951	0.0111006	0.0349382	FALSE
ENSECAG00000016852	158.386	1.09506	0.165311	6.62424	3.49048e-11	1.09647e-09	FALSE
ENSECAG00000020843	27.4832	-1.09495	0.278848	-3.92667	8.61283e-05	0.000570006	FALSE
ENSECAG00000017657	874.068	1.09468	0.213646	5.1238	2.9944e-07	3.88454e-06	FALSE
ENSECAG00000000264	66.3274	-1.09441	0.252372	-4.33648	1.44784e-05	0.000119984	FALSE
ENSECAG00000003775	125.717	1.09402	0.162224	6.74388	1.54215e-11	5.22806e-10	FALSE
ENSECAG00000000396	170.97	1.0931	0.217821	5.01833	5.21216e-07	6.41146e-06	FALSE
ENSECAG00000008723	121.378	-1.09302	0.172191	-6.34774	2.185e-10	5.90415e-09	FALSE
ENSECAG00000019206	28.8565	-1.09294	0.256826	-4.25555	2.08533e-05	0.000165477	FALSE
ENSECAG00000027770	242.592	1.09283	0.256234	4.26499	1.99913e-05	0.000159637	FALSE
ENSECAG00000006321	154.958	1.0926	0.167234	6.53334	6.43176e-11	1.89024e-09	FALSE
ENSECAG00000018027	130.084	1.0919	0.165096	6.61375	3.74706e-11	1.16108e-09	FALSE
ENSECAG00000012334	51.2095	-1.09118	0.318	-3.43139	0.000600487	0.00302044	FALSE
ENSECAG00000033328	11.4944	-1.09063	0.439211	-2.48316	0.0130221	0.0396778	FALSE
ENSECAG00000006322	111.196	-1.09038	0.22865	-4.76879	1.85336e-06	1.95323e-05	FALSE
ENSECAG00000032735	407.039	1.09027	0.175762	6.20308	5.53674e-10	1.36362e-08	FALSE
ENSECAG00000039942	41.7887	-1.09007	0.249438	-4.37008	1.24201e-05	0.00010522	FALSE
ENSECAG00000018603	101.766	-1.08965	0.307173	-3.54735	0.000389132	0.00209305	FALSE
ENSECAG00000014829	10.718	-1.08936	0.431016	-2.52743	0.0114901	0.0358865	FALSE
ENSECAG00000020948	18.5569	1.08916	0.35098	3.1032	0.00191439	0.00801682	FALSE
ENSECAG00000009902	182.586	-1.08915	0.196878	-5.5321	3.1642e-08	5.1252e-07	FALSE
ENSECAG00000015467	488.896	1.08874	0.15211	7.15763	8.20861e-13	3.46677e-11	FALSE
ENSECAG00000028523	15.1742	-1.08858	0.387076	-2.8123	0.0049188	0.0178912	FALSE
ENSECAG00000012881	61.7282	-1.08843	0.18392	-5.91795	3.25981e-09	6.73399e-08	FALSE
ENSECAG00000006359	14.0119	-1.08833	0.415646	-2.6184	0.00883427	0.0290812	FALSE
ENSECAG00000018948	223.183	1.08803	0.21146	5.14531	2.67082e-07	3.50868e-06	FALSE
ENSECAG00000009602	78.8028	1.088	0.18125	6.00276	1.93986e-09	4.28687e-08	FALSE
ENSECAG00000000343	13.5321	-1.08779	0.365507	-2.97612	0.0029192	0.011488	FALSE
ENSECAG00000013694	77.1757	-1.0875	0.188273	-5.77617	7.64224e-09	1.41468e-07	FALSE
ENSECAG00000016290	18.5154	-1.08747	0.376656	-2.88718	0.00388713	0.014682	FALSE
ENSECAG00000009627	122.552	1.08704	0.200952	5.40944	6.32214e-08	9.51073e-07	FALSE
ENSECAG00000015095	38.4133	-1.08683	0.281462	-3.86138	0.00011275	0.000720677	FALSE
ENSECAG00000003774	662.853	-1.08676	0.23576	-4.60959	4.03469e-06	3.90226e-05	FALSE
ENSECAG00000008904	75.1956	-1.08672	0.24336	-4.46549	7.98872e-06	7.18418e-05	FALSE
ENSECAG00000004355	25.0745	-1.08624	0.268645	-4.0434	5.26818e-05	0.000373357	FALSE
ENSECAG00000002083	1156.5	-1.08576	0.233112	-4.65769	3.19783e-06	3.19028e-05	FALSE
ENSECAG00000012484	438.457	1.08562	0.241089	4.503	6.70022e-06	6.13183e-05	FALSE
ENSECAG00000006429	439.037	1.08544	0.246358	4.40594	1.05324e-05	9.12623e-05	FALSE
ENSECAG00000015236	152.309	1.08539	0.180067	6.02772	1.66286e-09	3.72527e-08	FALSE
ENSECAG00000032627	113.521	1.08491	0.321328	3.37634	0.000734568	0.00361047	FALSE
ENSECAG00000017145	49.3737	1.0849	0.243195	4.46103	8.15668e-06	7.31791e-05	FALSE
ENSECAG00000035151	62.9338	-1.08426	0.207212	-5.23262	1.67122e-07	2.29601e-06	FALSE
ENSECAG00000020188	11.0165	-1.08424	0.422355	-2.56713	0.0102543	0.0327901	FALSE
ENSECAG00000022947	115.231	-1.08384	0.168387	-6.43661	1.22173e-10	3.44837e-09	FALSE
ENSECAG00000015853	21.4856	1.0837	0.326581	3.31832	0.000905611	0.00432355	FALSE
ENSECAG00000006513	81.8241	1.08349	0.263	4.11974	3.793e-05	0.000279222	FALSE
ENSECAG00000019177	9.23277	-1.08346	0.450984	-2.40244	0.0162862	0.0477286	FALSE
ENSECAG00000024559	281.342	1.08239	0.156827	6.90184	5.13342e-12	1.89438e-10	FALSE
ENSECAG00000029208	17.5709	1.08222	0.376001	2.87823	0.00399912	0.0150507	FALSE
ENSECAG00000010267	1767.5	1.08096	0.153659	7.0348	1.99551e-12	7.95623e-11	FALSE
ENSECAG00000035699	48.7355	1.08019	0.416361	2.59435	0.00947694	0.0307704	FALSE
ENSECAG00000015261	177.431	-1.08001	0.434994	-2.48282	0.0130346	0.0396991	FALSE
ENSECAG00000010284	89.7193	1.07908	0.213372	5.05726	4.25333e-07	5.34096e-06	FALSE
ENSECAG00000002413	1055.9	-1.07897	0.239799	-4.49948	6.81206e-06	6.22419e-05	FALSE
ENSECAG00000021169	14.1468	-1.07866	0.394522	-2.7341	0.00625516	0.0220147	FALSE
ENSECAG00000000879	46.4263	1.0784	0.236518	4.5595	5.12755e-06	4.80834e-05	FALSE
ENSECAG00000018312	33.897	1.07756	0.248444	4.33724	1.44282e-05	0.000119681	FALSE
ENSECAG00000015697	12.7703	-1.077	0.397266	-2.71104	0.0067072	0.0232065	FALSE
ENSECAG00000034930	51.1568	1.07491	0.303291	3.54417	0.000393855	0.0021095	FALSE
ENSECAG00000000284	37.5049	-1.07467	0.287077	-3.7435	0.000181472	0.00108797	FALSE
ENSECAG00000023585	1042.68	1.07464	0.207649	5.17528	2.27566e-07	3.03857e-06	FALSE
ENSECAG00000013073	342.886	1.07458	0.176445	6.09017	1.12792e-09	2.61417e-08	FALSE
ENSECAG00000032799	12.3068	-1.07396	0.408436	-2.62945	0.00855227	0.0282999	FALSE
ENSECAG00000006358	62.3022	-1.0721	0.238817	-4.48923	7.14825e-06	6.48977e-05	FALSE
ENSECAG00000018873	63.9951	-1.072	0.193599	-5.53725	3.07259e-08	4.99947e-07	FALSE
ENSECAG00000024148	82.6173	-1.07146	0.236315	-4.53401	5.78748e-06	5.37415e-05	FALSE
ENSECAG00000012913	286.837	-1.07057	0.169732	-6.3074	2.83766e-10	7.43858e-09	FALSE
ENSECAG00000008416	34.1039	1.0689	0.263598	4.05503	5.01282e-05	0.000358486	FALSE
ENSECAG00000010400	18.0048	-1.06799	0.335635	-3.18201	0.00146259	0.00644182	FALSE
ENSECAG00000038518	50.9107	-1.06781	0.326502	-3.27044	0.00107379	0.00499566	FALSE
ENSECAG00000023032	28.8887	-1.06743	0.279836	-3.8145	0.000136461	0.00085264	FALSE
ENSECAG00000012208	226.504	-1.06738	0.128794	-8.2875	1.15651e-16	8.5082e-15	FALSE
ENSECAG00000037194	26.8849	-1.06711	0.305916	-3.48824	0.000486211	0.00252823	FALSE
ENSECAG00000029581	579.816	-1.06677	0.263268	-4.05202	5.07768e-05	0.000362333	FALSE
ENSECAG00000008796	110.948	-1.06658	0.201221	-5.30053	1.15469e-07	1.64793e-06	FALSE
ENSECAG00000012118	403.605	1.06641	0.152881	6.97544	3.04924e-12	1.17866e-10	FALSE
ENSECAG00000014580	71.2619	1.06622	0.290018	3.67638	0.000236569	0.00135694	FALSE
ENSECAG00000007623	410.961	1.06443	0.180384	5.90091	3.61507e-09	7.34806e-08	FALSE
ENSECAG00000018929	14.7716	1.06434	0.420202	2.53292	0.0113116	0.0354552	FALSE
ENSECAG00000000214	188.436	1.06426	0.16346	6.51081	7.47443e-11	2.16872e-09	FALSE
ENSECAG00000000420	413.31	1.06403	0.151988	7.00075	2.54591e-12	1.00107e-10	FALSE
ENSECAG00000003353	13.7105	-1.06369	0.439734	-2.41894	0.0155659	0.0460318	FALSE
ENSECAG00000021594	29.6042	-1.06365	0.286333	-3.71473	0.000203423	0.00120002	FALSE
ENSECAG00000013486	417.047	-1.06289	0.213916	-4.96874	6.73887e-07	7.94657e-06	FALSE
ENSECAG00000001870	753.762	1.06262	0.117819	9.01906	1.89708e-19	1.94886e-17	FALSE
ENSECAG00000007671	1264.59	1.06247	0.111357	9.5411	1.41329e-21	1.87392e-19	FALSE
ENSECAG00000014298	13.4861	-1.06244	0.39538	-2.68713	0.00720687	0.0245902	FALSE
ENSECAG00000034775	116.75	-1.0623	0.184445	-5.75941	8.44067e-09	1.54741e-07	FALSE
ENSECAG00000039611	27.2022	-1.06056	0.322222	-3.29141	0.000996873	0.00469919	FALSE
ENSECAG00000014475	225.659	1.06052	0.176433	6.0109	1.845e-09	4.10908e-08	FALSE
ENSECAG00000015274	33.7564	-1.05965	0.257732	-4.11145	3.93174e-05	0.000288504	FALSE
ENSECAG00000022438	930.968	-1.05951	0.182295	-5.81207	6.17049e-09	1.18256e-07	FALSE
ENSECAG00000032421	20.7098	-1.05946	0.304454	-3.47988	0.000501638	0.00259306	FALSE
ENSECAG00000008185	13.7684	-1.05939	0.399614	-2.65103	0.00802467	0.0268659	FALSE
ENSECAG00000019326	216.371	1.05897	0.139951	7.56676	3.82653e-14	1.97874e-12	FALSE
ENSECAG00000007470	11.8009	1.05893	0.394361	2.68517	0.00724927	0.0246702	FALSE
ENSECAG00000019741	36.675	-1.05885	0.243333	-4.35144	1.35247e-05	0.000113232	FALSE
ENSECAG00000035866	78.3015	1.05863	0.257168	4.11648	3.84702e-05	0.00028247	FALSE
ENSECAG00000024018	212.331	1.05817	0.168761	6.27022	3.60527e-10	9.19707e-09	FALSE
ENSECAG00000022791	118.152	1.05779	0.273451	3.86829	0.000109602	0.000703313	FALSE
ENSECAG00000015643	11.5416	-1.05775	0.39863	-2.65346	0.00796718	0.0267127	FALSE
ENSECAG00000013457	91.3372	-1.05695	0.246601	-4.28609	1.81842e-05	0.000146644	FALSE
ENSECAG00000020763	123.411	-1.05678	0.305098	-3.46375	0.000532694	0.00272268	FALSE
ENSECAG00000032605	194.913	-1.0531	0.210645	-4.99942	5.75036e-07	6.94816e-06	FALSE
ENSECAG00000009644	23.7745	-1.05264	0.288506	-3.6486	0.000263676	0.00149068	FALSE
ENSECAG00000000650	191.084	-1.05163	0.210008	-5.00758	5.51197e-07	6.7079e-06	FALSE
ENSECAG00000022697	39.8369	-1.05151	0.280247	-3.75209	0.000175367	0.00105693	FALSE
ENSECAG00000017349	416.441	1.05045	0.14264	7.36437	1.77985e-13	8.18374e-12	FALSE
ENSECAG00000008716	21.7543	1.04985	0.407648	2.57538	0.010013	0.0321538	FALSE
ENSECAG00000016867	104.07	-1.04957	0.290958	-3.6073	0.000309397	0.00171431	FALSE
ENSECAG00000016377	10.0926	-1.04911	0.420432	-2.49532	0.0125843	0.038575	FALSE
ENSECAG00000009159	20.2292	-1.04887	0.405061	-2.58942	0.0096138	0.031135	FALSE
ENSECAG00000007431	188.248	1.04879	0.154095	6.80612	1.00269e-11	3.48586e-10	FALSE
ENSECAG00000031280	171.314	-1.04787	0.153466	-6.82801	8.61024e-12	3.0467e-10	FALSE
ENSECAG00000009655	197.517	-1.04693	0.12267	-8.5345	1.40758e-17	1.13835e-15	FALSE
ENSECAG00000023470	471.728	1.04652	0.142171	7.361	1.82539e-13	8.3594e-12	FALSE
ENSECAG00000005210	176.555	1.04597	0.210772	4.96255	6.95719e-07	8.17865e-06	FALSE
ENSECAG00000012954	22.9658	-1.04548	0.324515	-3.22168	0.00127442	0.00575152	FALSE
ENSECAG00000004925	230.907	1.04476	0.161357	6.47484	9.49133e-11	2.72619e-09	FALSE
ENSECAG00000000357	1240.21	1.04474	0.129996	8.03673	9.22643e-16	6.00511e-14	FALSE
ENSECAG00000010795	88.1161	-1.04463	0.179618	-5.81588	6.03148e-09	1.16177e-07	FALSE
ENSECAG00000006331	74.1411	1.04448	0.188801	5.53215	3.1633e-08	5.1252e-07	FALSE
ENSECAG00000038456	50.7348	-1.04245	0.223301	-4.66834	3.0364e-06	3.05597e-05	FALSE
ENSECAG00000018792	15.8487	-1.04241	0.351148	-2.96858	0.00299177	0.0117275	FALSE
ENSECAG00000039700	14.2084	-1.0424	0.409225	-2.54725	0.0108577	0.0343473	FALSE
ENSECAG00000015370	147.347	-1.04234	0.223441	-4.66498	3.08654e-06	3.0955e-05	FALSE
ENSECAG00000039144	47.0579	1.04193	0.305079	3.41527	0.000637186	0.00318537	FALSE
ENSECAG00000013857	21.1467	-1.04188	0.358436	-2.90673	0.00365234	0.0138964	FALSE
ENSECAG00000024506	75.3919	-1.04183	0.233931	-4.45357	8.44552e-06	7.54736e-05	FALSE
ENSECAG00000024820	67.1409	1.04158	0.197199	5.28186	1.27878e-07	1.80693e-06	FALSE
ENSECAG00000035870	64.0996	-1.0411	0.195384	-5.32848	9.90371e-08	1.43497e-06	FALSE
ENSECAG00000023588	28.4202	-1.04093	0.32848	-3.16892	0.00153005	0.00663613	FALSE
ENSECAG00000012441	168.643	1.04072	0.175024	5.94613	2.74563e-09	5.79786e-08	FALSE
ENSECAG00000016345	13.8288	-1.04032	0.390987	-2.66076	0.00779651	0.0262951	FALSE
ENSECAG00000015406	110.127	1.04015	0.184509	5.63739	1.72642e-08	2.98279e-07	FALSE
ENSECAG00000026928	101.381	-1.03983	0.307875	-3.37743	0.00073166	0.00359928	FALSE
ENSECAG00000031259	21.2083	-1.03958	0.327771	-3.17166	0.00151568	0.00659166	FALSE
ENSECAG00000007125	232.965	1.03945	0.115044	9.03525	1.63621e-19	1.69615e-17	FALSE
ENSECAG00000019264	1223.91	1.03944	0.109514	9.49135	2.28052e-21	2.98906e-19	FALSE
ENSECAG00000033197	181.107	-1.03921	0.175173	-5.93248	2.9839e-09	6.2432e-08	FALSE
ENSECAG00000018564	256.607	1.03905	0.211218	4.91933	8.68415e-07	9.9523e-06	FALSE
ENSECAG00000016109	74.4881	-1.03875	0.193456	-5.36942	7.89913e-08	1.16676e-06	FALSE
ENSECAG00000020066	376.107	1.03815	0.263075	3.94622	7.93961e-05	0.000530688	FALSE
ENSECAG00000008182	14.8927	-1.03782	0.416906	-2.48934	0.0127981	0.0391042	FALSE
ENSECAG00000015030	434.016	1.03756	0.187175	5.54327	2.9688e-08	4.86397e-07	FALSE
ENSECAG00000015358	72.2157	-1.03745	0.21882	-4.74111	2.12554e-06	2.20742e-05	FALSE
ENSECAG00000015058	848.894	1.03693	0.175322	5.91445	3.32986e-09	6.86625e-08	FALSE
ENSECAG00000021313	100.264	-1.03627	0.171436	-6.04468	1.49711e-09	3.3805e-08	FALSE
ENSECAG00000019067	13.9786	-1.03617	0.39772	-2.60527	0.00918025	0.0299864	FALSE
ENSECAG00000001130	48.6877	1.03573	0.213231	4.85733	1.18981e-06	1.32108e-05	FALSE
ENSECAG00000038709	89.5914	-1.03563	0.157782	-6.56369	5.24933e-11	1.57937e-09	FALSE
ENSECAG00000022837	166.915	-1.03462	0.155703	-6.64484	3.03554e-11	9.6688e-10	FALSE
ENSECAG00000006542	516.126	-1.03322	0.153314	-6.73922	1.5924e-11	5.37221e-10	FALSE
ENSECAG00000010953	15.2304	-1.03276	0.358622	-2.8798	0.00397932	0.0149954	FALSE
ENSECAG00000029829	52.0859	1.03236	0.238788	4.32332	1.53696e-05	0.000126423	FALSE
ENSECAG00000000520	996.474	1.03231	0.155404	6.64277	3.07838e-11	9.77794e-10	FALSE
ENSECAG00000014292	67.6412	-1.03202	0.232502	-4.43876	9.04793e-06	7.98557e-05	FALSE
ENSECAG00000008502	90.1885	1.03195	0.170229	6.06215	1.34316e-09	3.07551e-08	FALSE
ENSECAG00000020450	307.393	-1.03193	0.150083	-6.87575	6.16642e-12	2.23224e-10	FALSE
ENSECAG00000039033	50.2145	-1.03121	0.292599	-3.52432	0.000424573	0.00225181	FALSE
ENSECAG00000022408	112.164	1.03113	0.217021	4.7513	2.02109e-06	2.10278e-05	FALSE
ENSECAG00000024236	74.7319	-1.03012	0.187304	-5.49973	3.80384e-08	6.05798e-07	FALSE
ENSECAG00000016769	138.346	1.0292	0.185062	5.56138	2.67652e-08	4.45553e-07	FALSE
ENSECAG00000019428	69.6578	-1.0286	0.177335	-5.80033	6.61826e-09	1.25313e-07	FALSE
ENSECAG00000018028	12.5096	-1.02699	0.41266	-2.48871	0.0128209	0.0391436	FALSE
ENSECAG00000003428	51.8534	-1.02651	0.306787	-3.34601	0.000819835	0.00396799	FALSE
ENSECAG00000018825	150.261	1.02645	0.17672	5.80834	6.30947e-09	1.20716e-07	FALSE
ENSECAG00000001411	12.9573	-1.02602	0.392758	-2.61234	0.00899246	0.0294997	FALSE
ENSECAG00000018354	167.577	1.02596	0.173221	5.92282	3.16476e-09	6.5495e-08	FALSE
ENSECAG00000012941	1145.3	1.02551	0.16749	6.12278	9.19549e-10	2.19364e-08	FALSE
ENSECAG00000022574	82.1365	1.02538	0.182767	5.61034	2.0193e-08	3.44702e-07	FALSE
ENSECAG00000026814	78.4898	1.02533	0.21601	4.74667	2.06793e-06	2.14956e-05	FALSE
ENSECAG00000007211	10.7771	1.02347	0.421566	2.42778	0.0151916	0.0451355	FALSE
ENSECAG00000000607	14.4675	1.02345	0.381434	2.68317	0.00729276	0.0247941	FALSE
ENSECAG00000032144	99.8611	-1.02332	0.217616	-4.70241	2.57105e-06	2.63412e-05	FALSE
ENSECAG00000003121	14.1514	-1.02328	0.375791	-2.72301	0.00646904	0.0226	FALSE
ENSECAG00000010272	13.96	-1.02328	0.401123	-2.55104	0.0107401	0.034038	FALSE
ENSECAG00000036955	19.2138	1.02327	0.333741	3.06605	0.00216905	0.00895173	FALSE
ENSECAG00000009317	51.0877	1.02231	0.25707	3.97677	6.98567e-05	0.000476174	FALSE
ENSECAG00000011095	45.4877	-1.02201	0.221905	-4.60562	4.11234e-06	3.96726e-05	FALSE
ENSECAG00000032598	89.571	-1.02193	0.221188	-4.62021	3.83348e-06	3.73616e-05	FALSE
ENSECAG00000013895	83.3414	-1.02114	0.202304	-5.04752	4.47581e-07	5.59011e-06	FALSE
ENSECAG00000009481	417.752	1.02107	0.135883	7.51434	5.72005e-14	2.79939e-12	FALSE
ENSECAG00000014003	255.755	-1.02103	0.13824	-7.3859	1.51422e-13	7.04759e-12	FALSE
ENSECAG00000007816	150.004	1.02037	0.177105	5.76138	8.34313e-09	1.53199e-07	FALSE
ENSECAG00000019852	371.387	1.0198	0.139882	7.29047	3.08869e-13	1.38119e-11	FALSE
ENSECAG00000012378	29.8574	-1.01979	0.258012	-3.95251	7.73349e-05	0.000519652	FALSE
ENSECAG00000004055	264.713	1.01904	0.214387	4.75327	2.00157e-06	2.0855e-05	FALSE
ENSECAG00000021067	114.936	1.01902	0.22253	4.57922	4.66714e-06	4.43495e-05	FALSE
ENSECAG00000000281	19.8466	-1.01878	0.296207	-3.43941	0.000582982	0.00294278	FALSE
ENSECAG00000004906	569.173	-1.01795	0.203234	-5.00876	5.4781e-07	6.67838e-06	FALSE
ENSECAG00000017618	264.111	-1.01779	0.154354	-6.59387	4.28506e-11	1.303e-09	FALSE
ENSECAG00000013488	70.0404	1.01752	0.230845	4.40782	1.04416e-05	9.07513e-05	FALSE
ENSECAG00000008851	2839.69	1.01742	0.143354	7.09726	1.2725e-12	5.23838e-11	FALSE
ENSECAG00000023137	36.0372	-1.017	0.271796	-3.74178	0.000182722	0.00109431	FALSE
ENSECAG00000011553	5166.24	1.01681	0.11679	8.70631	3.1393e-18	2.775e-16	FALSE
ENSECAG00000029684	120.69	-1.01671	0.13896	-7.3166	2.54336e-13	1.15087e-11	FALSE
ENSECAG00000011229	12.8702	-1.01599	0.389746	-2.6068	0.00913937	0.0298871	FALSE
ENSECAG00000014512	19.4658	-1.01572	0.33708	-3.01329	0.00258428	0.0103799	FALSE
ENSECAG00000011933	117.987	1.01572	0.183745	5.52787	3.2415e-08	5.23552e-07	FALSE
ENSECAG00000021598	158.773	1.01533	0.158138	6.42054	1.35787e-10	3.78578e-09	FALSE
ENSECAG00000024884	137.475	-1.0153	0.151339	-6.7088	1.9623e-11	6.48582e-10	FALSE
ENSECAG00000024050	46.5547	1.01528	0.241688	4.20077	2.6601e-05	0.000203715	FALSE
ENSECAG00000013825	164.93	-1.01525	0.240098	-4.22849	2.3526e-05	0.000183493	FALSE
ENSECAG00000031722	13.4477	1.01523	0.390776	2.59799	0.0093771	0.0305157	FALSE
ENSECAG00000017531	352.236	1.01519	0.13778	7.36819	1.72955e-13	8.01711e-12	FALSE
ENSECAG00000009142	443.918	-1.01462	0.234378	-4.32898	1.49803e-05	0.000123693	FALSE
ENSECAG00000028530	95.8017	-1.01354	0.203411	-4.98274	6.26906e-07	7.44647e-06	FALSE
ENSECAG00000010932	13.4008	1.01298	0.368949	2.74557	0.00604063	0.0213453	FALSE
ENSECAG00000007294	66.784	-1.01271	0.180876	-5.59892	2.15691e-08	3.65456e-07	FALSE
ENSECAG00000011365	60.9714	1.01269	0.35656	2.84016	0.00450903	0.0166128	FALSE
ENSECAG00000021181	79.429	-1.01217	0.205996	-4.91355	8.94413e-07	1.0199e-05	FALSE
ENSECAG00000026178	22.0339	-1.0119	0.349053	-2.89899	0.00374365	0.0142201	FALSE
ENSECAG00000012701	1600.95	1.01187	0.162345	6.23282	4.58098e-10	1.15059e-08	FALSE
ENSECAG00000024704	168.82	-1.01081	0.19648	-5.14458	2.68127e-07	3.51808e-06	FALSE
ENSECAG00000005273	16.4291	-1.01067	0.334799	-3.01873	0.00253836	0.0102423	FALSE
ENSECAG00000011099	1150.46	1.01001	0.134028	7.5358	4.85364e-14	2.42746e-12	FALSE
ENSECAG00000012014	26.5155	-1.0096	0.268315	-3.76274	0.000168064	0.00101884	FALSE
ENSECAG00000010482	111.145	1.00894	0.170798	5.90721	3.47955e-09	7.11062e-08	FALSE
ENSECAG00000024389	79.9863	1.00807	0.198417	5.08055	3.76337e-07	4.78947e-06	FALSE
ENSECAG00000033791	375.29	1.0074	0.115405	8.7293	2.56255e-18	2.35651e-16	FALSE
ENSECAG00000018864	12.437	1.00739	0.393817	2.55802	0.0105271	0.033484	FALSE
ENSECAG00000019258	32.1644	-1.00716	0.26856	-3.75023	0.000176671	0.00106423	FALSE
ENSECAG00000023338	176.848	1.00706	0.167187	6.02357	1.70609e-09	3.81462e-08	FALSE
ENSECAG00000018560	96.0991	-1.00696	0.271818	-3.70453	0.000211781	0.00124225	FALSE
ENSECAG00000002321	123.235	1.00585	0.175026	5.74689	9.09007e-09	1.65582e-07	FALSE
ENSECAG00000019405	102.634	-1.00559	0.223224	-4.50487	6.64148e-06	6.09274e-05	FALSE
ENSECAG00000040517	16.7373	-1.00556	0.378473	-2.6569	0.00788628	0.0264882	FALSE
ENSECAG00000014112	535.877	1.00488	0.194524	5.16585	2.3935e-07	3.18472e-06	FALSE
ENSECAG00000003601	17.3255	1.00411	0.3916	2.56413	0.0103433	0.0329916	FALSE
ENSECAG00000020856	545.487	1.00401	0.144293	6.95814	3.44786e-12	1.31933e-10	FALSE
ENSECAG00000010723	91.211	-1.00398	0.206446	-4.86314	1.15539e-06	1.28787e-05	FALSE
ENSECAG00000008436	12.8922	-1.0036	0.368471	-2.72369	0.00645574	0.0225698	FALSE
ENSECAG00000019898	15.5636	-1.00328	0.381328	-2.63101	0.00851319	0.0281952	FALSE
ENSECAG00000000467	130.876	-1.00295	0.168812	-5.9412	2.82947e-09	5.94189e-08	FALSE
ENSECAG00000024708	61.8791	-1.0028	0.237001	-4.23119	2.32455e-05	0.000181803	FALSE
ENSECAG00000034955	259.732	-1.00157	0.305001	-3.28382	0.00102412	0.00480577	FALSE
ENSECAG00000019285	13.7045	1.00043	0.409977	2.4402	0.0146792	0.043853	FALSE
ENSECAG00000014984	108.519	1.00005	0.179586	5.56864	2.56736e-08	4.29261e-07	FALSE
