# Supplementary material for: Gallop Racing Shifts Mature mRNA towards Introns: Does Exercise-Induced Stress Enhance Genome Plasticity?
Source: Genes (Basel). 2020 Apr 9;11(4):410. doi: 10.3390/genes11040410 (PMC7230505; doi:10.3390/genes11040410)
Supplement: Supplementary file 1 [file genes-11-00410-s001.zip › Supplementary_material/Table S10.xlsx]

## Sheet: Foglio1
Full length LINE1 expression analysis. Naming of features indicates type of repeats and chromosome location with respect to the equcab3 assembly
Feature ID	logFC	FDR	Containing Gene
LINE1_8_43701981_43707473	2.34	6.8e-34	ENSECAG00000021002
LINE1_24_21620729_21626637	3.08	1.09e-17	ENSECAG00000008582
LINE1_24_18673593_18679067	1.9	3e-10	-
LINE1_27_14247557_14253028	2.01	3.56e-09	ENSECAG00000022136
LINE1_19_34569032_34574631	2.22	9.85e-08	ENSECAG00000015122
LINE1_8_97468616_97474219	2.63	1.23e-05	ENSECAG00000008355
LINE1_7_71745144_71750664	2.07	7.98e-05	ENSECAG00000018803
LINE1_16_88822008_88827506	-1.81	0.001	-
LINE1_13_19656625_19662121	-1.32	0.001	ENSECAG00000017418
LINE1_1_139665955_139671449	1.1	0.004	ENSECAG00000017211
LINE1_14_88826532_88832430	1.23	0.005	ENSECAG00000004274
LINE1_15_72602216_72608044	-1.24	0.008	ENSECAG00000014593
LINE1_20_36611209_36616760	1.86	0.009	ENSECAG00000011304
LINE1_5_28909956_28915455	1.74	0.013	ENSECAG00000000450
LINE1_11_13159542_13165182	1.68	0.021	ENSECAG00000012548
LINE1_2_33634225_33639393	1.16	0.024	ENSECAG00000011147
LINE1_1_60497760_60503247	1.06	0.042	ENSECAG00000030553
LINE1_6_41574713_41580204	-1.74	0.043	ENSECAG00000004736 - ENSECAG00000022654
LINE1_2_52099651_52105141	2.29	0.044	ENSECAG00000024512
